# Supplementary material for: Unveiling the transcriptomic complexity of Miscanthus sinensis using a combination of PacBio long read- and Illumina short read sequencing platforms
Source: BMC Genomics. 2021 Sep 22;22:690. doi: 10.1186/s12864-021-07971-x (PMC8459517; doi:10.1186/s12864-021-07971-x)
Supplement: Supplementary file 2 — Additional file 2. Transcript annotation of Miscanthus sinensis based on public databases. NA indicates no information found. [file 12864_2021_7971_MOESM2_ESM.xlsx]

## Sheet: Annotation list
Additional file 1: Transcript annotation of Miscanthus sinensis based on the public databases. NA indicates no information found.
Transcript ID	Nr	Swissprot	eggNOG	GO	KEGG
c1_g1	gi|242049032|ref|XP_002462260.1| hypothetical protein SORBIDRAFT_02g022620 [Sorghum bicolor] gi|241925637|gb|EER98781.1| hypothetical protein SORBI_002G177500 [Sorghum bicolor]	NA	37R1K	GO:0044260 (cellular macromolecule metabolic process,biological_process);GO:0016458 (gene silencing,biological_process);GO:0090304 (nucleic acid metabolic process,biological_process)	NA
c2_g1	gi|21464596|emb|CAC85930.1| putative phosphoenolpyruvate carboxylase [Saccharum spontaneum]	sp|P15804|CAPP3_SORBI Phosphoenolpyruvate carboxylase 3 OS=Sorghum bicolor PE=1 SV=2	37I3E	NA	NA
c3_g1	gi|944266064|gb|KQL30304.1| hypothetical protein SETIT_017873mg [Setaria italica]	sp|P51567|AFC2_ARATH Serine/threonineNAprotein kinase AFC2 OS=Arabidopsis thaliana GN=AFC2 PE=1 SV=1	37JQS	NA	NA
c4_g1	gi|629122575|gb|KCW87065.1| hypothetical protein EUGRSUZ_B03604 [Eucalyptus grandis]	sp|Q6PEY2|TBA3E_HUMAN Tubulin alphaNA3E chain OS=Homo sapiens GN=TUBA3E PE=1 SV=2	37JG4	GO:0005874 (microtubule,cellular_component);GO:0007017 (microtubule-based process,biological_process);GO:0005525 (GTP binding,molecular_function);GO:0005200 (structural constituent of cytoskeleton,molecular_function);GO:0003924 (GTPase activity,molecular_function)	NA
c5_g1	gi|992157901|gb|KXG21277.1| hypothetical protein SORBI_009G038900 [Sorghum bicolor]	sp|Q75KK8|MPK14_ORYSJ MitogenNAactivated protein kinase 14 OS=Oryza sativa subsp. japonica GN=MPK14 PE=2 SV=1	37Q5A	NA	NA
c6_g1	gi|414589140|tpg|DAA39711.1| TPA: hypothetical protein ZEAMMB73_184842 [Zea mays]	NA	37KF7	GO:0006139 (nucleobase-containing compound metabolic process,biological_process)	NA
c7_g1	gi|1035942408|gb|OAY68116.1| Peptidyl-prolyl cis-trans isomerase FKBP20-1, partial [Ananas comosus]	sp|Q9M2S7|FK201_ARATH PeptidylNAprolyl cisNAtrans isomerase FKBP20NA1 OS=Arabidopsis thaliana GN=FKBP20NA1 PE=2 SV=1	37N4T	GO:0006457 (protein folding,biological_process);GO:0003755 (peptidyl-prolyl cis-trans isomerase activity,molecular_function);GO:0000413 (protein peptidyl-prolyl isomerization,biological_process)	NA
c8_g1	gi|992159997|gb|KXG22856.1| hypothetical protein SORBI_008G017200 [Sorghum bicolor]	sp|P58742|AAAS_MOUSE Aladin OS=Mus musculus GN=Aaas PE=1 SV=1	37KC3	NA	NA
c9_g1	gi|670414073|ref|XP_008648252.1| PREDICTED: uncharacterized protein LOC100502315 isoform X1 [Zea mays] gi|670414075|ref|XP_008648253.1| PREDICTED: uncharacterized protein LOC100502315 isoform X1 [Zea mays] gi|413942674|gb|AFW75323.1| hypothetical protein ZEAMMB73_655777 [Zea mays]	sp|Q8W234|SEUSS_ARATH Transcriptional corepressor SEUSS OS=Arabidopsis thaliana GN=SEU PE=1 SV=1	37HNH	NA	NA
c10_g1	gi|966202354|ref|YP_009192522.1| ribosomal protein S2 (chloroplast) [Miscanthus sinensis] gi|954003422|gb|ALP29748.1| ribosomal protein S2 (chloroplast) [Miscanthus sinensis]	sp|A1E9R7|RR2_SORBI 30S ribosomal protein S2, chloroplastic OS=Sorghum bicolor GN=rps2 PE=3 SV=1	37S1B	GO:0006412 (translation,biological_process);GO:0003735 (structural constituent of ribosome,molecular_function);GO:0015935 (small ribosomal subunit,cellular_component);GO:0009507 (chloroplast,cellular_component)	NA
c11_g1	gi|992165684|gb|KXG27505.1| hypothetical protein SORBI_006G278700 [Sorghum bicolor]	sp|Q80W98|SGTB_RAT Small glutamineNArich tetratricopeptide repeatNAcontaining protein beta OS=Rattus norvegicus GN=Sgtb PE=1 SV=1	37NAY	NA	NA
c12_g1	gi|530279320|gb|AGT17160.1| carbonic anhydrase [Saccharum hybrid cultivar R570]	sp|P40880|CAHC_HORVU Carbonic anhydrase, chloroplastic OS=Hordeum vulgare PE=2 SV=1	NA	NA	NA
c13_g1	gi|242083656|ref|XP_002442253.1| hypothetical protein SORBIDRAFT_08g017080 [Sorghum bicolor] gi|241942946|gb|EES16091.1| hypothetical protein SORBI_008G117200 [Sorghum bicolor]	sp|Q9CR50|ZN363_MOUSE RING finger and CHY zinc finger domainNAcontaining protein 1 OS=Mus musculus GN=Rchy1 PE=1 SV=1	37JMN	GO:0008270 (zinc ion binding,molecular_function);GO:0016567 (protein ubiquitination,biological_process)	NA
c14_g1	gi|992170946|gb|KXG31236.1| hypothetical protein SORBI_004G322600 [Sorghum bicolor]	NA	NA	NA	NA
c15_g1	gi|242081217|ref|XP_002445377.1| hypothetical protein SORBIDRAFT_07g014860 [Sorghum bicolor] gi|241941727|gb|EES14872.1| hypothetical protein SORBI_007G105500 [Sorghum bicolor]	sp|Q9ST27|PHOT2_ORYSJ PhototropinNA2 OS=Oryza sativa subsp. japonica GN=PHOT2 PE=1 SV=1	37K7B	GO:0007165 (signal transduction,biological_process);GO:0005622 (intracellular,cellular_component)	NA
c16_g1	gi|992166900|gb|KXG28239.1| hypothetical protein SORBI_005G101200 [Sorghum bicolor]	sp|Q8RWG1|Y4139_ARATH Uncharacterized aarF domainNAcontaining protein kinase At4g31390, chloroplastic OS=Arabidopsis thaliana GN=At4g31390 PE=1 SV=1	37RQ5	GO:0080183 (response to photooxidative stress,biological_process);GO:0010287 (plastoglobule,cellular_component);GO:0005524 (ATP binding,molecular_function);GO:0004672 (protein kinase activity,molecular_function);GO:0015996 (chlorophyll catabolic process,biological_process);GO:0006468 (protein phosphorylation,biological_process)	NA
c17_g1	gi|514715235|ref|XP_004953195.1| PREDICTED: probable metal-nicotianamine transporter YSL14 [Setaria italica]	sp|Q6H7J6|YSL14_ORYSJ Probable metalNAnicotianamine transporter YSL14 OS=Oryza sativa subsp. japonica GN=YSL14 PE=2 SV=1	388Y1	NA	NA
c18_g1	gi|992158876|gb|KXG22183.1| hypothetical protein SORBI_009G167800 [Sorghum bicolor]	sp|Q54BC9|DYRK2_DICDI Probable serine/threonineNAprotein kinase dyrk2 OS=Dictyostelium discoideum GN=dyrk2 PE=3 SV=1	37HW	NA	NA
c19_g1	gi|670366916|ref|XP_008664865.1| PREDICTED: probable methyltransferase PMT1 [Zea mays] gi|670366918|ref|XP_008664866.1| PREDICTED: probable methyltransferase PMT1 [Zea mays] gi|670366920|ref|XP_008664868.1| PREDICTED: probable methyltransferase PMT1 [Zea mays] gi|670366922|ref|XP_008664869.1| PREDICTED: probable methyltransferase PMT1 [Zea mays] gi|670366924|ref|XP_008664870.1| PREDICTED: probabl…	sp|Q93YV7|PMT3_ARATH Probable methyltransferase PMT3 OS=Arabidopsis thaliana GN=At4g14360 PE=1 SV=1	37MA	NA	NA
c20_g1	gi|992279499|gb|KXG37693.1| hypothetical protein SORBI_001G110600 [Sorghum bicolor]	sp|Q92616|GCN1L_HUMAN Translational activator GCN1 OS=Homo sapiens GN=GCN1L1 PE=1 SV=6	NA	GO:0043022 (ribosome binding,molecular_function);GO:0045859 (regulation of protein kinase activity,biological_process);GO:0033554 (cellular response to stress,biological_process);GO:0019887 (protein kinase regulator activity,molecular_function);GO:0033674 (positive regulation of kinase activity,biological_process);GO:0006417 (regulation of translation,biological_process);GO:0019901 (protein kinas…	NA
c21_g1	gi|992273792|gb|KXG33766.1| hypothetical protein SORBI_003G369400 [Sorghum bicolor]	NA	37QZ4	GO:0016021 (integral component of membrane,cellular_component)	NA
c22_g1	gi|992277869|gb|EER99394.2| hypothetical protein SORBI_002G306800 [Sorghum bicolor]	NA	37RAE	GO:0055114 (oxidation-reduction process,biological_process);GO:0016491 (oxidoreductase activity,molecular_function);GO:0071949 (FAD binding,molecular_function)	NA
c23_g1	gi|992278318|gb|KXG36665.1| hypothetical protein SORBI_002G371500 [Sorghum bicolor]	sp|Q9H0L4|CSTFT_HUMAN Cleavage stimulation factor subunit 2 tau variant OS=Homo sapiens GN=CSTF2T PE=1 SV=1	37X2X	GO:0000166 (nucleotide binding,molecular_function);GO:0003676 (nucleic acid binding,molecular_function)	NA
c24_g1	gi|992162917|gb|EES14057.2| hypothetical protein SORBI_007G165600 [Sorghum bicolor]	sp|P37893|AMPN_CAUCR Aminopeptidase N OS=Caulobacter crescentus (strain ATCC 19089 / CB15) GN=pepN PE=3 SV=2	37HGG	NA	NA
c25_g1	gi|514714812|ref|XP_004953091.1| PREDICTED: putative adenylate cyclase regulatory protein [Setaria italica] gi|514714816|ref|XP_004953092.1| PREDICTED: putative adenylate cyclase regulatory protein [Setaria italica] gi|944266228|gb|KQL30468.1| hypothetical protein SETIT_016743mg [Setaria italica]	NA	37ICC	NA	NA
c26_g1	gi|413955525|gb|AFW88174.1| hypothetical protein ZEAMMB73_625859 [Zea mays]	sp|P51273|YCF36_PORPU Uncharacterized protein ycf36 OS=Porphyra purpurea GN=ycf36 PE=3 SV=1	37SQW	GO:0016021 (integral component of membrane,cellular_component)	NA
c27_g1	gi|992155499|gb|KXG19566.1| hypothetical protein SORBI_010G078100 [Sorghum bicolor] gi|992155500|gb|KXG19567.1| hypothetical protein SORBI_010G078100 [Sorghum bicolor]	sp|Q8L5Y9|PANK2_ARATH Pantothenate kinase 2 OS=Arabidopsis thaliana GN=At4g32180 PE=1 SV=2	37K7K	NA	NA
c28_g1	gi|326512082|dbj|BAJ96022.1| predicted protein [Hordeum vulgare subsp. vulgare]	sp|B8AM21|RU2B_ORYSI U2 small nuclear ribonucleoprotein B&apos;&apos; OS=Oryza sativa subsp. indica GN=OsI_11177 PE=2 SV=1	37HTB	GO:0000166 (nucleotide binding,molecular_function);GO:0003676 (nucleic acid binding,molecular_function)	NA
c29_g1	gi|514714728|ref|XP_004953070.1| PREDICTED: uncharacterized protein LOC101779108 [Setaria italica] gi|514714732|ref|XP_004953071.1| PREDICTED: uncharacterized protein LOC101779108 [Setaria italica]	NA	NA	NA	NA
c30_g1	gi|992274192|gb|KXG34128.1| hypothetical protein SORBI_003G428400 [Sorghum bicolor] gi|992274194|gb|KXG34130.1| hypothetical protein SORBI_003G428400 [Sorghum bicolor]	sp|Q8D4H3|BGAL_VIBVU BetaNAgalactosidase OS=Vibrio vulnificus (strain CMCP6) GN=lacZ PE=3 SV=2	37MVN	GO:0030246 (carbohydrate binding,molecular_function);GO:0004565 (beta-galactosidase activity,molecular_function);GO:0009341 (beta-galactosidase complex,cellular_component);GO:0005975 (carbohydrate metabolic process,biological_process)	NA
c31_g1	gi|992167821|gb|EES08935.2| hypothetical protein SORBI_005G208000 [Sorghum bicolor]	NA	38226	GO:0008233 (peptidase activity,molecular_function)	NA
c32_g1	gi|944265764|gb|KQL30004.1| hypothetical protein SETIT_018798mg [Setaria italica]	NA	37UEC	GO:0003677 (DNA binding,molecular_function);GO:0003713 (transcription coactivator activity,molecular_function);GO:0006355 (regulation of transcription, DNA-templated,biological_process)	NA
c33_g1	gi|470104234|ref|XP_004288513.1| PREDICTED: FACT complex subunit SPT16-like [Fragaria vesca subsp. vesca] gi|764519451|ref|XP_011468559.1| PREDICTED: FACT complex subunit SPT16-like [Fragaria vesca subsp. vesca]	sp|Q8H6B1|SPT16_MAIZE FACT complex subunit SPT16 OS=Zea mays GN=SPT16 PE=2 SV=1	37SDH	NA	NA
c34_g1	gi|1002286499|ref|XP_015647556.1| PREDICTED: H/ACA ribonucleoprotein complex subunit 4 [Oryza sativa Japonica Group] gi|23237811|dbj|BAC16386.1| putative centromere/microtubule binding protein [Oryza sativa Japonica Group] gi|113611927|dbj|BAF22305.1| Os07g0636000 [Oryza sativa Japonica Group] gi|125559298|gb|EAZ04834.1| hypothetical protein OsI_27012 [Oryza sativa Indica Group] gi|125601221|gb|E…	sp|Q9LD90|CBF5_ARATH H/ACA ribonucleoprotein complex subunit 4 OS=Arabidopsis thaliana GN=CBF5 PE=1 SV=1	37JSV	GO:0016070 (RNA metabolic process,biological_process)	NA
c35_g1	gi|242061132|ref|XP_002451855.1| hypothetical protein SORBIDRAFT_04g008720 [Sorghum bicolor] gi|241931686|gb|EES04831.1| hypothetical protein SORBI_004G106900 [Sorghum bicolor]	sp|P04711|CAPP1_MAIZE Phosphoenolpyruvate carboxylase 1 OS=Zea mays GN=PEP1 PE=1 SV=2	37I3E	NA	NA
c36_g1	gi|308080726|ref|NP_001182937.1| uncharacterized protein LOC100501232 [Zea mays] gi|238008296|gb|ACR35183.1| unknown [Zea mays]	sp|Q9LHS0|CAP10_ARATH Putative clathrin assembly protein At5g35200 OS=Arabidopsis thaliana GN=At5g35200 PE=1 SV=1	37PRV	NA	NA
c37_g1	gi|357159332|ref|XP_003578413.1| PREDICTED: beta-glucosidase 31 isoform X1 [Brachypodium distachyon] gi|944055336|gb|KQJ90974.1| hypothetical protein BRADI_4g34927 [Brachypodium distachyon]	sp|B7F7K7|BGL31_ORYSJ BetaNAglucosidase 31 OS=Oryza sativa subsp. japonica GN=BGLU31 PE=2 SV=1	37HZ7	NA	NA
c38_g1	gi|992272055|gb|KXG32191.1| hypothetical protein SORBI_003G115900 [Sorghum bicolor]	sp|Q84JM4|TPR3_ARATH ToplessNArelated protein 3 OS=Arabidopsis thaliana GN=TPR3 PE=1 SV=1	37JE1	NA	NA
c39_g1	gi|514765533|ref|XP_004965773.1| PREDICTED: E3 ubiquitin-protein ligase KEG [Setaria italica] gi|944246982|gb|KQL11276.1| hypothetical protein SETIT_006061mg [Setaria italica]	NA	37MI3	NA	NA
c40_g1	gi|992274312|gb|KXG34234.1| hypothetical protein SORBI_003G446100 [Sorghum bicolor] gi|992274313|gb|KXG34235.1| hypothetical protein SORBI_003G446100 [Sorghum bicolor]	NA	37YD5	NA	NA
c41_g1	NA	NA	NA	NA	NA
c42_g1	gi|242059995|ref|XP_002459143.1| hypothetical protein SORBIDRAFT_03g046660 [Sorghum bicolor] gi|241931118|gb|EES04263.1| hypothetical protein SORBI_003G435800 [Sorghum bicolor]	sp|Q8S7E1|CAO_ORYSJ Chlorophyllide a oxygenase, chloroplastic OS=Oryza sativa subsp. japonica GN=CAO PE=2 SV=1	37QNK	GO:0009535 (chloroplast thylakoid membrane,cellular_component);GO:0051537 (2 iron, 2 sulfur cluster binding,molecular_function);GO:0005506 (iron ion binding,molecular_function);GO:0010277 (chlorophyllide a oxygenase [overall] activity,molecular_function);GO:0055114 (oxidation-reduction process,biological_process);GO:0009706 (chloroplast inner membrane,cellular_component);GO:0016705 (oxidoreductas…	K13600 (Metabolism,Metabolism of cofactors and vitamins)
c43_g1	gi|728807610|gb|KHF97689.1| Chlorophyllide a oxygenase, chloroplastic [Gossypium arboreum]	sp|Q8S7E1|CAO_ORYSJ Chlorophyllide a oxygenase, chloroplastic OS=Oryza sativa subsp. japonica GN=CAO PE=2 SV=1	37QNK	GO:0005488 (binding,molecular_function);GO:0016491 (oxidoreductase activity,molecular_function)	NA
c44_g1	gi|125525985|gb|EAY74099.1| hypothetical protein OsI_01984 [Oryza sativa Indica Group]	sp|P93005|PP181_ARATH Pentatricopeptide repeatNAcontaining protein At2g33680 OS=Arabidopsis thaliana GN=PCMPNAE19 PE=3 SV=1	37I65	GO:0008270 (zinc ion binding,molecular_function)	NA
c45_g1	gi|242050822|ref|XP_002463155.1| hypothetical protein SORBIDRAFT_02g038620 [Sorghum bicolor] gi|241926532|gb|EER99676.1| hypothetical protein SORBI_002G367100 [Sorghum bicolor]	sp|B6SM63|NNJA5_MAIZE NinjaNAfamily protein 5 OS=Zea mays PE=2 SV=1	37ND5	GO:0007165 (signal transduction,biological_process)	NA
c46_g1	gi|514717843|ref|XP_004953842.1| PREDICTED: glutamine synthetase cytosolic isozyme 1-1 [Setaria italica] gi|944267167|gb|KQL31407.1| hypothetical protein SETIT_017628mg [Setaria italica]	sp|P38561|GLNA3_MAIZE Glutamine synthetase root isozyme 3 OS=Zea mays GN=GLN4 PE=1 SV=1	37JCK	NA	NA
c47_g1	NA	NA	NA	NA	NA
c48_g1	gi|242093768|ref|XP_002437374.1| hypothetical protein SORBIDRAFT_10g025820 [Sorghum bicolor]	sp|P69242|RPOT3_NICSY DNANAdirected RNA polymerase 3, chloroplastic OS=Nicotiana sylvestris GN=RPOT3 PE=2 SV=1	37Q9S	GO:0003899 (DNA-directed RNA polymerase activity,molecular_function);GO:0003677 (DNA binding,molecular_function);GO:0005739 (mitochondrion,cellular_component);GO:0006351 (transcription, DNA-templated,biological_process)	NA
c49_g1	gi|312160|emb|CAA51679.1| ubiquitin [Solanum lycopersicum]	sp|P0CG68|UBC_PIG PolyubiquitinNAC OS=Sus scrofa GN=UBC PE=2 SV=1	37K87	NA	NA
c50_g1	gi|320449080|gb|ADW27477.1| phosphoenolpyruvate carboxylase [Zea mays]	sp|P04711|CAPP1_MAIZE Phosphoenolpyruvate carboxylase 1 OS=Zea mays GN=PEP1 PE=1 SV=2	37I3E	GO:0003824 (catalytic activity,molecular_function)	NA
c51_g1	gi|242058241|ref|XP_002458266.1| hypothetical protein SORBIDRAFT_03g030250 [Sorghum bicolor] gi|241930241|gb|EES03386.1| hypothetical protein SORBI_003G246200 [Sorghum bicolor]	NA	37UUG	NA	NA
c52_g1	gi|514708621|ref|XP_004951582.1| PREDICTED: lipoxygenase 2.3, chloroplastic-like [Setaria italica] gi|944264063|gb|KQL28303.1| hypothetical protein SETIT_016269mg [Setaria italica]	sp|Q8GSM2|LOX23_HORVU Lipoxygenase 2.3, chloroplastic OS=Hordeum vulgare GN=LOX2.3 PE=1 SV=1	37IPE	NA	NA
c53_g1	gi|242077716|ref|XP_002448794.1| hypothetical protein SORBIDRAFT_06g033310 [Sorghum bicolor] gi|241939977|gb|EES13122.1| hypothetical protein SORBI_006G271800 [Sorghum bicolor]	sp|Q9ZTZ7|KEA1_ARATH K(+) efflux antiporter 1, chloroplastic OS=Arabidopsis thaliana GN=KEA1 PE=1 SV=2	37KZB	GO:0006813 (potassium ion transport,biological_process);GO:1902600 (hydrogen ion transmembrane transport,biological_process);GO:0005524 (ATP binding,molecular_function);GO:0006298 (mismatch repair,biological_process);GO:0030983 (mismatched DNA binding,molecular_function);GO:0016021 (integral component of membrane,cellular_component);GO:0015299 (solute:proton antiporter activity,molecular_function)	NA
c54_g1	gi|992165558|gb|KXG27389.1| hypothetical protein SORBI_006G259600 [Sorghum bicolor]	sp|Q7XR61|MTK1_ORYSJ Methylthioribose kinase 1 OS=Oryza sativa subsp. japonica GN=MTK1 PE=2 SV=1	37IGS	GO:0016310 (phosphorylation,biological_process);GO:0046522 (S-methyl-5-thioribose kinase activity,molecular_function);GO:0005524 (ATP binding,molecular_function);GO:0042802 (identical protein binding,molecular_function);GO:0005829 (cytosol,cellular_component);GO:0019509 (L-methionine biosynthetic process from methylthioadenosine,biological_process)	K00899 (Metabolism,Amino acid metabolism)
c55_g1	gi|162461333|ref|NP_001105172.1| methyl-binding domain protein MBD101 [Zea mays] gi|13936238|gb|AAK40305.1| methyl-binding domain protein MBD101 [Zea mays] gi|195658397|gb|ACG48666.1| methyl-binding domain protein MBD101 [Zea mays] gi|224032853|gb|ACN35502.1| unknown [Zea mays] gi|413949329|gb|AFW81978.1| methyl-binding domain protein MBD101 [Zea mays]	sp|Q5XEN5|MBD1_ARATH MethylNACpGNAbinding domainNAcontaining protein 1 OS=Arabidopsis thaliana GN=MBD1 PE=2 SV=1	37UG7	GO:0000122 (negative regulation of transcription from RNA polymerase II promoter,biological_process);GO:0005634 (nucleus,cellular_component);GO:0006346 (methylation-dependent chromatin silencing,biological_process);GO:0008270 (zinc ion binding,molecular_function);GO:0008327 (methyl-CpG binding,molecular_function)	NA
c56_g1	gi|514719249|ref|XP_004954190.1| PREDICTED: probable serine incorporator [Setaria italica] gi|944267639|gb|KQL31879.1| hypothetical protein SETIT_017354mg [Setaria italica]	sp|A7S4N4|SERIC_NEMVE Probable serine incorporator OS=Nematostella vectensis GN=serinc PE=3 SV=1	37N88	NA	NA
c57_g1	gi|242095522|ref|XP_002438251.1| hypothetical protein SORBIDRAFT_10g010600 [Sorghum bicolor] gi|241916474|gb|EER89618.1| hypothetical protein SORBI_010G120300 [Sorghum bicolor]	sp|P55607|Y4OV_RHISN Uncharacterized protein y4oV OS=Rhizobium sp. (strain NGR234) GN=NGR_a02140 PE=4 SV=1	37QMQ	NA	NA
c58_g1	gi|242083224|ref|XP_002442037.1| hypothetical protein SORBIDRAFT_08g007700 [Sorghum bicolor] gi|241942730|gb|EES15875.1| hypothetical protein SORBI_008G081200 [Sorghum bicolor]	sp|Q93VV5|PTR16_ARATH Probable peptide/nitrate transporter At1g59740 OS=Arabidopsis thaliana GN=At1g59740 PE=2 SV=1	38AWP	GO:0006810 (transport,biological_process);GO:0016021 (integral component of membrane,cellular_component);GO:0005739 (mitochondrion,cellular_component);GO:0005215 (transporter activity,molecular_function)	NA
c59_g1	gi|242043390|ref|XP_002459566.1| hypothetical protein SORBIDRAFT_02g006680 [Sorghum bicolor] gi|241922943|gb|EER96087.1| hypothetical protein SORBI_002G080100 [Sorghum bicolor] gi|943511497|gb|ALL53126.1| transcription factor 000584 [Sorghum bicolor]	sp|Q7EZT1|NAC67_ORYSJ NAC domainNAcontaining protein 67 OS=Oryza sativa subsp. japonica GN=NAC67 PE=2 SV=1	37RM6	GO:0005634 (nucleus,cellular_component);GO:0003677 (DNA binding,molecular_function);GO:0006355 (regulation of transcription, DNA-templated,biological_process)	NA
c60_g1	gi|242096782|ref|XP_002438881.1| hypothetical protein SORBIDRAFT_10g027690 [Sorghum bicolor] gi|241917104|gb|EER90248.1| hypothetical protein SORBI_010G235000 [Sorghum bicolor]	sp|Q94BV7|NDB2_ARATH External alternative NAD(P)HNAubiquinone oxidoreductase B2, mitochondrial OS=Arabidopsis thaliana GN=NDB2 PE=1 SV=1	37KB7	NA	NA
c61_g1	gi|836014319|ref|XP_012703829.1| PREDICTED: disease resistance protein RPP13-like isoform X3 [Setaria italica]	sp|Q9M667|RPP13_ARATH Disease resistance protein RPP13 OS=Arabidopsis thaliana GN=RPP13 PE=2 SV=2	3899X	NA	NA
c62_g1	gi|222154091|gb|ACM47229.1| phenylalanine ammonia-lyase [Phyllostachys edulis] gi|222154093|gb|ACM47230.1| phenylalanine ammonia-lyase [Phyllostachys edulis]	sp|A2X7F7|PAL2_ORYSI Phenylalanine ammoniaNAlyase OS=Oryza sativa subsp. indica GN=ZB8 PE=2 SV=1	37M4G	GO:0044763 (single-organism cellular process,biological_process);GO:1901360 (organic cyclic compound metabolic process,biological_process);GO:0016829 (lyase activity,molecular_function);GO:0006725 (cellular aromatic compound metabolic process,biological_process);GO:0044710 (single-organism metabolic process,biological_process)	NA
c63_g1	gi|183207903|gb|ACC59097.1| aquaporin [Saccharum officinarum]	sp|Q9XF59|PIP12_MAIZE Aquaporin PIP1NA2 OS=Zea mays GN=PIP1NA2 PE=1 SV=1	37NTV	GO:0006833 (water transport,biological_process);GO:0009506 (plasmodesma,cellular_component);GO:0034220 (ion transmembrane transport,biological_process);GO:0015254 (glycerol channel activity,molecular_function);GO:0009992 (cellular water homeostasis,biological_process);GO:0005773 (vacuole,cellular_component);GO:0015250 (water channel activity,molecular_function);GO:0005887 (integral component of p…	K09872 (Brite Hierarchies,Protein families: signaling and cellular processes)
c64_g1	gi|242060804|ref|XP_002451691.1| hypothetical protein SORBIDRAFT_04g005930 [Sorghum bicolor] gi|241931522|gb|EES04667.1| hypothetical protein SORBI_004G070800 [Sorghum bicolor]	sp|Q9SHU7|TIC21_ARATH Protein TIC 21, chloroplastic OS=Arabidopsis thaliana GN=TIC21 PE=1 SV=1	37QW7	GO:0016021 (integral component of membrane,cellular_component)	NA
c65_g1	gi|992162675|gb|KXG25145.1| hypothetical protein SORBI_007G126900 [Sorghum bicolor]	NA	37NFY	GO:0016021 (integral component of membrane,cellular_component)	NA
c66_g1	gi|242041425|ref|XP_002468107.1| hypothetical protein SORBIDRAFT_01g039720 [Sorghum bicolor] gi|241921961|gb|EER95105.1| hypothetical protein SORBI_001G422500 [Sorghum bicolor]	sp|Q9LFU5|TRM1_ARATH Probable tRNA (guanine(26)NAN(2))NAdimethyltransferase 1 OS=Arabidopsis thaliana GN=At5g15810 PE=2 SV=3	37IP	GO:0005634 (nucleus,cellular_component);GO:0003723 (RNA binding,molecular_function);GO:0004809 (tRNA (guanine-N2-)-methyltransferase activity,molecular_function);GO:0002940 (tRNA N2-guanine methylation,biological_process);GO:0005739 (mitochondrion,cellular_component)	K00555 (Brite Hierarchies,Protein families: genetic information processing)
c67_g1	gi|992157901|gb|KXG21277.1| hypothetical protein SORBI_009G038900 [Sorghum bicolor]	sp|Q75KK8|MPK14_ORYSJ MitogenNAactivated protein kinase 14 OS=Oryza sativa subsp. japonica GN=MPK14 PE=2 SV=1	37Q5A	GO:0000165 (MAPK cascade,biological_process);GO:0005524 (ATP binding,molecular_function);GO:0005622 (intracellular,cellular_component);GO:0004707 (MAP kinase activity,molecular_function)	NA
c68_g1	gi|242090073|ref|XP_002440869.1| hypothetical protein SORBIDRAFT_09g010430 [Sorghum bicolor] gi|241946154|gb|EES19299.1| hypothetical protein SORBI_009G092400 [Sorghum bicolor]	sp|Q96EX2|RNFT2_HUMAN RING finger and transmembrane domainNAcontaining protein 2 OS=Homo sapiens GN=RNFT2 PE=2 SV=2	37JYN	GO:0016021 (integral component of membrane,cellular_component);GO:0008270 (zinc ion binding,molecular_function)	NA
c69_g1	gi|242033207|ref|XP_002463998.1| hypothetical protein SORBIDRAFT_01g010290 [Sorghum bicolor] gi|241917852|gb|EER90996.1| hypothetical protein SORBI_001G116600 [Sorghum bicolor]	sp|Q9M8T0|Y3288_ARATH Probable inactive receptor kinase At3g02880 OS=Arabidopsis thaliana GN=At3g02880 PE=1 SV=1	384RY	GO:0005524 (ATP binding,molecular_function);GO:0004672 (protein kinase activity,molecular_function);GO:0016021 (integral component of membrane,cellular_component);GO:0006468 (protein phosphorylation,biological_process)	NA
c70_g1	gi|212723110|ref|NP_001131327.1| secondary wall NAC transcription factor 4 [Zea mays] gi|670371633|ref|XP_008667100.1| PREDICTED: secondary wall NAC transcription factor 4 isoform X1 [Zea mays] gi|194691198|gb|ACF79683.1| unknown [Zea mays] gi|346991188|gb|AEO53056.1| secondary wall NAC transcription factor 4 [Zea mays] gi|414586226|tpg|DAA36797.1| TPA: putative NAC domain transcription factor su…	sp|Q9FWX2|NAC7_ARATH NAC domainNAcontaining protein 7 OS=Arabidopsis thaliana GN=NAC007 PE=2 SV=2	37HXU	GO:0006351 (transcription, DNA-templated,biological_process)	NA
c71_g1	gi|242056805|ref|XP_002457548.1| hypothetical protein SORBIDRAFT_03g009170 [Sorghum bicolor] gi|241929523|gb|EES02668.1| hypothetical protein SORBI_003G109100 [Sorghum bicolor]	sp|Q9C509|SGPL_ARATH SphingosineNA1NAphosphate lyase OS=Arabidopsis thaliana GN=At1g27980 PE=2 SV=1	37IN2	GO:0016020 (membrane,cellular_component);GO:0019752 (carboxylic acid metabolic process,biological_process);GO:0016831 (carboxy-lyase activity,molecular_function);GO:0008117 (sphinganine-1-phosphate aldolase activity,molecular_function);GO:0005783 (endoplasmic reticulum,cellular_component);GO:0030170 (pyridoxal phosphate binding,molecular_function);GO:0030149 (sphingolipid catabolic process,biolog…	NA
c72_g1	gi|162462462|ref|NP_001105627.1| uncharacterized protein LOC542632 [Zea mays] gi|11385505|gb|AAG34835.1|AF244692_1 glutathione S-transferase GST 27 [Zea mays] gi|194702116|gb|ACF85142.1| unknown [Zea mays] gi|413950349|gb|AFW82998.1| glutathione S-transferase GST 27 [Zea mays]	sp|Q06398|GSTU6_ORYSJ Probable glutathione SNAtransferase GSTU6 OS=Oryza sativa subsp. japonica GN=GSTU6 PE=2 SV=2	386Z5	GO:0004364 (glutathione transferase activity,molecular_function);GO:0006749 (glutathione metabolic process,biological_process);GO:0009407 (toxin catabolic process,biological_process);GO:0005737 (cytoplasm,cellular_component)	K00799 (Brite Hierarchies,Protein families: signaling and cellular processes)
c73_g1	gi|242090939|ref|XP_002441302.1| hypothetical protein SORBIDRAFT_09g024090 [Sorghum bicolor] gi|241946587|gb|EES19732.1| hypothetical protein SORBI_009G180500 [Sorghum bicolor]	sp|Q8GUN5|PHL1_ARATH Protein PHR1NALIKE 1 OS=Arabidopsis thaliana GN=PHL1 PE=1 SV=1	37K3	GO:0005634 (nucleus,cellular_component);GO:0003677 (DNA binding,molecular_function);GO:0006355 (regulation of transcription, DNA-templated,biological_process)	NA
c74_g1	gi|242091035|ref|XP_002441350.1| hypothetical protein SORBIDRAFT_09g024910 [Sorghum bicolor] gi|241946635|gb|EES19780.1| hypothetical protein SORBI_009G190300 [Sorghum bicolor]	sp|Q9AWM9|RPF2_ORYSJ Ribosome production factor 2 homolog OS=Oryza sativa subsp. japonica GN=Os01g0513800 PE=2 SV=1	37IH1	GO:0005730 (nucleolus,cellular_component);GO:0000027 (ribosomal large subunit assembly,biological_process);GO:0000463 (maturation of LSU-rRNA from tricistronic rRNA transcript (SSU-rRNA, 5.8S rRNA, LSU-rRNA),biological_process);GO:0019843 (rRNA binding,molecular_function)	K14847 (Brite Hierarchies,Protein families: genetic information processing)
c75_g1	NA	NA	NA	NA	NA
c76_g1	gi|992277572|gb|KXG35991.1| hypothetical protein SORBI_002G261600 [Sorghum bicolor]	sp|Q0J0G2|BGL32_ORYSJ BetaNAglucosidase 32 OS=Oryza sativa subsp. japonica GN=BGLU32 PE=2 SV=2	37HZ7	NA	NA
c77_g1	gi|242047278|ref|XP_002461385.1| hypothetical protein SORBIDRAFT_02g001890 [Sorghum bicolor] gi|241924762|gb|EER97906.1| hypothetical protein SORBI_002G020400 [Sorghum bicolor]	sp|Q9XII1|PDV2_ARATH Plastid division protein PDV2 OS=Arabidopsis thaliana GN=PDV2 PE=1 SV=1	37MZ7	GO:0031359 (integral component of chloroplast outer membrane,cellular_component)	NA
c78_g1	gi|242051242|ref|XP_002463365.1| hypothetical protein SORBIDRAFT_02g042430 [Sorghum bicolor] gi|241926742|gb|EER99886.1| hypothetical protein SORBI_002G411500 [Sorghum bicolor]	sp|Q8H3P9|HAK7_ORYSJ Potassium transporter 7 OS=Oryza sativa subsp. japonica GN=HAK7 PE=2 SV=3	37NFA	GO:0016021 (integral component of membrane,cellular_component);GO:0071805 (potassium ion transmembrane transport,biological_process);GO:0015079 (potassium ion transmembrane transporter activity,molecular_function)	K03549 (Brite Hierarchies,Protein families: signaling and cellular processes)
c79_g1	gi|238013454|gb|ACR37762.1| unknown [Zea mays]	sp|Q8W0H5|PHT43_ORYSJ Probable anion transporter 3, chloroplastic OS=Oryza sativa subsp. japonica GN=PHT4;3 PE=2 SV=1	37N99	GO:0005315 (inorganic phosphate transmembrane transporter activity,molecular_function);GO:0016021 (integral component of membrane,cellular_component);GO:0009536 (plastid,cellular_component);GO:0098656 (anion transmembrane transport,biological_process)	NA
c80_g1	gi|835973539|ref|XP_012701411.1| PREDICTED: uncharacterized protein LOC101757737 [Setaria italica]	sp|Q9STN8|SINA4_ARATH E3 ubiquitinNAprotein ligase SINAT4 OS=Arabidopsis thaliana GN=SINAT4 PE=2 SV=1	NA	NA	NA
c81_g1	gi|242050046|ref|XP_002462767.1| hypothetical protein SORBIDRAFT_02g031620 [Sorghum bicolor] gi|241926144|gb|EER99288.1| hypothetical protein SORBI_002G283600 [Sorghum bicolor]	sp|Q8C8N2|SCAI_MOUSE Protein SCAI OS=Mus musculus GN=Scai PE=1 SV=2	37KXK	GO:0005634 (nucleus,cellular_component);GO:0003714 (transcription corepressor activity,molecular_function);GO:0005829 (cytosol,cellular_component);GO:0006351 (transcription, DNA-templated,biological_process);GO:1903507 (negative regulation of nucleic acid-templated transcription,biological_process)	NA
c82_g1	gi|380691802|emb|CCA60995.1| phosphoenolpyruvate carboxylase, partial [Megathyrsus maximus]	sp|P04711|CAPP1_MAIZE Phosphoenolpyruvate carboxylase 1 OS=Zea mays GN=PEP1 PE=1 SV=2	37I3E	GO:0006099 (tricarboxylic acid cycle,biological_process);GO:0015977 (carbon fixation,biological_process);GO:0008964 (phosphoenolpyruvate carboxylase activity,molecular_function)	NA
c83_g1	gi|992278652|gb|KXG36970.1| hypothetical protein SORBI_002G421300 [Sorghum bicolor] gi|992278653|gb|KXG36971.1| hypothetical protein SORBI_002G421300 [Sorghum bicolor]	NA	37PTH	NA	NA
c84_g1	gi|992158254|gb|KXG21603.1| hypothetical protein SORBI_009G085500 [Sorghum bicolor]	sp|Q59695|ACOC_PSEPU DihydrolipoyllysineNAresidue acetyltransferase component of acetoin cleaving system OS=Pseudomonas putida GN=acoC PE=3 SV=1	37PQV	GO:0016787 (hydrolase activity,molecular_function);GO:0009941 (chloroplast envelope,cellular_component)	NA
c85_g1	gi|242056783|ref|XP_002457537.1| hypothetical protein SORBIDRAFT_03g008990 [Sorghum bicolor] gi|241929512|gb|EES02657.1| hypothetical protein SORBI_003G106900 [Sorghum bicolor] gi|992272004|gb|KXG32145.1| hypothetical protein SORBI_003G106900 [Sorghum bicolor] gi|992272005|gb|KXG32146.1| hypothetical protein SORBI_003G106900 [Sorghum bicolor]	NA	37XCA	NA	NA
c86_g1	gi|570759321|gb|AHF18210.1| mitogen-activated protein kinase kinase [Saccharum hybrid cultivar]	sp|Q5QN75|M2K1_ORYSJ MitogenNAactivated protein kinase kinase 1 OS=Oryza sativa subsp. japonica GN=MEK1 PE=1 SV=1	37IHU	GO:0007112 (male meiosis cytokinesis,biological_process);GO:0009524 (phragmoplast,cellular_component);GO:0000187 (activation of MAPK activity,biological_process);GO:0005524 (ATP binding,molecular_function);GO:0010311 (lateral root formation,biological_process);GO:0004708 (MAP kinase kinase activity,molecular_function);GO:0004702 (receptor signaling protein serine/threonine kinase activity,molecul…	K04368 (Brite Hierarchies,Protein families: metabolism)
c87_g1	gi|242051392|ref|XP_002463440.1| hypothetical protein SORBIDRAFT_02g043840 [Sorghum bicolor] gi|241926817|gb|EER99961.1| hypothetical protein SORBI_002G428200 [Sorghum bicolor]	sp|P46466|PRS4_ORYSJ 26S protease regulatory subunit 4 homolog OS=Oryza sativa subsp. japonica GN=TBP2 PE=2 SV=2	NA	GO:0043170 (macromolecule metabolic process,biological_process);GO:0044238 (primary metabolic process,biological_process)	NA
c88_g1	gi|226532339|ref|NP_001141907.1| uncharacterized protein LOC100274056 [Zea mays] gi|194706400|gb|ACF87284.1| unknown [Zea mays] gi|414873178|tpg|DAA51735.1| TPA: hypothetical protein ZEAMMB73_901646 [Zea mays]	sp|P44681|YCHF_HAEIN RibosomeNAbinding ATPase YchF OS=Haemophilus influenzae (strain ATCC 51907 / DSM 11121 / KW20 / Rd) GN=ychF PE=1 SV=2	37KV5	GO:0043022 (ribosome binding,molecular_function);GO:0005524 (ATP binding,molecular_function);GO:0043023 (ribosomal large subunit binding,molecular_function);GO:0005525 (GTP binding,molecular_function);GO:0005737 (cytoplasm,cellular_component);GO:0016887 (ATPase activity,molecular_function)	NA
c89_g1	gi|961349536|ref|NP_001145549.3| uncharacterized protein LOC100279001 [Zea mays]	NA	37KHX	NA	NA
c90_g1	gi|226506038|ref|NP_001150373.1| ATP-dependent Clp protease adaptor protein ClpS containing protein [Zea mays] gi|194701596|gb|ACF84882.1| unknown [Zea mays] gi|195610704|gb|ACG27182.1| ATP-dependent Clp protease adaptor protein ClpS containing protein [Zea mays] gi|195638746|gb|ACG38841.1| ATP-dependent Clp protease adaptor protein ClpS containing protein [Zea mays] gi|414870454|tpg|DAA49011.1| …	sp|Q31QE7|CLPS_SYNE7 ATPNAdependent Clp protease adapter protein ClpS OS=Synechococcus elongatus (strain PCC 7942) GN=clpS PE=3 SV=1	37V3H	GO:0006508 (proteolysis,biological_process);GO:0008233 (peptidase activity,molecular_function);GO:0030163 (protein catabolic process,biological_process)	K06891 (Not Included in Pathway or Brite,Unclassified: genetic information processing)
c91_g1	gi|242059327|ref|XP_002458809.1| hypothetical protein SORBIDRAFT_03g040700 [Sorghum bicolor] gi|241930784|gb|EES03929.1| hypothetical protein SORBI_003G365300 [Sorghum bicolor]	sp|Q9FG38|SNX1_ARATH Sorting nexin 1 OS=Arabidopsis thaliana GN=SNX1 PE=1 SV=1	37P3E	GO:0016020 (membrane,cellular_component);GO:0012505 (endomembrane system,cellular_component);GO:0043231 (intracellular membrane-bounded organelle,cellular_component);GO:0044444 (cytoplasmic part,cellular_component);GO:0007034 (vacuolar transport,biological_process)	NA
c92_g1	gi|670361042|ref|XP_008645292.1| PREDICTED: uncharacterized protein LOC100383598 isoform X2 [Zea mays] gi|223947231|gb|ACN27699.1| unknown [Zea mays]	sp|Q0VCZ3|YTHD2_BOVIN YTH domain family protein 2 OS=Bos taurus GN=YTHDF2 PE=2 SV=1	37HJF	NA	NA
c93_g1	gi|242082848|ref|XP_002441849.1| hypothetical protein SORBIDRAFT_08g003440 [Sorghum bicolor] gi|241942542|gb|EES15687.1| hypothetical protein SORBI_008G039900 [Sorghum bicolor]	sp|O49954|GCSP_SOLTU Glycine dehydrogenase [decarboxylating], mitochondrial OS=Solanum tuberosum GN=GDCSP PE=2 SV=1	37JTX	GO:0019464 (glycine decarboxylation via glycine cleavage system,biological_process);GO:0005960 (glycine cleavage complex,cellular_component);GO:0016594 (glycine binding,molecular_function);GO:0005829 (cytosol,cellular_component);GO:0005739 (mitochondrion,cellular_component);GO:0055114 (oxidation-reduction process,biological_process);GO:0004375 (glycine dehydrogenase (decarboxylating) activity,mol…	K00281 (Metabolism,Amino acid metabolism)
c94_g1	NA	NA	NA	NA	NA
c95_g1	gi|992161219|gb|EES16357.2| hypothetical protein SORBI_008G168000 [Sorghum bicolor]	sp|Q7NJS7|PRMC_GLOVI Release factor glutamine methyltransferase OS=Gloeobacter violaceus (strain PCC 7421) GN=prmC PE=3 SV=1	37KIM	GO:0006479 (protein methylation,biological_process);GO:0008276 (protein methyltransferase activity,molecular_function);GO:0009536 (plastid,cellular_component);GO:0016866 (intramolecular transferase activity,molecular_function);GO:0003676 (nucleic acid binding,molecular_function)	K02493 (Brite Hierarchies,Protein families: genetic information processing)
c96_g1	gi|514756764|ref|XP_004963613.1| PREDICTED: chloroplastic group IIA intron splicing facilitator CRS1, chloroplastic [Setaria italica]	sp|Q9FYT6|CRS1_MAIZE Chloroplastic group IIA intron splicing facilitator CRS1, chloroplastic OS=Zea mays GN=CRS1 PE=1 SV=1	37MSH	NA	NA
c97_g1	gi|242058511|ref|XP_002458401.1| hypothetical protein SORBIDRAFT_03g032810 [Sorghum bicolor] gi|241930376|gb|EES03521.1| hypothetical protein SORBI_003G276100 [Sorghum bicolor]	sp|Q43463|RAB7_SOYBN RasNArelated protein Rab7 OS=Glycine max PE=2 SV=1	37R7D	GO:0007264 (small GTPase mediated signal transduction,biological_process);GO:0005622 (intracellular,cellular_component);GO:0005525 (GTP binding,molecular_function)	NA
c98_g1	gi|992169588|gb|KXG30001.1| hypothetical protein SORBI_004G122200 [Sorghum bicolor]	NA	37I23	NA	NA
c99_g1	gi|1003701437|ref|NP_001307756.1| sodium/hydrogen exchanger 2-like [Zea mays] gi|414888015|tpg|DAA64029.1| TPA: sodium/hydrogen exchanger [Zea mays]	sp|Q56XP4|NHX2_ARATH Sodium/hydrogen exchanger 2 OS=Arabidopsis thaliana GN=NHX2 PE=2 SV=2	37KWA	GO:0006811 (ion transport,biological_process)	NA
c100_g1	gi|242051573|ref|XP_002454932.1| hypothetical protein SORBIDRAFT_03g001650 [Sorghum bicolor] gi|241926907|gb|EES00052.1| hypothetical protein SORBI_003G016600 [Sorghum bicolor]	sp|Q9FJ45|GDL83_ARATH GDSL esterase/lipase At5g45910 OS=Arabidopsis thaliana GN=At5g45910 PE=2 SV=1	37SH7	GO:0016788 (hydrolase activity, acting on ester bonds,molecular_function)	K21026 (Metabolism,Biosynthesis of other secondary metabolites)
c101_g1	gi|242077066|ref|XP_002448469.1| hypothetical protein SORBIDRAFT_06g027620 [Sorghum bicolor] gi|241939652|gb|EES12797.1| hypothetical protein SORBI_006G205100 [Sorghum bicolor]	sp|Q8L649|BB_ARATH E3 ubiquitin ligase BIG BROTHER OS=Arabidopsis thaliana GN=BB PE=1 SV=1	37P1	GO:0008270 (zinc ion binding,molecular_function)	NA
c102_g1	gi|242076660|ref|XP_002448266.1| hypothetical protein SORBIDRAFT_06g024210 [Sorghum bicolor] gi|241939449|gb|EES12594.1| hypothetical protein SORBI_006G166200 [Sorghum bicolor]	sp|A8MR93|ALG12_ARATH DolNAPNAMan:Man(7)GlcNAc(2)NAPPNADol alphaNA1,6NAmannosyltransferase OS=Arabidopsis thaliana GN=ALG12 PE=1 SV=1	37M2I	GO:0097502 (mannosylation,biological_process);GO:0005783 (endoplasmic reticulum,cellular_component);GO:0006487 (protein N-linked glycosylation,biological_process);GO:0000030 (mannosyltransferase activity,molecular_function);GO:0030433 (ER-associated ubiquitin-dependent protein catabolic process,biological_process);GO:0016021 (integral component of membrane,cellular_component)	K03847 (Brite Hierarchies,Protein families: metabolism)
c103_g1	gi|992273351|gb|KXG33370.1| hypothetical protein SORBI_003G296200 [Sorghum bicolor]	sp|Q8H184|PT106_ARATH Probable sugar phosphate/phosphate translocator At1g06470 OS=Arabidopsis thaliana GN=At1g06470 PE=2 SV=1	37RJC	NA	NA
c104_g1	gi|992282163|gb|KXG40141.1| hypothetical protein SORBI_001G498300 [Sorghum bicolor]	NA	37J2Y	GO:0030246 (carbohydrate binding,molecular_function);GO:0005975 (carbohydrate metabolic process,biological_process);GO:0003824 (catalytic activity,molecular_function)	NA
c105_g1	gi|992278646|gb|KXG36964.1| hypothetical protein SORBI_002G420900 [Sorghum bicolor]	NA	37PTH	NA	NA
c106_g1	gi|242056529|ref|XP_002457410.1| hypothetical protein SORBIDRAFT_03g006790 [Sorghum bicolor] gi|241929385|gb|EES02530.1| hypothetical protein SORBI_003G081000 [Sorghum bicolor]	sp|P23923|HBP1B_WHEAT Transcription factor HBPNA1b(c38) OS=Triticum aestivum PE=2 SV=1	37QZA	GO:0005634 (nucleus,cellular_component);GO:0006355 (regulation of transcription, DNA-templated,biological_process);GO:0043565 (sequence-specific DNA binding,molecular_function);GO:0003700 (transcription factor activity, sequence-specific DNA binding,molecular_function)	K14431 (Brite Hierarchies,Protein families: genetic information processing)
c107_g1	gi|242051951|ref|XP_002455121.1| hypothetical protein SORBIDRAFT_03g004680 [Sorghum bicolor] gi|241927096|gb|EES00241.1| hypothetical protein SORBI_003G054400 [Sorghum bicolor]	NA	37IRJ	GO:0003779 (actin binding,molecular_function)	NA
c108_g1	gi|194705452|gb|ACF86810.1| unknown [Zea mays] gi|413936671|gb|AFW71222.1| heat shock factor protein 1 [Zea mays]	sp|Q6EUG4|HFC2A_ORYSJ Heat stress transcription factor CNA2a OS=Oryza sativa subsp. japonica GN=HSFC2A PE=2 SV=1	NA	GO:0005634 (nucleus,cellular_component);GO:0006355 (regulation of transcription, DNA-templated,biological_process);GO:0043565 (sequence-specific DNA binding,molecular_function);GO:0003700 (transcription factor activity, sequence-specific DNA binding,molecular_function)	K09419 (Brite Hierarchies,Protein families: genetic information processing)
c109_g1	gi|242042393|ref|XP_002468591.1| hypothetical protein SORBIDRAFT_01g048660 [Sorghum bicolor] gi|241922445|gb|EER95589.1| hypothetical protein SORBI_001G522000 [Sorghum bicolor]	sp|P31691|ADT_ORYSJ ADP,ATP carrier protein, mitochondrial OS=Oryza sativa subsp. japonica GN=Os02g0718900 PE=2 SV=1	37N6E	GO:0055085 (transmembrane transport,biological_process);GO:0005471 (ATP:ADP antiporter activity,molecular_function);GO:0015867 (ATP transport,biological_process);GO:0005743 (mitochondrial inner membrane,cellular_component);GO:0016021 (integral component of membrane,cellular_component);GO:0006412 (translation,biological_process);GO:0009941 (chloroplast envelope,cellular_component);GO:0003735 (stru…	K05863 (Brite Hierarchies,Protein families: signaling and cellular processes)
c110_g1	gi|293331219|ref|NP_001168449.1| uncharacterized protein LOC100382222 [Zea mays] gi|223948375|gb|ACN28271.1| unknown [Zea mays] gi|414587892|tpg|DAA38463.1| TPA: hypothetical protein ZEAMMB73_928165 [Zea mays]	sp|Q9ZWJ3|U85A2_ARATH UDPNAglycosyltransferase 85A2 OS=Arabidopsis thaliana GN=UGT85A2 PE=2 SV=1	37HZV	GO:0043231 (intracellular membrane-bounded organelle,cellular_component);GO:0080043 (quercetin 3-O-glucosyltransferase activity,molecular_function);GO:0080044 (quercetin 7-O-glucosyltransferase activity,molecular_function);GO:0009813 (flavonoid biosynthetic process,biological_process);GO:0052696 (flavonoid glucuronidation,biological_process)	K21374 (Brite Hierarchies,Protein families: metabolism)
c111_g1	gi|242074216|ref|XP_002447044.1| hypothetical protein SORBIDRAFT_06g027400 [Sorghum bicolor] gi|241938227|gb|EES11372.1| hypothetical protein SORBI_006G202200 [Sorghum bicolor]	sp|Q8VY07|EPN1_ARATH Clathrin interactor EPSIN 1 OS=Arabidopsis thaliana GN=EPSIN1 PE=1 SV=1	37I1R	GO:0005884 (actin filament,cellular_component);GO:0002020 (protease binding,molecular_function);GO:0030276 (clathrin binding,molecular_function);GO:0006623 (protein targeting to vacuole,biological_process);GO:0005794 (Golgi apparatus,cellular_component);GO:0009579 (thylakoid,cellular_component)	K12471 (Brite Hierarchies,Protein families: genetic information processing)
c112_g1	gi|125579418|gb|EAZ20564.1| hypothetical protein OsJ_36173 [Oryza sativa Japonica Group]	NA	37U4F	GO:0044424 (intracellular part,cellular_component)	NA
c113_g1	gi|242054817|ref|XP_002456554.1| hypothetical protein SORBIDRAFT_03g038330 [Sorghum bicolor] gi|241928529|gb|EES01674.1| hypothetical protein SORBI_003G339200 [Sorghum bicolor]	NA	37TX2	NA	NA
c114_g1	gi|242042163|ref|XP_002468476.1| hypothetical protein SORBIDRAFT_01g046585 [Sorghum bicolor] gi|241922330|gb|EER95474.1| hypothetical protein SORBI_001G498600 [Sorghum bicolor]	sp|Q01780|EXOSX_HUMAN Exosome component 10 OS=Homo sapiens GN=EXOSC10 PE=1 SV=2	37J3M	GO:0008408 (3'-5' exonuclease activity,molecular_function);GO:0000166 (nucleotide binding,molecular_function);GO:0005622 (intracellular,cellular_component);GO:0090305 (nucleic acid phosphodiester bond hydrolysis,biological_process);GO:0003676 (nucleic acid binding,molecular_function)	NA
c115_g1	gi|242079049|ref|XP_002444293.1| hypothetical protein SORBIDRAFT_07g019770 [Sorghum bicolor] gi|241940643|gb|EES13788.1| hypothetical protein SORBI_007G120500 [Sorghum bicolor]	sp|O49048|VPS45_ARATH Vacuolar protein sortingNAassociated protein 45 homolog OS=Arabidopsis thaliana GN=VPS45 PE=1 SV=2	37RC3	GO:0006886 (intracellular protein transport,biological_process);GO:0009705 (plant-type vacuole membrane,cellular_component);GO:0006904 (vesicle docking involved in exocytosis,biological_process);GO:0005802 (trans-Golgi network,cellular_component)	K12479 (Brite Hierarchies,Protein families: genetic information processing)
c116_g1	gi|242088651|ref|XP_002440158.1| hypothetical protein SORBIDRAFT_09g027020 [Sorghum bicolor] gi|241945443|gb|EES18588.1| hypothetical protein SORBI_009G214600 [Sorghum bicolor]	sp|Q5TKP8|LOGL7_ORYSJ Probable cytokinin riboside 5&apos;NAmonophosphate phosphoribohydrolase LOGL7 OS=Oryza sativa subsp. japonica GN=LOGL7 PE=2 SV=1	37HMU	GO:0005634 (nucleus,cellular_component);GO:0016799 (hydrolase activity, hydrolyzing N-glycosyl compounds,molecular_function);GO:0005829 (cytosol,cellular_component);GO:0009691 (cytokinin biosynthetic process,biological_process)	K22522 (Not Included in Pathway or Brite,Unclassified: metabolism)
c117_g1	gi|670398841|ref|XP_008679437.1| PREDICTED: cationic amino acid transporter 6, chloroplastic-like [Zea mays] gi|413924929|gb|AFW64861.1| hypothetical protein ZEAMMB73_477510 [Zea mays]	sp|Q9SQZ0|CAAT7_ARATH Cationic amino acid transporter 7, chloroplastic OS=Arabidopsis thaliana GN=CAT7 PE=3 SV=1	37JF4	GO:0016020 (membrane,cellular_component)	NA
c118_g1	gi|242037503|ref|XP_002466146.1| hypothetical protein SORBIDRAFT_01g002180 [Sorghum bicolor] gi|241920000|gb|EER93144.1| hypothetical protein SORBI_001G022900 [Sorghum bicolor]	sp|P27788|FER3_MAIZE FerredoxinNA3, chloroplastic OS=Zea mays GN=FDX3 PE=2 SV=1	37V1W	GO:0009055 (electron carrier activity,molecular_function);GO:0051537 (2 iron, 2 sulfur cluster binding,molecular_function);GO:0022900 (electron transport chain,biological_process);GO:0046872 (metal ion binding,molecular_function);GO:0009507 (chloroplast,cellular_component)	K02639 (Brite Hierarchies,Protein families: metabolism)
c119_g1	gi|212720956|ref|NP_001132248.1| proteasome subunit alpha type [Zea mays] gi|242062414|ref|XP_002452496.1| hypothetical protein SORBIDRAFT_04g026920 [Sorghum bicolor] gi|670402604|ref|XP_008681184.1| PREDICTED: proteasome subunit alpha type isoform X2 [Zea mays] gi|670402606|ref|XP_008681185.1| PREDICTED: proteasome subunit alpha type isoform X2 [Zea mays] gi|670402608|ref|XP_008681186.1| PREDICT…	sp|Q10KF0|PSA2_ORYSJ Proteasome subunit alpha typeNA2 OS=Oryza sativa subsp. japonica GN=PAB1 PE=2 SV=1	37KKK	GO:0005634 (nucleus,cellular_component);GO:0019773 (proteasome core complex, alpha-subunit complex,cellular_component);GO:0004298 (threonine-type endopeptidase activity,molecular_function);GO:0006511 (ubiquitin-dependent protein catabolic process,biological_process);GO:0005737 (cytoplasm,cellular_component)	K02726 (Brite Hierarchies,Protein families: genetic information processing)
c120_g1	gi|226508870|ref|NP_001150205.1| uncharacterized protein LOC100283835 [Zea mays] gi|195637556|gb|ACG38246.1| photosystem II reaction center W protein [Zea mays]	NA	37WGW	GO:0009523 (photosystem II,cellular_component);GO:0016021 (integral component of membrane,cellular_component);GO:0015979 (photosynthesis,biological_process);GO:0009507 (chloroplast,cellular_component)	K02721 (Brite Hierarchies,Protein families: metabolism)
c121_g1	gi|242088305|ref|XP_002439985.1| hypothetical protein SORBIDRAFT_09g023860 [Sorghum bicolor] gi|241945270|gb|EES18415.1| hypothetical protein SORBI_009G178400 [Sorghum bicolor]	sp|P16924|P4HA1_CHICK Prolyl 4NAhydroxylase subunit alphaNA1 OS=Gallus gallus GN=P4HA1 PE=1 SV=1	37RG	GO:0016705 (oxidoreductase activity, acting on paired donors, with incorporation or reduction of molecular oxygen,molecular_function);GO:0005506 (iron ion binding,molecular_function);GO:0016021 (integral component of membrane,cellular_component);GO:0055114 (oxidation-reduction process,biological_process);GO:0031418 (L-ascorbic acid binding,molecular_function)	NA
c122_g1	gi|242071693|ref|XP_002451123.1| hypothetical protein SORBIDRAFT_05g024450 [Sorghum bicolor]	sp|Q9ZQQ0|SCP26_ARATH Serine carboxypeptidaseNAlike 26 OS=Arabidopsis thaliana GN=SCPL26 PE=2 SV=1	37REQ	GO:0051603 (proteolysis involved in cellular protein catabolic process,biological_process);GO:0004185 (serine-type carboxypeptidase activity,molecular_function);GO:0005773 (vacuole,cellular_component)	NA
c123_g1	gi|242061500|ref|XP_002452039.1| hypothetical protein SORBIDRAFT_04g017400 [Sorghum bicolor] gi|241931870|gb|EES05015.1| hypothetical protein SORBI_004G140300 [Sorghum bicolor]	sp|Q9LDU6|ST7R_ARATH 7NAdehydrocholesterol reductase OS=Arabidopsis thaliana GN=DWF5 PE=1 SV=1	37JPF	GO:0016126 (sterol biosynthetic process,biological_process);GO:0016132 (brassinosteroid biosynthetic process,biological_process);GO:0016628 (oxidoreductase activity, acting on the CH-CH group of donors, NAD or NADP as acceptor,molecular_function);GO:0055114 (oxidation-reduction process,biological_process);GO:0030176 (integral component of endoplasmic reticulum membrane,cellular_component);GO:0005…	K00213 (Metabolism,Lipid metabolism)
c124_g1	gi|992281122|gb|KXG39186.1| hypothetical protein SORBI_001G344400 [Sorghum bicolor]	sp|Q9C9P4|KASC2_ARATH 3NAoxoacylNA[acylNAcarrierNAprotein] synthase II, chloroplastic OS=Arabidopsis thaliana GN=KAS2 PE=1 SV=1	37IDA	NA	NA
c125_g1	NA	NA	NA	NA	NA
c126_g1	gi|413946210|gb|AFW78859.1| ribulose bisphosphate carboxylase large chain Precursor [Zea mays] gi|414590289|tpg|DAA40860.1| TPA: ribulose bisphosphate carboxylase large chain Precursor [Zea mays] gi|414870046|tpg|DAA48603.1| TPA: ribulose bisphosphate carboxylase large chain Precursor [Zea mays]	sp|A1E9T2|RBL_SORBI Ribulose bisphosphate carboxylase large chain OS=Sorghum bicolor GN=rbcL PE=3 SV=1	37HQX	NA	NA
c127_g1	gi|242059825|ref|XP_002459058.1| hypothetical protein SORBIDRAFT_03g045190 [Sorghum bicolor] gi|241931033|gb|EES04178.1| hypothetical protein SORBI_003G418200 [Sorghum bicolor]	sp|Q80YT5|SPT20_MOUSE SpermatogenesisNAassociated protein 20 OS=Mus musculus GN=Spata20 PE=2 SV=1	37MEB	GO:0003824 (catalytic activity,molecular_function);GO:0009507 (chloroplast,cellular_component)	NA
c128_g1	gi|242056445|ref|XP_002457368.1| hypothetical protein SORBIDRAFT_03g006180 [Sorghum bicolor] gi|241929343|gb|EES02488.1| hypothetical protein SORBI_003G073000 [Sorghum bicolor]	sp|Q6DE96|IWS1A_XENLA Protein IWS1 homolog A OS=Xenopus laevis GN=iws1NAa PE=2 SV=1	37IA2	GO:0005634 (nucleus,cellular_component);GO:0003677 (DNA binding,molecular_function);GO:0006351 (transcription, DNA-templated,biological_process)	K17498 (Brite Hierarchies,Protein families: genetic information processing)
c129_g1	gi|474391706|gb|EMS65379.1| Vacuolar protein sorting-associated protein 32-like protein 2 [Triticum urartu]	sp|O82197|VP321_ARATH Vacuolar protein sortingNAassociated protein 32 homolog 1 OS=Arabidopsis thaliana GN=VPS32.1 PE=1 SV=1	37IKJ	GO:0005622 (intracellular,cellular_component);GO:0007034 (vacuolar transport,biological_process)	K12194 (Brite Hierarchies,Protein families: signaling and cellular processes)
c130_g1	gi|992164475|gb|KXG26416.1| hypothetical protein SORBI_006G098100 [Sorghum bicolor]	sp|Q7XTC7|P2C40_ORYSJ Probable protein phosphatase 2C 40 OS=Oryza sativa subsp. japonica GN=Os04g0449400 PE=2 SV=3	37PSJ	NA	NA
c131_g1	gi|223974653|gb|ACN31514.1| unknown [Zea mays]	NA	37HUZ	NA	NA
c132_g1	gi|1003701437|ref|NP_001307756.1| sodium/hydrogen exchanger 2-like [Zea mays] gi|414888015|tpg|DAA64029.1| TPA: sodium/hydrogen exchanger [Zea mays]	sp|Q56XP4|NHX2_ARATH Sodium/hydrogen exchanger 2 OS=Arabidopsis thaliana GN=NHX2 PE=2 SV=2	37KWA	GO:0035725 (sodium ion transmembrane transport,biological_process);GO:0015385 (sodium:proton antiporter activity,molecular_function);GO:0055075 (potassium ion homeostasis,biological_process);GO:0006885 (regulation of pH,biological_process);GO:0005774 (vacuolar membrane,cellular_component);GO:1902600 (hydrogen ion transmembrane transport,biological_process);GO:0016021 (integral component of membra…	NA
c133_g1	gi|242050136|ref|XP_002462812.1| hypothetical protein SORBIDRAFT_02g032390 [Sorghum bicolor] gi|241926189|gb|EER99333.1| hypothetical protein SORBI_002G292900 [Sorghum bicolor]	sp|Q9ZVT8|RF4_ARATH Putative E3 ubiquitinNAprotein ligase RF4 OS=Arabidopsis thaliana GN=RF4 PE=3 SV=1	37PFG	GO:0009987 (cellular process,biological_process)	NA
c134_g1	gi|242064368|ref|XP_002453473.1| hypothetical protein SORBIDRAFT_04g006490 [Sorghum bicolor] gi|241933304|gb|EES06449.1| hypothetical protein SORBI_004G078700 [Sorghum bicolor]	sp|A4IF93|TBCC1_BOVIN TBCC domainNAcontaining protein 1 OS=Bos taurus GN=TBCCD1 PE=2 SV=1	37M65	GO:0003779 (actin binding,molecular_function);GO:0000902 (cell morphogenesis,biological_process);GO:0007010 (cytoskeleton organization,biological_process)	NA
c135_g1	gi|242038441|ref|XP_002466615.1| hypothetical protein SORBIDRAFT_01g011060 [Sorghum bicolor] gi|241920469|gb|EER93613.1| hypothetical protein SORBI_001G126100 [Sorghum bicolor]	sp|Q9FZ32|FB60_ARATH FNAbox protein At1g55000 OS=Arabidopsis thaliana GN=At1g55000 PE=1 SV=1	37ICJ	NA	NA
c136_g1	gi|514781978|ref|XP_004969978.1| PREDICTED: auxin response factor 3-like isoform X2 [Setaria italica] gi|944242704|gb|KQL07012.1| hypothetical protein SETIT_000545mg [Setaria italica] gi|944242706|gb|KQL07014.1| hypothetical protein SETIT_000545mg [Setaria italica]	sp|Q5JMM1|ARFC_ORYSJ Auxin response factor 3 OS=Oryza sativa subsp. japonica GN=ARF3 PE=2 SV=1	37PGD	GO:0009987 (cellular process,biological_process)	NA
c137_g1	gi|835912165|ref|XP_012702248.1| PREDICTED: putative receptor-like protein kinase At3g47110 [Setaria italica]	sp|Q9FIZ3|GSO2_ARATH LRR receptorNAlike serine/threonineNAprotein kinase GSO2 OS=Arabidopsis thaliana GN=GSO2 PE=2 SV=2	NA	NA	NA
c138_g1	gi|242083002|ref|XP_002441926.1| hypothetical protein SORBIDRAFT_08g004955, partial [Sorghum bicolor]	NA	385Y7	GO:0031146 (SCF-dependent proteasomal ubiquitin-dependent protein catabolic process,biological_process);GO:0019005 (SCF ubiquitin ligase complex,cellular_component);GO:0004842 (ubiquitin-protein transferase activity,molecular_function)	NA
c139_g1	gi|242094126|ref|XP_002437553.1| hypothetical protein SORBIDRAFT_10g029250 [Sorghum bicolor] gi|241915776|gb|EER88920.1| hypothetical protein SORBI_010G254900 [Sorghum bicolor]	sp|Q5Z807|C3H46_ORYSJ Zinc finger CCCH domainNAcontaining protein 46 OS=Oryza sativa subsp. japonica GN=Os06g0704300 PE=2 SV=1	37NUU	GO:0046872 (metal ion binding,molecular_function);GO:0005635 (nuclear envelope,cellular_component)	K14321 (Brite Hierarchies,Protein families: genetic information processing)
c140_g1	gi|94502580|ref|YP_588382.1| hypothetical protein ZeamMp129 (mitochondrion) [Zea mays subsp. mays] gi|40795019|gb|AAR91063.1| hypothetical protein (mitochondrion) [Zea mays] gi|414587509|tpg|DAA38080.1| TPA: putative uncharacterized protein orf247-ct [Zea mays] gi|414871184|tpg|DAA49741.1| TPA: putative uncharacterized protein orf247-ct [Zea mays]	sp|P17788|RK2_MAIZE 50S ribosomal protein L2, chloroplastic OS=Zea mays GN=rpl2NAA PE=2 SV=2	383Z1	GO:0043229 (intracellular organelle,cellular_component);GO:0044444 (cytoplasmic part,cellular_component)	NA
c141_g1	gi|992272816|gb|KXG32884.1| hypothetical protein SORBI_003G218500 [Sorghum bicolor]	sp|Q4WCX7|APTH1_ASPFU AcylNAprotein thioesterase 1 OS=Neosartorya fumigata (strain ATCC MYANA4609 / Af293 / CBS 101355 / FGSC A1100) GN=AFUA_6G02780 PE=3 SV=1	37Q4C	GO:0016787 (hydrolase activity,molecular_function)	NA
c142_g1	gi|670358368|ref|XP_008663147.1| PREDICTED: uncharacterized protein LOC100194266 isoform X1 [Zea mays] gi|414873463|tpg|DAA52020.1| TPA: hypothetical protein ZEAMMB73_193171 [Zea mays]	sp|Q84P17|AEE18_ARATH Probable acylNAactivating enzyme 18, peroxisomal OS=Arabidopsis thaliana GN=AAE18 PE=2 SV=1	37IQC	NA	NA
c143_g1	gi|543177598|gb|AGV54820.1| cell wall-associated hydrolase [Phaseolus vulgaris]	NA	382H5	NA	NA
c144_g1	gi|242041877|ref|XP_002468333.1| hypothetical protein SORBIDRAFT_01g043940 [Sorghum bicolor] gi|241922187|gb|EER95331.1| hypothetical protein SORBI_001G468700 [Sorghum bicolor]	sp|Q9C9Q4|JAC1_ARATH J domainNAcontaining protein required for chloroplast accumulation response 1 OS=Arabidopsis thaliana GN=JAC1 PE=1 SV=1	37S3S	GO:0009904 (chloroplast accumulation movement,biological_process);GO:0007015 (actin filament organization,biological_process);GO:0009903 (chloroplast avoidance movement,biological_process);GO:0071483 (cellular response to blue light,biological_process);GO:0005737 (cytoplasm,cellular_component)	NA
c145_g1	gi|992272364|gb|KXG32483.1| hypothetical protein SORBI_003G160200 [Sorghum bicolor]	sp|Q9LZJ5|AB14C_ARATH ABC transporter C family member 14 OS=Arabidopsis thaliana GN=ABCC14 PE=1 SV=1	37KV9	GO:0055085 (transmembrane transport,biological_process);GO:0005524 (ATP binding,molecular_function);GO:0016021 (integral component of membrane,cellular_component);GO:0042626 (ATPase activity, coupled to transmembrane movement of substances,molecular_function)	NA
c146_g1	gi|242079185|ref|XP_002444361.1| hypothetical protein SORBIDRAFT_07g020690 [Sorghum bicolor] gi|241940711|gb|EES13856.1| hypothetical protein SORBI_007G131200 [Sorghum bicolor]	NA	37UXK	NA	NA
c147_g1	NA	NA	NA	NA	NA
c148_g1	NA	sp|B9DGD6|ACS_ARATH AcetateNANACoA ligase ACS, chloroplastic/glyoxysomal OS=Arabidopsis thaliana GN=ACS PE=1 SV=1	37PDE	GO:0019427 (acetyl-CoA biosynthetic process from acetate,biological_process);GO:0003987 (acetate-CoA ligase activity,molecular_function);GO:0005524 (ATP binding,molecular_function);GO:0016208 (AMP binding,molecular_function)	K01895 (Brite Hierarchies,Protein families: metabolism)
c149_g1	NA	NA	37SR	NA	NA
c150_g1	NA	sp|Q96EX2|RNFT2_HUMAN RING finger and transmembrane domainNAcontaining protein 2 OS=Homo sapiens GN=RNFT2 PE=2 SV=2	37JYN	GO:0016021 (integral component of membrane,cellular_component);GO:0008270 (zinc ion binding,molecular_function)	NA
c151_g1	NA	NA	37I3P	GO:0008643 (carbohydrate transport,biological_process);GO:0005887 (integral component of plasma membrane,cellular_component);GO:0008270 (zinc ion binding,molecular_function);GO:0051119 (sugar transmembrane transporter activity,molecular_function)	NA
c152_g1	NA	sp|P28583|CDPK_SOYBN CalciumNAdependent protein kinase SK5 OS=Glycine max PE=1 SV=1	386QX	GO:0005634 (nucleus,cellular_component);GO:0005524 (ATP binding,molecular_function);GO:0009738 (abscisic acid-activated signaling pathway,biological_process);GO:0035556 (intracellular signal transduction,biological_process);GO:0005737 (cytoplasm,cellular_component);GO:0046777 (protein autophosphorylation,biological_process);GO:0018105 (peptidyl-serine phosphorylation,biological_process);GO:000468…	NA
c153_g1	gi|340812276|gb|AEK76075.1| Hsp101 [Saccharum hybrid cultivar SP80-3280]	sp|Q6F2Y7|CLPB1_ORYSJ Chaperone protein ClpB1 OS=Oryza sativa subsp. japonica GN=CLPB1 PE=2 SV=1	37S87	GO:0005524 (ATP binding,molecular_function);GO:0019538 (protein metabolic process,biological_process)	K03695 (Brite Hierarchies,Protein families: genetic information processing)
c154_g1	gi|242089299|ref|XP_002440482.1| hypothetical protein SORBIDRAFT_09g001700 [Sorghum bicolor] gi|241945767|gb|EES18912.1| hypothetical protein SORBI_009G017800 [Sorghum bicolor]	sp|Q9FRL8|DHAR2_ARATH Glutathione SNAtransferase DHAR2 OS=Arabidopsis thaliana GN=DHAR2 PE=1 SV=1	37S5A	GO:0004364 (glutathione transferase activity,molecular_function);GO:0006749 (glutathione metabolic process,biological_process);GO:0098869 (cellular oxidant detoxification,biological_process);GO:0055114 (oxidation-reduction process,biological_process);GO:0045174 (glutathione dehydrogenase (ascorbate) activity,molecular_function);GO:0005737 (cytoplasm,cellular_component)	K21888 (Brite Hierarchies,Protein families: signaling and cellular processes)
c155_g1	gi|992278886|gb|KXG37157.1| hypothetical protein SORBI_001G016900 [Sorghum bicolor]	sp|Q9CYI4|LUC7L_MOUSE Putative RNANAbinding protein Luc7NAlike 1 OS=Mus musculus GN=Luc7l PE=2 SV=2	37NEA	GO:0005685 (U1 snRNP,cellular_component);GO:0006376 (mRNA splice site selection,biological_process);GO:0003729 (mRNA binding,molecular_function);GO:0016021 (integral component of membrane,cellular_component)	NA
c156_g1	gi|242036017|ref|XP_002465403.1| hypothetical protein SORBIDRAFT_01g038060 [Sorghum bicolor] gi|241919257|gb|EER92401.1| hypothetical protein SORBI_001G402300 [Sorghum bicolor]	sp|B8AM21|RU2B_ORYSI U2 small nuclear ribonucleoprotein B&apos;&apos; OS=Oryza sativa subsp. indica GN=OsI_11177 PE=2 SV=1	37HTB	GO:0005685 (U1 snRNP,cellular_component);GO:0000398 (mRNA splicing, via spliceosome,biological_process);GO:0030619 (U1 snRNA binding,molecular_function);GO:0000166 (nucleotide binding,molecular_function);GO:0035614 (snRNA stem-loop binding,molecular_function)	NA
c157_g1	gi|670373884|ref|XP_008668297.1| PREDICTED: uncharacterized protein LOC100381909 isoform X1 [Zea mays] gi|414590799|tpg|DAA41370.1| TPA: putative DUF26-domain receptor-like protein kinase family protein [Zea mays]	sp|Q8L7G3|CRK7_ARATH CysteineNArich receptorNAlike protein kinase 7 OS=Arabidopsis thaliana GN=CRK7 PE=2 SV=1	37QJ4	NA	NA
c158_g1	gi|242077612|ref|XP_002448742.1| hypothetical protein SORBIDRAFT_06g032450 [Sorghum bicolor] gi|241939925|gb|EES13070.1| hypothetical protein SORBI_006G261500 [Sorghum bicolor]	sp|Q9SKX5|PAO2_ARATH Probable polyamine oxidase 2 OS=Arabidopsis thaliana GN=PAO2 PE=2 SV=1	37HPC	GO:0008168 (methyltransferase activity,molecular_function);GO:0032259 (methylation,biological_process);GO:0055114 (oxidation-reduction process,biological_process);GO:0016491 (oxidoreductase activity,molecular_function)	K17839 (Metabolism,Metabolism of other amino acids)
c159_g1	gi|242041593|ref|XP_002468191.1| hypothetical protein SORBIDRAFT_01g041410 [Sorghum bicolor] gi|241922045|gb|EER95189.1| hypothetical protein SORBI_001G440600 [Sorghum bicolor]	NA	37VX	NA	NA
c160_g1	gi|242069333|ref|XP_002449943.1| hypothetical protein SORBIDRAFT_05g026130 [Sorghum bicolor] gi|241935786|gb|EES08931.1| hypothetical protein SORBI_005G206800 [Sorghum bicolor]	NA	38772	GO:0009536 (plastid,cellular_component)	NA
c161_g1	gi|992275932|gb|KXG34492.1| hypothetical protein SORBI_002G049000 [Sorghum bicolor]	sp|P0DH90|FRIGI_ARATH Protein FRIGIDA OS=Arabidopsis thaliana GN=FRI PE=2 SV=1	37N5F	NA	NA
c162_g1	gi|670362701|ref|XP_008653226.1| PREDICTED: protein NRT1/ PTR FAMILY 8.3-like isoform X1 [Zea mays]	sp|P46032|PTR2_ARATH Peptide transporter PTR2 OS=Arabidopsis thaliana GN=PTR2 PE=1 SV=1	37IEX	GO:0006857 (oligopeptide transport,biological_process);GO:0016021 (integral component of membrane,cellular_component);GO:0005215 (transporter activity,molecular_function)	NA
c163_g1	gi|514809954|ref|XP_004979792.1| PREDICTED: uncharacterized protein LOC101756585 [Setaria italica]	NA	37HM8	NA	NA
c164_g1	gi|242034189|ref|XP_002464489.1| hypothetical protein SORBIDRAFT_01g019340 [Sorghum bicolor] gi|241918343|gb|EER91487.1| hypothetical protein SORBI_001G220000 [Sorghum bicolor] gi|992280222|gb|EER94078.2| hypothetical protein SORBI_001G220000 [Sorghum bicolor]	sp|Q9FRS4|PPR22_ARATH Pentatricopeptide repeatNAcontaining protein At1g08610 OS=Arabidopsis thaliana GN=At1g08610 PE=2 SV=1	37KIK	GO:0006886 (intracellular protein transport,biological_process);GO:0044424 (intracellular part,cellular_component);GO:0005488 (binding,molecular_function)	NA
c165_g1	gi|242072234|ref|XP_002446053.1| hypothetical protein SORBIDRAFT_06g001050 [Sorghum bicolor] gi|241937236|gb|EES10381.1| hypothetical protein SORBI_006G010400 [Sorghum bicolor]	sp|Q7XT07|DUS3L_ORYSJ tRNANAdihydrouridine(47) synthase [NAD(P)(+)]NAlike OS=Oryza sativa subsp. japonica GN=Os04g0117600 PE=2 SV=2	37J	GO:0046872 (metal ion binding,molecular_function);GO:0017150 (tRNA dihydrouridine synthase activity,molecular_function);GO:0002943 (tRNA dihydrouridine synthesis,biological_process);GO:0005829 (cytosol,cellular_component);GO:0050660 (flavin adenine dinucleotide binding,molecular_function);GO:0009536 (plastid,cellular_component);GO:0055114 (oxidation-reduction process,biological_process)	K05544 (Brite Hierarchies,Protein families: genetic information processing)
c166_g1	gi|670367159|ref|XP_008664951.1| PREDICTED: myosin-2 heavy chain-like [Zea mays] gi|414871379|tpg|DAA49936.1| TPA: hypothetical protein ZEAMMB73_357742 [Zea mays]	NA	37RJW	NA	NA
c167_g1	gi|992160354|gb|EES16795.2| hypothetical protein SORBI_008G065400 [Sorghum bicolor]	NA	NA	GO:0016740 (transferase activity,molecular_function)	NA
c168_g1	gi|242059835|ref|XP_002459063.1| hypothetical protein SORBIDRAFT_03g045240 [Sorghum bicolor] gi|241931038|gb|EES04183.1| hypothetical protein SORBI_003G419100 [Sorghum bicolor]	sp|B9DHD7|VAP22_ARATH VesicleNAassociated protein 2NA2 OS=Arabidopsis thaliana GN=PVA22 PE=1 SV=1	37NI5	GO:0016021 (integral component of membrane,cellular_component);GO:0005789 (endoplasmic reticulum membrane,cellular_component)	NA
c169_g1	gi|242051344|ref|XP_002463416.1| hypothetical protein SORBIDRAFT_02g043490 [Sorghum bicolor] gi|241926793|gb|EER99937.1| hypothetical protein SORBI_002G424100 [Sorghum bicolor]	sp|Q93WI0|STR12_ARATH RhodaneseNAlike/PpiC domainNAcontaining protein 12 OS=Arabidopsis thaliana GN=At5g19370 PE=2 SV=1	37JB8	GO:0016853 (isomerase activity,molecular_function)	NA
c170_g1	gi|242085156|ref|XP_002443003.1| hypothetical protein SORBIDRAFT_08g006220 [Sorghum bicolor] gi|241943696|gb|EES16841.1| hypothetical protein SORBI_008G070700 [Sorghum bicolor]	sp|A1Y2B7|SGS3_MAIZE Protein SUPPRESSOR OF GENE SILENCING 3 homolog OS=Zea mays GN=SGS3 PE=1 SV=1	37MM5	GO:0007275 (multicellular organism development,biological_process);GO:0016021 (integral component of membrane,cellular_component);GO:0090502 (RNA phosphodiester bond hydrolysis, endonucleolytic,biological_process);GO:0005655 (nucleolar ribonuclease P complex,cellular_component);GO:0031047 (gene silencing by RNA,biological_process);GO:0004526 (ribonuclease P activity,molecular_function)	NA
c171_g1	gi|992277425|gb|KXG35859.1| hypothetical protein SORBI_002G239400 [Sorghum bicolor]	NA	NA	NA	NA
c172_g1	gi|514816183|ref|XP_004982836.1| PREDICTED: uncharacterized protein LOC101784168 [Setaria italica] gi|944224278|gb|KQK88682.1| hypothetical protein SETIT_037735mg [Setaria italica]	NA	37UJH	NA	NA
c173_g1	gi|242058175|ref|XP_002458233.1| hypothetical protein SORBIDRAFT_03g029490 [Sorghum bicolor] gi|241930208|gb|EES03353.1| hypothetical protein SORBI_003G237400 [Sorghum bicolor]	sp|O24381|TLC1_SOLTU Plastidic ATP/ADPNAtransporter OS=Solanum tuberosum PE=2 SV=2	37IQK	GO:0005524 (ATP binding,molecular_function);GO:0005471 (ATP:ADP antiporter activity,molecular_function);GO:0015867 (ATP transport,biological_process);GO:0016021 (integral component of membrane,cellular_component);GO:0015866 (ADP transport,biological_process)	K03301 (Not Included in Pathway or Brite,Unclassified: signaling and cellular processes)
c174_g1	gi|1002285567|ref|XP_015647080.1| PREDICTED: mannose-P-dolichol utilization defect 1 protein homolog 2 [Oryza sativa Japonica Group] gi|33146608|dbj|BAC79839.1| putative Mannose-P-dolichol utilization defect 1 protein homolog [Oryza sativa Japonica Group] gi|50509557|dbj|BAD31259.1| putative Mannose-P-dolichol utilization defect 1 protein homolog [Oryza sativa Japonica Group] gi|113611169|dbj|BAF…	sp|Q8VY63|MPU12_ARATH MannoseNAPNAdolichol utilization defect 1 protein homolog 2 OS=Arabidopsis thaliana GN=At4g07390 PE=2 SV=1	37MYS	GO:0016021 (integral component of membrane,cellular_component);GO:0006488 (dolichol-linked oligosaccharide biosynthetic process,biological_process)	K09660 (Brite Hierarchies,Protein families: metabolism)
c175_g1	gi|226528403|ref|NP_001149347.1| NADP-dependent oxidoreductase P1 [Zea mays] gi|195626586|gb|ACG35123.1| NADP-dependent oxidoreductase P1 [Zea mays]	sp|Q9SLN8|DBR_TOBAC 2NAalkenal reductase (NADP(+)NAdependent) OS=Nicotiana tabacum GN=DBR PE=1 SV=1	37RGX	GO:0008270 (zinc ion binding,molecular_function);GO:0055114 (oxidation-reduction process,biological_process);GO:0016491 (oxidoreductase activity,molecular_function)	NA
c176_g1	gi|242096806|ref|XP_002438893.1| hypothetical protein SORBIDRAFT_10g027780 [Sorghum bicolor] gi|241917116|gb|EER90260.1| hypothetical protein SORBI_010G236200 [Sorghum bicolor]	sp|Q805A1|SMC5_XENLA Structural maintenance of chromosomes protein 5 OS=Xenopus laevis GN=smc5 PE=2 SV=1	37P78	GO:0009987 (cellular process,biological_process)	NA
c177_g1	gi|573951890|ref|XP_006658223.1| PREDICTED: suppressor of RPS4-RLD 1 [Oryza brachyantha]	sp|Q8NBP0|TTC13_HUMAN Tetratricopeptide repeat protein 13 OS=Homo sapiens GN=TTC13 PE=2 SV=3	37JM9	GO:0043231 (intracellular membrane-bounded organelle,cellular_component);GO:0005737 (cytoplasm,cellular_component)	NA
c178_g1	gi|242081505|ref|XP_002445521.1| hypothetical protein SORBIDRAFT_07g020910 [Sorghum bicolor] gi|241941871|gb|EES15016.1| hypothetical protein SORBI_007G132700 [Sorghum bicolor]	sp|Q9LVI4|TIF6B_ARATH Protein TIFY 6B OS=Arabidopsis thaliana GN=TIFY6B PE=1 SV=1	37QPG	GO:0009611 (response to wounding,biological_process);GO:0005634 (nucleus,cellular_component);GO:0003714 (transcription corepressor activity,molecular_function);GO:0031347 (regulation of defense response,biological_process);GO:2000022 (regulation of jasmonic acid mediated signaling pathway,biological_process);GO:1903507 (negative regulation of nucleic acid-templated transcription,biological_proces…	K13464 (Environmental Information Processing,Signal transduction)
c179_g1	gi|670372169|ref|XP_008667381.1| PREDICTED: uncharacterized protein LOC100217135 isoform X1 [Zea mays] gi|414590199|tpg|DAA40770.1| TPA: hypothetical protein ZEAMMB73_786020 [Zea mays]	sp|O43670|ZN207_HUMAN Zinc finger protein 207 OS=Homo sapiens GN=ZNF207 PE=1 SV=1	37PP4	GO:0003677 (DNA binding,molecular_function);GO:0046872 (metal ion binding,molecular_function)	NA
c180_g1	gi|226531722|ref|NP_001144186.1| uncharacterized protein LOC100277044 [Zea mays] gi|195638174|gb|ACG38555.1| hypothetical protein [Zea mays]	NA	37RZH	GO:0016021 (integral component of membrane,cellular_component)	NA
c181_g1	gi|242057775|ref|XP_002458033.1| hypothetical protein SORBIDRAFT_03g025800 [Sorghum bicolor] gi|241930008|gb|EES03153.1| hypothetical protein SORBI_003G194800 [Sorghum bicolor] gi|992272652|gb|KXG32756.1| hypothetical protein SORBI_003G194800 [Sorghum bicolor] gi|992272653|gb|KXG32757.1| hypothetical protein SORBI_003G194800 [Sorghum bicolor] gi|992272654|gb|KXG32758.1| hypothetical protein SORBI…	sp|Q6IQP3|CALUA_DANRE CalumeninNAA OS=Danio rerio GN=calua PE=2 SV=1	37P9Z	GO:0005509 (calcium ion binding,molecular_function);GO:0016021 (integral component of membrane,cellular_component)	NA
c182_g1	gi|670409243|ref|XP_008645878.1| PREDICTED: probable glycerophosphoryl diester phosphodiesterase 2 [Zea mays] gi|413937526|gb|AFW72077.1| hypothetical protein ZEAMMB73_869244 [Zea mays]	sp|Q7Y208|GLPQ3_ARATH Probable glycerophosphoryl diester phosphodiesterase 3 OS=Arabidopsis thaliana GN=GPDL3 PE=1 SV=2	37IRF	NA	NA
c183_g1	gi|242086240|ref|XP_002443545.1| hypothetical protein SORBIDRAFT_08g021320 [Sorghum bicolor] gi|241944238|gb|EES17383.1| hypothetical protein SORBI_008G167700 [Sorghum bicolor]	sp|Q5BQN5|WAP_SOLLC WPP domainNAassociated protein (Fragment) OS=Solanum lycopersicum GN=WAP PE=1 SV=1	37M68	NA	NA
c184_g1	gi|670365106|ref|XP_008661355.1| PREDICTED: calcium permeable stress-gated cation channel 1-like [Zea mays] gi|414868702|tpg|DAA47259.1| TPA: hypothetical protein ZEAMMB73_246805 [Zea mays]	sp|Q09766|YA7D_SCHPO Uncharacterized membrane protein C24H6.13 OS=Schizosaccharomyces pombe (strain 972 / ATCC 24843) GN=SPAC24H6.13 PE=1 SV=1	37K84	GO:0016021 (integral component of membrane,cellular_component)	K21989 (Brite Hierarchies,Protein families: signaling and cellular processes)
c185_g1	gi|992167932|gb|KXG29170.1| hypothetical protein SORBI_005G222000 [Sorghum bicolor]	NA	37SX7	GO:0007165 (signal transduction,biological_process);GO:0005829 (cytosol,cellular_component);GO:0008565 (protein transporter activity,molecular_function);GO:0005635 (nuclear envelope,cellular_component);GO:0006606 (protein import into nucleus,biological_process)	NA
c186_g1	gi|414887723|tpg|DAA63737.1| TPA: hypothetical protein ZEAMMB73_828434 [Zea mays]	sp|Q7XIF5|CSLA7_ORYSJ Probable mannan synthase 7 OS=Oryza sativa subsp. japonica GN=CSLA7 PE=2 SV=1	389CU	GO:0016021 (integral component of membrane,cellular_component)	NA
c187_g1	gi|242081217|ref|XP_002445377.1| hypothetical protein SORBIDRAFT_07g014860 [Sorghum bicolor] gi|241941727|gb|EES14872.1| hypothetical protein SORBI_007G105500 [Sorghum bicolor]	sp|Q9ST27|PHOT2_ORYSJ PhototropinNA2 OS=Oryza sativa subsp. japonica GN=PHOT2 PE=1 SV=1	37K7B	GO:0023014 (signal transduction by protein phosphorylation,biological_process);GO:0009882 (blue light photoreceptor activity,molecular_function);GO:0005524 (ATP binding,molecular_function);GO:0010118 (stomatal movement,biological_process);GO:0009785 (blue light signaling pathway,biological_process);GO:0000160 (phosphorelay signal transduction system,biological_process);GO:0009735 (response to cyt…	NA
c188_g1	gi|242037053|ref|XP_002465921.1| hypothetical protein SORBIDRAFT_01g048260 [Sorghum bicolor] gi|241919775|gb|EER92919.1| hypothetical protein SORBI_001G517500 [Sorghum bicolor]	sp|Q9SII8|DSK2B_ARATH Ubiquitin domainNAcontaining protein DSK2b OS=Arabidopsis thaliana GN=DSK2B PE=1 SV=1	37NMD	NA	K04523 (Brite Hierarchies,Protein families: genetic information processing)
c189_g1	gi|530278173|gb|AGT16197.1| hypothetical protein SHCRBa_160_F12_F_10 [Saccharum hybrid cultivar R570]	NA	37RUN	NA	NA
c190_g1	gi|992278646|gb|KXG36964.1| hypothetical protein SORBI_002G420900 [Sorghum bicolor]	NA	37PTH	NA	NA
c191_g1	gi|242049924|ref|XP_002462706.1| hypothetical protein SORBIDRAFT_02g030550 [Sorghum bicolor] gi|241926083|gb|EER99227.1| hypothetical protein SORBI_002G271700 [Sorghum bicolor]	sp|Q94A65|STR14_ARATH RhodaneseNAlike domainNAcontaining protein 14, chloroplastic OS=Arabidopsis thaliana GN=At4g27700 PE=2 SV=1	37I5J	GO:0009536 (plastid,cellular_component)	NA
c192_g1	gi|992157701|gb|KXG21093.1| hypothetical protein SORBI_009G014100 [Sorghum bicolor]	NA	37PN9	NA	NA
c193_g1	gi|226504898|ref|NP_001146446.1| uncharacterized protein LOC100280031 precursor [Zea mays] gi|219887273|gb|ACL54011.1| unknown [Zea mays]	sp|Q6Z8K4|MUB3_ORYSJ MembraneNAanchored ubiquitinNAfold protein 3 OS=Oryza sativa subsp. japonica GN=MUB3 PE=2 SV=1	387SC	NA	NA
c194_g1	gi|992168753|gb|EES06127.2| hypothetical protein SORBI_004G007800 [Sorghum bicolor]	sp|Q8VYY5|NCRK_ARATH ReceptorNAlike serine/threonineNAprotein kinase NCRK OS=Arabidopsis thaliana GN=NCRK PE=1 SV=1	37RR2	GO:0010008 (endosome membrane,cellular_component);GO:0010089 (xylem development,biological_process);GO:0005524 (ATP binding,molecular_function);GO:0004674 (protein serine/threonine kinase activity,molecular_function);GO:0051020 (GTPase binding,molecular_function);GO:0006468 (protein phosphorylation,biological_process);GO:0016021 (integral component of membrane,cellular_component);GO:0005886 (plas…	NA
c195_g1	gi|242033343|ref|XP_002464066.1| hypothetical protein SORBIDRAFT_01g011650 [Sorghum bicolor] gi|241917920|gb|EER91064.1| hypothetical protein SORBI_001G133000 [Sorghum bicolor]	NA	37XNB	NA	NA
c196_g1	gi|242066072|ref|XP_002454325.1| hypothetical protein SORBIDRAFT_04g028710 [Sorghum bicolor] gi|241934156|gb|EES07301.1| hypothetical protein SORBI_004G247200 [Sorghum bicolor]	NA	37UJW	GO:0006886 (intracellular protein transport,biological_process);GO:0005783 (endoplasmic reticulum,cellular_component);GO:0016021 (integral component of membrane,cellular_component)	NA
c197_g1	gi|992162605|gb|KXG25078.1| hypothetical protein SORBI_007G116700 [Sorghum bicolor]	sp|Q9ZUC1|QORL_ARATH Quinone oxidoreductaseNAlike protein At1g23740, chloroplastic OS=Arabidopsis thaliana GN=At1g23740 PE=1 SV=2	37RRG	GO:0008270 (zinc ion binding,molecular_function);GO:0009536 (plastid,cellular_component);GO:0055114 (oxidation-reduction process,biological_process);GO:0016491 (oxidoreductase activity,molecular_function)	K18980 (Not Included in Pathway or Brite,Unclassified: metabolism)
c198_g1	gi|242076982|ref|XP_002448427.1| hypothetical protein SORBIDRAFT_06g027000 [Sorghum bicolor] gi|241939610|gb|EES12755.1| hypothetical protein SORBI_006G197800 [Sorghum bicolor]	NA	37NF1	NA	NA
c199_g1	gi|242037659|ref|XP_002466224.1| hypothetical protein SORBIDRAFT_01g003850 [Sorghum bicolor]	NA	37PFV	NA	NA
c200_g1	gi|242043474|ref|XP_002459608.1| hypothetical protein SORBIDRAFT_02g007460 [Sorghum bicolor] gi|241922985|gb|EER96129.1| hypothetical protein SORBI_002G090200 [Sorghum bicolor]	NA	37KTE	NA	NA
c201_g1	gi|226502066|ref|NP_001146832.1| uncharacterized protein LOC100275493 isoform 1 [Zea mays] gi|606811|gb|AAA86944.1| carbonic anhydrase [Zea mays]	sp|P40880|CAHC_HORVU Carbonic anhydrase, chloroplastic OS=Hordeum vulgare PE=2 SV=1	37QMN	NA	NA
c202_g1	gi|242050392|ref|XP_002462940.1| hypothetical protein SORBIDRAFT_02g034980 [Sorghum bicolor] gi|241926317|gb|EER99461.1| hypothetical protein SORBI_002G322000 [Sorghum bicolor]	sp|Q94B38|GPT2_ARATH GlucoseNA6NAphosphate/phosphate translocator 2, chloroplastic OS=Arabidopsis thaliana GN=GPT2 PE=2 SV=2	37JDN	GO:0034219 (carbohydrate transmembrane transport,biological_process);GO:0016021 (integral component of membrane,cellular_component);GO:0005215 (transporter activity,molecular_function)	K15283 (Brite Hierarchies,Protein families: signaling and cellular processes)
c203_g1	gi|992170566|gb|EES05641.2| hypothetical protein SORBI_004G264400 [Sorghum bicolor]	sp|Q9CXF4|TBC15_MOUSE TBC1 domain family member 15 OS=Mus musculus GN=Tbc1d15 PE=1 SV=1	37NTR	GO:0090630 (activation of GTPase activity,biological_process);GO:0008152 (metabolic process,biological_process);GO:0005622 (intracellular,cellular_component);GO:0012505 (endomembrane system,cellular_component);GO:0006886 (intracellular protein transport,biological_process);GO:0016787 (hydrolase activity,molecular_function);GO:0016021 (integral component of membrane,cellular_component);GO:0031338 …	K20168 (Brite Hierarchies,Protein families: genetic information processing)
c204_g1	gi|992162012|gb|KXG24503.1| hypothetical protein SORBI_007G051700 [Sorghum bicolor]	sp|Q0WV90|TPR1_ARATH ToplessNArelated protein 1 OS=Arabidopsis thaliana GN=TPR1 PE=1 SV=3	37NSQ	NA	NA
c205_g1	gi|242046742|ref|XP_002461117.1| hypothetical protein SORBIDRAFT_02g041070 [Sorghum bicolor] gi|241924494|gb|EER97638.1| hypothetical protein SORBI_002G395600 [Sorghum bicolor]	NA	37QS	NA	NA
c206_g1	gi|242057747|ref|XP_002458019.1| hypothetical protein SORBIDRAFT_03g025580 [Sorghum bicolor] gi|241929994|gb|EES03139.1| hypothetical protein SORBI_003G192000 [Sorghum bicolor]	sp|Q8CDF7|EXD1_MOUSE Exonuclease 3&apos;NA5&apos; domainNAcontaining protein 1 OS=Mus musculus GN=Exd1 PE=2 SV=1	37KUW	GO:0008408 (3'-5' exonuclease activity,molecular_function);GO:0003723 (RNA binding,molecular_function);GO:0090305 (nucleic acid phosphodiester bond hydrolysis,biological_process)	K18740 (Brite Hierarchies,Protein families: genetic information processing)
c207_g1	NA	NA	NA	NA	NA
c208_g1	gi|514819230|ref|XP_004984313.1| PREDICTED: uncharacterized protein LOC101769070 isoform X2 [Setaria italica] gi|944226407|gb|KQK90811.1| hypothetical protein SETIT_034903mg [Setaria italica]	NA	37JH2	NA	NA
c209_g1	gi|413921287|gb|AFW61219.1| DNA topoisomerase I [Zea mays]	sp|P30181|TOP1_ARATH DNA topoisomerase 1 OS=Arabidopsis thaliana GN=TOP1 PE=1 SV=1	37HPB	GO:0031981 (nuclear lumen,cellular_component);GO:0051276 (chromosome organization,biological_process);GO:0005694 (chromosome,cellular_component);GO:0003916 (DNA topoisomerase activity,molecular_function);GO:0006259 (DNA metabolic process,biological_process)	NA
c210_g1	gi|992277321|gb|KXG35763.1| hypothetical protein SORBI_002G225000 [Sorghum bicolor] gi|992277322|gb|KXG35764.1| hypothetical protein SORBI_002G225000 [Sorghum bicolor]	NA	37QFF	NA	NA
c211_g1	gi|226498598|ref|NP_001142348.1| uncharacterized protein LOC100274519 [Zea mays] gi|194708342|gb|ACF88255.1| unknown [Zea mays]	sp|Q9FKP1|CCX1_ARATH Cation/calcium exchanger 1 OS=Arabidopsis thaliana GN=CCX1 PE=2 SV=1	37J53	GO:0055085 (transmembrane transport,biological_process);GO:0016021 (integral component of membrane,cellular_component)	K13754 (Brite Hierarchies,Protein families: signaling and cellular processes)
c212_g1	gi|242080701|ref|XP_002445119.1| hypothetical protein SORBIDRAFT_07g004420 [Sorghum bicolor] gi|241941469|gb|EES14614.1| hypothetical protein SORBI_007G054800 [Sorghum bicolor]	sp|P93736|SYV_ARATH ValineNANAtRNA ligase OS=Arabidopsis thaliana GN=VALRS PE=2 SV=2	37QQR	NA	NA
c213_g1	gi|256355113|ref|NP_001157807.1| uncharacterized protein LOC100302679 [Zea mays] gi|223973307|gb|ACN30841.1| unknown [Zea mays] gi|241995293|gb|ACS74867.1| aminoaldehyde dehydrogenase 1 [Zea mays]	sp|Q9S795|BADH1_ARATH Betaine aldehyde dehydrogenase 1, chloroplastic OS=Arabidopsis thaliana GN=ALDH10A8 PE=2 SV=1	37M7N	GO:0008152 (metabolic process,biological_process);GO:0006950 (response to stress,biological_process);GO:0009987 (cellular process,biological_process);GO:0005737 (cytoplasm,cellular_component);GO:0004029 (aldehyde dehydrogenase (NAD) activity,molecular_function)	NA
c214_g1	NA	NA	NA	NA	NA
c215_g1	gi|242060412|ref|XP_002451495.1| hypothetical protein SORBIDRAFT_04g002860 [Sorghum bicolor] gi|241931326|gb|EES04471.1| hypothetical protein SORBI_004G033100 [Sorghum bicolor]	sp|Q9ZSZ8|FIP37_ARATH FKBP12NAinteracting protein of 37 kDa OS=Arabidopsis thaliana GN=FIP37 PE=1 SV=1	37HXE	GO:0005634 (nucleus,cellular_component);GO:0009506 (plasmodesma,cellular_component);GO:0000381 (regulation of alternative mRNA splicing, via spliceosome,biological_process);GO:0016021 (integral component of membrane,cellular_component);GO:0080009 (mRNA methylation,biological_process)	NA
c216_g1	gi|992279288|gb|KXG37498.1| hypothetical protein SORBI_001G082400 [Sorghum bicolor]	sp|P93147|C81E1_GLYEC Isoflavone 2&apos;NAhydroxylase OS=Glycyrrhiza echinata GN=CYP81E1 PE=1 SV=2	37HKM	GO:0016020 (membrane,cellular_component);GO:0016709 (oxidoreductase activity, acting on paired donors, with incorporation or reduction of molecular oxygen, NAD(P)H as one donor, and incorporation of one atom of oxygen,molecular_function);GO:0020037 (heme binding,molecular_function);GO:0005506 (iron ion binding,molecular_function);GO:0044550 (secondary metabolite biosynthetic process,biological_pr…	K00512 (Brite Hierarchies,Protein families: metabolism)
c217_g1	gi|242095562|ref|XP_002438271.1| hypothetical protein SORBIDRAFT_10g010900 [Sorghum bicolor]	sp|Q9SFC7|FB135_ARATH FNAbox protein At3g07870 OS=Arabidopsis thaliana GN=At3g07870 PE=2 SV=1	37TA1	NA	NA
c218_g1	NA	NA	NA	NA	NA
c219_g1	gi|702348122|ref|XP_010057365.1| PREDICTED: triose phosphate/phosphate translocator, chloroplastic-like [Eucalyptus grandis]	sp|P49133|TPT_MAIZE Triose phosphate/phosphate translocator, chloroplastic OS=Zea mays GN=TPT PE=1 SV=1	37KSC	NA	NA
c220_g1	gi|242034327|ref|XP_002464558.1| hypothetical protein SORBIDRAFT_01g020570 [Sorghum bicolor] gi|241918412|gb|EER91556.1| hypothetical protein SORBI_001G234800 [Sorghum bicolor]	sp|Q8H6G8|PHT18_ORYSJ Probable inorganic phosphate transporter 1NA8 OS=Oryza sativa subsp. japonica GN=PHT1NA8 PE=2 SV=1	37I5U	GO:0006817 (phosphate ion transport,biological_process);GO:0055085 (transmembrane transport,biological_process);GO:0005315 (inorganic phosphate transmembrane transporter activity,molecular_function);GO:0005887 (integral component of plasma membrane,cellular_component);GO:0022891 (substrate-specific transmembrane transporter activity,molecular_function)	K08176 (Brite Hierarchies,Protein families: signaling and cellular processes)
c221_g1	gi|194700796|gb|ACF84482.1| unknown [Zea mays]	sp|Q9AWL7|GIGAN_ORYSJ Protein GIGANTEA OS=Oryza sativa subsp. japonica GN=GI PE=2 SV=2	37JQA	GO:0009908 (flower development,biological_process);GO:0005634 (nucleus,cellular_component);GO:0030154 (cell differentiation,biological_process);GO:0048511 (rhythmic process,biological_process);GO:2000028 (regulation of photoperiodism, flowering,biological_process)	NA
c222_g1	gi|670435206|ref|XP_008658172.1| PREDICTED: uncharacterized protein LOC100216991 isoform X1 [Zea mays] gi|413953199|gb|AFW85848.1| hypothetical protein ZEAMMB73_218393 [Zea mays]	sp|Q00834|CYSK_SPIOL Cysteine synthase OS=Spinacia oleracea PE=1 SV=1	37RQC	GO:0006535 (cysteine biosynthetic process from serine,biological_process);GO:0004124 (cysteine synthase activity,molecular_function)	NA
c223_g1	gi|514792226|ref|XP_004972521.1| PREDICTED: 60S ribosomal protein L7-3-like [Setaria italica] gi|944235967|gb|KQL00305.1| hypothetical protein SETIT_014350mg [Setaria italica]	sp|Q9LHP1|RL74_ARATH 60S ribosomal protein L7NA4 OS=Arabidopsis thaliana GN=RPL7D PE=2 SV=1	37I7Y	GO:0005840 (ribosome,cellular_component)	K02937 (Brite Hierarchies,Protein families: genetic information processing)
c224_g1	gi|992273411|gb|KXG33427.1| hypothetical protein SORBI_003G303900 [Sorghum bicolor]	sp|Q8H151|AAE13_ARATH MalonateNANACoA ligase OS=Arabidopsis thaliana GN=AAE13 PE=1 SV=1	37MN	NA	NA
c225_g1	gi|223943033|gb|ACN25600.1| unknown [Zea mays]	NA	37WR5	GO:0016021 (integral component of membrane,cellular_component)	NA
c226_g1	gi|803378380|ref|NP_001292781.1| oligopeptide transporter 3 [Zea mays] gi|414872844|tpg|DAA51401.1| TPA: glutathione transporter [Zea mays]	sp|O23482|OPT3_ARATH Oligopeptide transporter 3 OS=Arabidopsis thaliana GN=OPT3 PE=2 SV=3	37NB	GO:0055085 (transmembrane transport,biological_process);GO:0016021 (integral component of membrane,cellular_component)	NA
c227_g1	gi|413942444|gb|AFW75093.1| putative peptidyl-prolyl cis-trans isomerase family protein [Zea mays]	sp|Q9ASS6|CP20B_ARATH PeptidylNAprolyl cisNAtrans isomerase CYP20NA2, chloroplastic OS=Arabidopsis thaliana GN=CYP20NA2 PE=1 SV=1	37IYF	GO:0006457 (protein folding,biological_process);GO:0003755 (peptidyl-prolyl cis-trans isomerase activity,molecular_function);GO:0000413 (protein peptidyl-prolyl isomerization,biological_process)	K03768 (Brite Hierarchies,Protein families: genetic information processing)
c228_g1	gi|743784268|ref|XP_010921618.1| PREDICTED: acyl-CoA dehydrogenase family member 10 [Elaeis guineensis]	sp|Q5ZHT1|ACD11_CHICK AcylNACoA dehydrogenase family member 11 OS=Gallus gallus GN=ACAD11 PE=2 SV=1	37KE	NA	NA
c229_g1	gi|242040757|ref|XP_002467773.1| hypothetical protein SORBIDRAFT_01g033800 [Sorghum bicolor] gi|241921627|gb|EER94771.1| hypothetical protein SORBI_001G353300 [Sorghum bicolor]	sp|Q10KF5|TPP9_ORYSJ Probable trehaloseNAphosphate phosphatase 9 OS=Oryza sativa subsp. japonica GN=TPP9 PE=2 SV=1	37JPC	GO:0004805 (trehalose-phosphatase activity,molecular_function);GO:0005992 (trehalose biosynthetic process,biological_process);GO:0016311 (dephosphorylation,biological_process)	NA
c230_g1	gi|582979390|gb|AHI45152.1| myosin [Zea mays]	sp|F4K5J1|MYO17_ARATH MyosinNA17 OS=Arabidopsis thaliana GN=XINAK PE=2 SV=2	37MUF	GO:0003779 (actin binding,molecular_function);GO:0005524 (ATP binding,molecular_function);GO:0003774 (motor activity,molecular_function);GO:0016459 (myosin complex,cellular_component)	NA
c231_g1	gi|242059903|ref|XP_002459097.1| hypothetical protein SORBIDRAFT_03g045770 [Sorghum bicolor] gi|241931072|gb|EES04217.1| hypothetical protein SORBI_003G425500 [Sorghum bicolor]	sp|Q8RZB5|CML10_ORYSJ Probable calciumNAbinding protein CML10 OS=Oryza sativa subsp. japonica GN=CML10 PE=2 SV=1	NA	GO:0005509 (calcium ion binding,molecular_function);GO:0005739 (mitochondrion,cellular_component)	K13448 (Organismal Systems,Environmental adaptation)
c232_g1	gi|226499348|ref|NP_001151595.1| uncharacterized protein LOC100285229 [Zea mays] gi|195648010|gb|ACG43473.1| transcriptional corepressor LEUNIG [Zea mays]	sp|Q9FUY2|LEUNG_ARATH Transcriptional corepressor LEUNIG OS=Arabidopsis thaliana GN=LUG PE=1 SV=2	37MHM	NA	NA
c233_g1	gi|357452217|ref|XP_003596385.1| phosphoenolpyruvate carboxylase [Medicago truncatula] gi|355485433|gb|AES66636.1| phosphoenolpyruvate carboxylase [Medicago truncatula]	sp|P15804|CAPP3_SORBI Phosphoenolpyruvate carboxylase 3 OS=Sorghum bicolor PE=1 SV=2	37I3E	NA	NA
c234_g1	gi|530277880|gb|AGT15954.1| Thiazole biosynthetic enzyme Thi4 family [Saccharum hybrid cultivar R570] gi|530278267|gb|AGT16278.1| Thiazole biosynthetic enzyme Thi4 family [Saccharum hybrid cultivar R570] gi|530278925|gb|AGT16833.1| Thiazole biosynthetic enzyme Thi4 family [Saccharum hybrid cultivar R570] gi|530279265|gb|AGT17116.1| Thiazole biosynthetic enzyme Thi4 family [Saccharum hybrid cultiv…	sp|C5X2M4|THI42_SORBI Thiamine thiazole synthase 2, chloroplastic OS=Sorghum bicolor GN=THI1NA2 PE=3 SV=1	37J38	NA	NA
c235_g1	gi|414879943|tpg|DAA57074.1| TPA: hypothetical protein ZEAMMB73_804341 [Zea mays]	sp|Q3E6Q1|PPR32_ARATH Pentatricopeptide repeatNAcontaining protein At1g11290 OS=Arabidopsis thaliana GN=PCMPNAH40 PE=2 SV=1	37PK4	NA	NA
c236_g1	gi|670418879|ref|XP_008650183.1| PREDICTED: G-type lectin S-receptor-like serine/threonine-protein kinase B120 [Zea mays]	sp|Q9SXB8|Y1133_ARATH GNAtype lectin SNAreceptorNAlike serine/threonineNAprotein kinase At1g11330 OS=Arabidopsis thaliana GN=At1g11330 PE=1 SV=3	37M64	GO:0005524 (ATP binding,molecular_function);GO:0004672 (protein kinase activity,molecular_function);GO:0016021 (integral component of membrane,cellular_component);GO:0006468 (protein phosphorylation,biological_process);GO:0048544 (recognition of pollen,biological_process)	NA
c237_g1	gi|242058703|ref|XP_002458497.1| hypothetical protein SORBIDRAFT_03g034770 [Sorghum bicolor] gi|241930472|gb|EES03617.1| hypothetical protein SORBI_003G297400 [Sorghum bicolor]	sp|Q9SHJ8|HIBC8_ARATH 3NAhydroxyisobutyrylNACoA hydrolaseNAlike protein 5 OS=Arabidopsis thaliana GN=At1g06550 PE=2 SV=2	37MHH	GO:0003860 (3-hydroxyisobutyryl-CoA hydrolase activity,molecular_function)	K05605 (Metabolism,Metabolism of other amino acids)
c238_g1	gi|414864690|tpg|DAA43247.1| TPA: glutathione S-transferase GST 31 [Zea mays]	sp|Q9FUS8|GSTUH_ARATH Glutathione SNAtransferase U17 OS=Arabidopsis thaliana GN=GSTU17 PE=2 SV=1	37P8V	GO:0004364 (glutathione transferase activity,molecular_function);GO:0006749 (glutathione metabolic process,biological_process);GO:0009407 (toxin catabolic process,biological_process);GO:0005737 (cytoplasm,cellular_component)	K00799 (Brite Hierarchies,Protein families: signaling and cellular processes)
c239_g1	gi|474204798|gb|EMS58644.1| hypothetical protein TRIUR3_29875 [Triticum urartu]	NA	NA	NA	NA
c240_g1	gi|670436916|ref|XP_008659114.1| PREDICTED: GEM-like protein 1 [Zea mays]	sp|Q8S8F8|GEM_ARATH GLABRA2 expression modulator OS=Arabidopsis thaliana GN=GEM PE=1 SV=1	37TGF	NA	NA
c241_g1	gi|242060846|ref|XP_002451712.1| hypothetical protein SORBIDRAFT_04g006450 [Sorghum bicolor] gi|241931543|gb|EES04688.1| hypothetical protein SORBI_004G078100 [Sorghum bicolor]	sp|Q7F8R0|C3H14_ORYSJ Zinc finger CCCH domainNAcontaining protein 14 OS=Oryza sativa subsp. japonica GN=Os02g0194200 PE=2 SV=1	37KFV	GO:0003723 (RNA binding,molecular_function);GO:0003677 (DNA binding,molecular_function);GO:0046872 (metal ion binding,molecular_function)	NA
c242_g1	gi|242072378|ref|XP_002446125.1| hypothetical protein SORBIDRAFT_06g002090 [Sorghum bicolor] gi|241937308|gb|EES10453.1| hypothetical protein SORBI_006G022400 [Sorghum bicolor]	NA	387UE	NA	NA
c243_g1	gi|992167914|gb|EES10273.2| hypothetical protein SORBI_005G220000 [Sorghum bicolor]	sp|Q9SQV1|RH40_ARATH DEADNAbox ATPNAdependent RNA helicase 40 OS=Arabidopsis thaliana GN=RH40 PE=2 SV=1	37II9	NA	NA
c244_g1	gi|563408324|gb|AHB53235.1| SMC6 protein [Zea mays]	NA	37NTZ	GO:0009987 (cellular process,biological_process)	NA
c245_g1	gi|992281524|gb|KXG39549.1| hypothetical protein SORBI_001G400300 [Sorghum bicolor]	NA	37V1N	NA	NA
c246_g1	gi|514821975|ref|XP_004985658.1| PREDICTED: FAD-dependent urate hydroxylase-like isoform X1 [Setaria italica] gi|944228120|gb|KQK92524.1| hypothetical protein SETIT_035909mg [Setaria italica]	sp|Q88FY2|6HN3M_PSEPK 6NAhydroxynicotinate 3NAmonooxygenase OS=Pseudomonas putida (strain KT2440) GN=nicC PE=1 SV=1	37PQZ	GO:0044550 (secondary metabolite biosynthetic process,biological_process);GO:0004497 (monooxygenase activity,molecular_function);GO:0055114 (oxidation-reduction process,biological_process);GO:0071949 (FAD binding,molecular_function)	NA
c247_g1	gi|992282335|gb|KXG40302.1| hypothetical protein SORBI_001G525900 [Sorghum bicolor] gi|992282336|gb|KXG40303.1| hypothetical protein SORBI_001G525900 [Sorghum bicolor]	sp|Q9SJ56|BLH1_ARATH BEL1NAlike homeodomain protein 1 OS=Arabidopsis thaliana GN=BLH1 PE=1 SV=1	37PKY	NA	NA
c248_g1	gi|242041515|ref|XP_002468152.1| hypothetical protein SORBIDRAFT_01g040530 [Sorghum bicolor] gi|241922006|gb|EER95150.1| hypothetical protein SORBI_001G431000 [Sorghum bicolor]	sp|Q5TEA6|SE1L2_HUMAN Protein selNA1 homolog 2 OS=Homo sapiens GN=SEL1L2 PE=1 SV=2	37K12	GO:0016021 (integral component of membrane,cellular_component);GO:0005739 (mitochondrion,cellular_component);GO:0005789 (endoplasmic reticulum membrane,cellular_component)	K14026 (Genetic Information Processing,Folding, sorting and degradation)
c249_g1	gi|992279247|gb|EER90819.2| hypothetical protein SORBI_001G075400 [Sorghum bicolor]	NA	389B3	NA	NA
c250_g1	gi|293334165|ref|NP_001169225.1| uncharacterized protein LOC100383083 [Zea mays] gi|223975669|gb|ACN32022.1| unknown [Zea mays] gi|414586094|tpg|DAA36665.1| TPA: hypothetical protein ZEAMMB73_707986 [Zea mays]	sp|Q6H658|VITH1_ORYSJ Vacuolar iron transporter homolog 1 OS=Oryza sativa subsp. japonica GN=Os02g0644200 PE=2 SV=1	37KA2	GO:0071421 (manganese ion transmembrane transport,biological_process);GO:0005384 (manganese ion transmembrane transporter activity,molecular_function);GO:0034755 (iron ion transmembrane transport,biological_process);GO:0005381 (iron ion transmembrane transporter activity,molecular_function);GO:0071281 (cellular response to iron ion,biological_process);GO:0030026 (cellular manganese ion homeostasi…	NA
c251_g1	gi|113535603|dbj|BAF07986.1| Os02g0177900, partial [Oryza sativa Japonica Group] gi|937902220|dbj|BAS77274.1| Os02g0177900, partial [Oryza sativa Japonica Group]	sp|A2AJL3|FGGY_MOUSE FGGY carbohydrate kinase domainNAcontaining protein OS=Mus musculus GN=Fggy PE=2 SV=1	37NPB	GO:0016310 (phosphorylation,biological_process);GO:0016301 (kinase activity,molecular_function);GO:0016773 (phosphotransferase activity, alcohol group as acceptor,molecular_function);GO:0005975 (carbohydrate metabolic process,biological_process);GO:0005737 (cytoplasm,cellular_component)	NA
c252_g1	gi|20530131|dbj|BAB92019.1| mitochondrial aldehyde dehydrogenase [Sorghum bicolor] gi|992155726|gb|KXG19773.1| hypothetical protein SORBI_010G113000 [Sorghum bicolor]	sp|Q8S528|AL2B7_ARATH Aldehyde dehydrogenase family 2 member B7, mitochondrial OS=Arabidopsis thaliana GN=ALDH2B7 PE=2 SV=2	37KEV	GO:0055114 (oxidation-reduction process,biological_process);GO:0004029 (aldehyde dehydrogenase (NAD) activity,molecular_function)	NA
c253_g1	gi|242034463|ref|XP_002464626.1| hypothetical protein SORBIDRAFT_01g022010 [Sorghum bicolor] gi|241918480|gb|EER91624.1| hypothetical protein SORBI_001G248900 [Sorghum bicolor]	sp|Q9LXX6|EXOC6_ARATH Probable exocyst complex component 6 OS=Arabidopsis thaliana GN=At3g56640 PE=3 SV=2	37IJX	GO:0000145 (exocyst,cellular_component);GO:0006904 (vesicle docking involved in exocytosis,biological_process)	NA
c254_g1	gi|514817937|ref|XP_004983681.1| PREDICTED: transcription factor UNE10 isoform X1 [Setaria italica] gi|944225558|gb|KQK89962.1| hypothetical protein SETIT_035334mg [Setaria italica]	sp|Q8GZ38|UNE10_ARATH Transcription factor UNE10 OS=Arabidopsis thaliana GN=UNE10 PE=2 SV=1	37SNH	NA	NA
c255_g1	gi|195649785|gb|ACG44360.1| thiamine biosynthesis protein thiC [Zea mays]	sp|O82392|THIC_ARATH Phosphomethylpyrimidine synthase, chloroplastic OS=Arabidopsis thaliana GN=THIC PE=1 SV=1	NA	GO:0009228 (thiamine biosynthetic process,biological_process);GO:0080041 (ADP-ribose pyrophosphohydrolase activity,molecular_function);GO:0051536 (iron-sulfur cluster binding,molecular_function);GO:0009570 (chloroplast stroma,cellular_component)	NA
c256_g1	gi|242094340|ref|XP_002437660.1| hypothetical protein SORBIDRAFT_10g000250 [Sorghum bicolor] gi|241915883|gb|EER89027.1| hypothetical protein SORBI_010G000700 [Sorghum bicolor]	sp|P0CH30|RING1_GOSHI E3 ubiquitinNAprotein ligase RING1 OS=Gossypium hirsutum GN=RING1 PE=2 SV=1	37NKN	NA	NA
c257_g1	gi|242045676|ref|XP_002460709.1| hypothetical protein SORBIDRAFT_02g033540 [Sorghum bicolor] gi|241924086|gb|EER97230.1| hypothetical protein SORBI_002G305000 [Sorghum bicolor] gi|992277848|gb|KXG36237.1| hypothetical protein SORBI_002G305000 [Sorghum bicolor]	sp|Q3E875|RGAPX_ARATH Uncharacterized Rho GTPaseNAactivating protein At5g61530 OS=Arabidopsis thaliana GN=At5g61530 PE=1 SV=2	37J8M	GO:0043087 (regulation of GTPase activity,biological_process);GO:0007165 (signal transduction,biological_process);GO:0005737 (cytoplasm,cellular_component)	NA
c258_g1	gi|414869817|tpg|DAA48374.1| TPA: hypothetical protein ZEAMMB73_352594 [Zea mays]	NA	37UNU	GO:0009535 (chloroplast thylakoid membrane,cellular_component);GO:0009561 (megagametogenesis,biological_process);GO:0051082 (unfolded protein binding,molecular_function);GO:0031072 (heat shock protein binding,molecular_function)	NA
c259_g1	gi|242052375|ref|XP_002455333.1| hypothetical protein SORBIDRAFT_03g008720 [Sorghum bicolor]	NA	37UIE	NA	NA
c260_g1	gi|992160428|gb|KXG23246.1| hypothetical protein SORBI_008G074400 [Sorghum bicolor]	sp|O04437|GSTZ_WHEAT Glutathione SNAtransferase OS=Triticum aestivum GN=GSTZ1 PE=1 SV=1	37R8D	GO:0004364 (glutathione transferase activity,molecular_function);GO:0009072 (aromatic amino acid family metabolic process,biological_process);GO:0005737 (cytoplasm,cellular_component)	NA
c261_g1	gi|835909497|ref|XP_012700938.1| PREDICTED: glutathione S-transferase T2-like [Setaria italica]	NA	NA	NA	NA
c262_g1	gi|218186377|gb|EEC68804.1| hypothetical protein OsI_37359 [Oryza sativa Indica Group]	sp|Q9ZVQ6|P2B10_ARATH FNAbox protein PP2NAB10 OS=Arabidopsis thaliana GN=PP2B10 PE=1 SV=1	NA	NA	NA
c263_g1	gi|836007201|ref|XP_012703255.1| PREDICTED: probable inactive beta-glucosidase 14 isoform X4 [Setaria italica]	sp|Q7XSK2|BGL16_ORYSJ BetaNAglucosidase 16 OS=Oryza sativa subsp. japonica GN=BGLU16 PE=2 SV=2	37JHF	NA	NA
c264_g1	gi|357167019|ref|XP_003580964.1| PREDICTED: pentatricopeptide repeat-containing protein At3g57430, chloroplastic [Brachypodium distachyon] gi|944045921|gb|KQJ81562.1| hypothetical protein BRADI_5g01440 [Brachypodium distachyon]	sp|Q7Y211|PP285_ARATH Pentatricopeptide repeatNAcontaining protein At3g57430, chloroplastic OS=Arabidopsis thaliana GN=PCMPNAH81 PE=2 SV=2	37N68	NA	NA
c265_g1	gi|525345025|ref|NP_001266475.1| lysine-specific histone demethylase 1 [Zea mays] gi|195616342|gb|ACG30001.1| lysine-specific histone demethylase 1 [Zea mays] gi|414585389|tpg|DAA35960.1| TPA: lysine-specific histone demethylase 1 [Zea mays]	sp|Q9SKX5|PAO2_ARATH Probable polyamine oxidase 2 OS=Arabidopsis thaliana GN=PAO2 PE=2 SV=1	37SSB	GO:0008168 (methyltransferase activity,molecular_function);GO:0032259 (methylation,biological_process);GO:0055114 (oxidation-reduction process,biological_process);GO:0016491 (oxidoreductase activity,molecular_function)	NA
c266_g1	gi|242086302|ref|XP_002443576.1| hypothetical protein SORBIDRAFT_08g021840 [Sorghum bicolor] gi|241944269|gb|EES17414.1| hypothetical protein SORBI_008G173800 [Sorghum bicolor]	sp|Q9M0Z3|KEA3_ARATH K(+) efflux antiporter 3, chloroplastic OS=Arabidopsis thaliana GN=KEA3 PE=1 SV=2	37J86	GO:0006813 (potassium ion transport,biological_process);GO:1902600 (hydrogen ion transmembrane transport,biological_process);GO:0016021 (integral component of membrane,cellular_component);GO:0015299 (solute:proton antiporter activity,molecular_function)	NA
c267_g1	gi|992155042|gb|EER89092.2| hypothetical protein SORBI_010G013800 [Sorghum bicolor]	NA	37J6Y	GO:0008289 (lipid binding,molecular_function);GO:0005542 (folic acid binding,molecular_function);GO:0008152 (metabolic process,biological_process);GO:0016740 (transferase activity,molecular_function)	NA
c268_g1	gi|1025333099|ref|XP_016506798.1| PREDICTED: protein DENND6A-like isoform X2 [Nicotiana tabacum]	sp|Q8NEG7|DEN6B_HUMAN Protein DENND6B OS=Homo sapiens GN=DENND6B PE=2 SV=1	37NPJ	NA	NA
c269_g1	gi|242077961|ref|XP_002443749.1| hypothetical protein SORBIDRAFT_07g001300 [Sorghum bicolor] gi|241940099|gb|EES13244.1| hypothetical protein SORBI_007G014500 [Sorghum bicolor]	NA	37SST	NA	NA
c270_g1	gi|242057855|ref|XP_002458073.1| hypothetical protein SORBIDRAFT_03g026490 [Sorghum bicolor] gi|241930048|gb|EES03193.1| hypothetical protein SORBI_003G202800 [Sorghum bicolor]	NA	37R6U	NA	NA
c271_g1	gi|242037869|ref|XP_002466329.1| hypothetical protein SORBIDRAFT_01g005740 [Sorghum bicolor] gi|241920183|gb|EER93327.1| hypothetical protein SORBI_001G063200 [Sorghum bicolor]	NA	NA	NA	NA
c272_g1	gi|944232713|gb|KQK97075.1| hypothetical protein SETIT_009265mg [Setaria italica]	NA	389AY	NA	NA
c273_g1	gi|242077228|ref|XP_002448550.1| hypothetical protein SORBIDRAFT_06g028880 [Sorghum bicolor] gi|241939733|gb|EES12878.1| hypothetical protein SORBI_006G219300 [Sorghum bicolor]	sp|Q42093|AB2C_ARATH ABC transporter C family member 2 OS=Arabidopsis thaliana GN=ABCC2 PE=1 SV=2	37IQY	NA	NA
c274_g1	gi|144905175|dbj|BAF56239.1| cytochrome P450 enzyme [Pisum sativum]	sp|O64989|C90B1_ARATH Cytochrome P450 90B1 OS=Arabidopsis thaliana GN=CYP90B1 PE=1 SV=2	37QAN	GO:0016491 (oxidoreductase activity,molecular_function)	NA
c275_g1	gi|1009142705|ref|XP_015888865.1| PREDICTED: trafficking protein particle complex II-specific subunit 120 homolog [Ziziphus jujuba]	sp|Q3U0M1|TPPC9_MOUSE Trafficking protein particle complex subunit 9 OS=Mus musculus GN=Trappc9 PE=1 SV=2	37JKD	GO:0005802 (trans-Golgi network,cellular_component)	NA
c276_g1	NA	NA	NA	NA	NA
c277_g1	gi|242080657|ref|XP_002445097.1| hypothetical protein SORBIDRAFT_07g004050 [Sorghum bicolor] gi|835993972|ref|XP_004972784.2| PREDICTED: protein LSD1 [Setaria italica] gi|835993977|ref|XP_012702514.1| PREDICTED: protein LSD1 [Setaria italica] gi|241941447|gb|EES14592.1| hypothetical protein SORBI_007G050100 [Sorghum bicolor] gi|944236376|gb|KQL00714.1| hypothetical protein SETIT_014603mg [Setaria…	sp|Q0J7V9|LSD1_ORYSJ Protein LSD1 OS=Oryza sativa subsp. japonica GN=LSD1 PE=2 SV=1	NA	GO:0034051 (negative regulation of plant-type hypersensitive response,biological_process);GO:0005634 (nucleus,cellular_component);GO:0045595 (regulation of cell differentiation,biological_process)	NA
c278_g1	gi|242091317|ref|XP_002441491.1| hypothetical protein SORBIDRAFT_09g027960 [Sorghum bicolor] gi|241946776|gb|EES19921.1| hypothetical protein SORBI_009G226400 [Sorghum bicolor]	sp|Q39828|SDL5A_SOYBN DynaminNArelated protein 5A OS=Glycine max PE=2 SV=1	37IK3	GO:0016021 (integral component of membrane,cellular_component);GO:0005525 (GTP binding,molecular_function);GO:0003924 (GTPase activity,molecular_function)	NA
c279_g1	NA	NA	384CG	NA	NA
c280_g1	gi|992156604|gb|KXG20595.1| hypothetical protein SORBI_010G224700 [Sorghum bicolor]	sp|B5X582|TWIH_ARATH Twinkle homolog protein, chloroplastic/mitochondrial OS=Arabidopsis thaliana GN=At1g30680 PE=1 SV=1	37NXW	GO:0043139 (5'-3' DNA helicase activity,molecular_function);GO:0003697 (single-stranded DNA binding,molecular_function);GO:0005524 (ATP binding,molecular_function);GO:0006260 (DNA replication,biological_process);GO:0032508 (DNA duplex unwinding,biological_process)	NA
c281_g1	gi|242064622|ref|XP_002453600.1| hypothetical protein SORBIDRAFT_04g008780 [Sorghum bicolor] gi|241933431|gb|EES06576.1| hypothetical protein SORBI_004G107500 [Sorghum bicolor]	sp|Q6K3T2|KAT1_ORYSJ Potassium channel KAT1 OS=Oryza sativa subsp. japonica GN=Os02g0245800 PE=2 SV=1	37PP7	GO:0016020 (membrane,cellular_component);GO:0006811 (ion transport,biological_process)	NA
c282_g1	gi|992278838|gb|KXG37112.1| hypothetical protein SORBI_001G010300 [Sorghum bicolor]	NA	37Q2G	NA	NA
c283_g1	gi|992158810|gb|KXG22123.1| hypothetical protein SORBI_009G157300 [Sorghum bicolor]	sp|Q23892|GLUA_DICDI Lysosomal beta glucosidase OS=Dictyostelium discoideum GN=gluA PE=1 SV=2	37ND7	GO:0004553 (hydrolase activity, hydrolyzing O-glycosyl compounds,molecular_function);GO:0005975 (carbohydrate metabolic process,biological_process)	K05349 (Metabolism,Biosynthesis of other secondary metabolites)
c284_g1	gi|242062202|ref|XP_002452390.1| hypothetical protein SORBIDRAFT_04g024850 [Sorghum bicolor] gi|241932221|gb|EES05366.1| hypothetical protein SORBI_004G202200 [Sorghum bicolor]	sp|P46280|EFTU2_SOYBN Elongation factor Tu, chloroplastic OS=Glycine max GN=TUFB1 PE=3 SV=1	37MGS	GO:0048046 (apoplast,cellular_component);GO:0009535 (chloroplast thylakoid membrane,cellular_component);GO:0003746 (translation elongation factor activity,molecular_function);GO:0003924 (GTPase activity,molecular_function);GO:0070125 (mitochondrial translational elongation,biological_process);GO:0005730 (nucleolus,cellular_component);GO:0005525 (GTP binding,molecular_function);GO:0009295 (nucleoi…	K02358 (Brite Hierarchies,Protein families: signaling and cellular processes)
c285_g1	gi|242038239|ref|XP_002466514.1| hypothetical protein SORBIDRAFT_01g009130 [Sorghum bicolor] gi|241920368|gb|EER93512.1| hypothetical protein SORBI_001G102300 [Sorghum bicolor]	sp|Q94KL5|BLH4_ARATH BEL1NAlike homeodomain protein 4 OS=Arabidopsis thaliana GN=BLH4 PE=2 SV=2	37QJV	NA	NA
c286_g1	gi|414880295|tpg|DAA57426.1| TPA: hypothetical protein ZEAMMB73_853432, partial [Zea mays]	sp|Q56078|BGLX_SALTY Periplasmic betaNAglucosidase OS=Salmonella typhimurium (strain LT2 / SGSC1412 / ATCC 700720) GN=bglX PE=3 SV=2	37HYI	NA	NA
c287_g1	gi|992274246|gb|KXG34176.1| hypothetical protein SORBI_003G435500 [Sorghum bicolor]	NA	37HUI	GO:0005773 (vacuole,cellular_component)	NA
c288_g1	gi|226500818|ref|NP_001150361.1| shikimate kinase family protein [Zea mays] gi|195638646|gb|ACG38791.1| shikimate kinase family protein [Zea mays] gi|414868512|tpg|DAA47069.1| TPA: shikimate kinase family protein [Zea mays]	sp|Q9LW20|SKL1_ARATH Probable inactive shikimate kinase like 1, chloroplastic OS=Arabidopsis thaliana GN=SKL1 PE=2 SV=1	37MV2	GO:0044763 (single-organism cellular process,biological_process);GO:0044237 (cellular metabolic process,biological_process)	NA
c289_g1	gi|473906129|gb|EMS49379.1| Retrovirus-related Pol polyprotein LINE-1 [Triticum urartu]	NA	37RKK	GO:0016020 (membrane,cellular_component)	NA
c290_g1	gi|992275979|gb|KXG34535.1| hypothetical protein SORBI_002G054000 [Sorghum bicolor]	sp|Q9SF40|RL4A_ARATH 60S ribosomal protein L4NA1 OS=Arabidopsis thaliana GN=RPL4A PE=2 SV=1	37JR5	NA	NA
c291_g1	gi|530279137|gb|AGT17012.1| hydroxyproline-rich glycoprotein family protein [Saccharum hybrid cultivar R570]	NA	37HE2	NA	NA
c292_g1	gi|992170343|gb|KXG30706.1| hypothetical protein SORBI_004G227700 [Sorghum bicolor]	sp|Q3E9X6|CRK21_ARATH CysteineNArich receptorNAlike protein kinase 21 OS=Arabidopsis thaliana GN=CRK21 PE=2 SV=1	37QVA	GO:0004674 (protein serine/threonine kinase activity,molecular_function);GO:0005524 (ATP binding,molecular_function);GO:0006468 (protein phosphorylation,biological_process)	NA
c293_g1	gi|242070489|ref|XP_002450521.1| hypothetical protein SORBIDRAFT_05g006530 [Sorghum bicolor] gi|241936364|gb|EES09509.1| hypothetical protein SORBI_005G079900 [Sorghum bicolor] gi|992166709|gb|KXG28057.1| hypothetical protein SORBI_005G079900 [Sorghum bicolor]	sp|Q9SRR1|FBL12_ARATH FNAbox/LRRNArepeat protein 12 OS=Arabidopsis thaliana GN=FBL12 PE=2 SV=1	37Q26	NA	NA
c294_g1	gi|242092374|ref|XP_002436677.1| hypothetical protein SORBIDRAFT_10g006940 [Sorghum bicolor] gi|241914900|gb|EER88044.1| hypothetical protein SORBI_010G079900 [Sorghum bicolor]	NA	37UE9	GO:0005634 (nucleus,cellular_component);GO:0003677 (DNA binding,molecular_function);GO:0006355 (regulation of transcription, DNA-templated,biological_process);GO:0006334 (nucleosome assembly,biological_process);GO:0000786 (nucleosome,cellular_component)	NA
c295_g1	gi|922372163|ref|XP_013458239.1| chromatin remodeling factor, putative [Medicago truncatula] gi|657390852|gb|KEH32270.1| chromatin remodeling factor, putative [Medicago truncatula]	sp|Q7G8Y3|ISW2_ORYSJ Probable chromatinNAremodeling complex ATPase chain OS=Oryza sativa subsp. japonica GN=Os01g0367900 PE=2 SV=2	37QUZ	GO:0031491 (nucleosome binding,molecular_function);GO:0003677 (DNA binding,molecular_function);GO:0005524 (ATP binding,molecular_function);GO:0016589 (NURF complex,cellular_component);GO:0043044 (ATP-dependent chromatin remodeling,biological_process);GO:0016887 (ATPase activity,molecular_function)	NA
c296_g1	gi|474128115|gb|EMS56299.1| Polycomb group protein EMBRYONIC FLOWER 2 [Triticum urartu]	sp|Q84M47|APRL5_ORYSJ 5&apos;NAadenylylsulfate reductaseNAlike 5 OS=Oryza sativa subsp. japonica GN=APRL5 PE=2 SV=1	37RKK	GO:0016021 (integral component of membrane,cellular_component);GO:0003676 (nucleic acid binding,molecular_function)	NA
c297_g1	gi|357113390|ref|XP_003558486.1| PREDICTED: probable glucan 1,3-alpha-glucosidase [Brachypodium distachyon] gi|944087516|gb|KQK22868.1| hypothetical protein BRADI_1g69780 [Brachypodium distachyon] gi|944087517|gb|KQK22869.1| hypothetical protein BRADI_1g69780 [Brachypodium distachyon]	sp|Q4R4N7|GANAB_MACFA Neutral alphaNAglucosidase AB OS=Macaca fascicularis GN=GANAB PE=2 SV=1	37N36	GO:0005783 (endoplasmic reticulum,cellular_component);GO:0030246 (carbohydrate binding,molecular_function);GO:0009826 (unidimensional cell growth,biological_process);GO:0030244 (cellulose biosynthetic process,biological_process);GO:0042742 (defense response to bacterium,biological_process);GO:0033919 (glucan 1,3-alpha-glucosidase activity,molecular_function);GO:0009507 (chloroplast,cellular_compo…	K05546 (Genetic Information Processing,Folding, sorting and degradation)
c298_g1	gi|944247324|gb|KQL11618.1| hypothetical protein SETIT_008342mg [Setaria italica]	sp|Q9ZUI0|Y2241_ARATH Putative leucineNArich repeat receptorNAlike serine/threonineNAprotein kinase At2g24130 OS=Arabidopsis thaliana GN=At2g24130 PE=3 SV=1	37Q18	GO:0004674 (protein serine/threonine kinase activity,molecular_function);GO:0005524 (ATP binding,molecular_function);GO:0016021 (integral component of membrane,cellular_component);GO:0006468 (protein phosphorylation,biological_process)	NA
c299_g1	gi|239052139|ref|NP_001131917.2| putative MYB DNA-binding domain superfamily protein [Zea mays] gi|238908627|gb|ACF80541.2| unknown [Zea mays] gi|413916111|gb|AFW56043.1| putative MYB DNA-binding domain superfamily protein [Zea mays] gi|645164980|gb|AIB04329.1| G2-like transcription factor, partial [Zea mays]	sp|Q940D0|ARR1_ARATH TwoNAcomponent response regulator ARR1 OS=Arabidopsis thaliana GN=ARR1 PE=1 SV=2	37RQ3	GO:0005634 (nucleus,cellular_component);GO:0003677 (DNA binding,molecular_function);GO:0006355 (regulation of transcription, DNA-templated,biological_process)	NA
c300_g1	gi|670427829|ref|XP_008654656.1| PREDICTED: hypothetical protein isoform X1 [Zea mays] gi|670427831|ref|XP_008654657.1| PREDICTED: hypothetical protein isoform X1 [Zea mays] gi|670427833|ref|XP_008654658.1| PREDICTED: hypothetical protein isoform X1 [Zea mays] gi|224034589|gb|ACN36370.1| unknown [Zea mays] gi|413949225|gb|AFW81874.1| hypothetical protein ZEAMMB73_545414 [Zea mays]	sp|Q8RWM3|MED27_ARATH Mediator of RNA polymerase II transcription subunit 27 OS=Arabidopsis thaliana GN=MED27 PE=1 SV=1	37KIX	NA	NA
c301_g1	gi|218184408|gb|EEC66835.1| hypothetical protein OsI_33296 [Oryza sativa Indica Group]	sp|C0LGP4|Y3475_ARATH Probable LRR receptorNAlike serine/threonineNAprotein kinase At3g47570 OS=Arabidopsis thaliana GN=At3g47570 PE=1 SV=1	37Q18	GO:0004713 (protein tyrosine kinase activity,molecular_function);GO:0004674 (protein serine/threonine kinase activity,molecular_function);GO:0005524 (ATP binding,molecular_function);GO:0016021 (integral component of membrane,cellular_component);GO:0006468 (protein phosphorylation,biological_process)	NA
c302_g1	gi|514805255|ref|XP_004977490.1| PREDICTED: heterogeneous nuclear ribonucleoprotein Q-like [Setaria italica] gi|514805257|ref|XP_004977491.1| PREDICTED: heterogeneous nuclear ribonucleoprotein Q-like [Setaria italica] gi|514805259|ref|XP_004977492.1| PREDICTED: heterogeneous nuclear ribonucleoprotein Q-like [Setaria italica] gi|944235463|gb|KQK99825.1| hypothetical protein SETIT_009881mg [Setaria…	NA	37IR6	GO:0003723 (RNA binding,molecular_function);GO:0000166 (nucleotide binding,molecular_function)	NA
c303_g1	gi|944227868|gb|KQK92272.1| hypothetical protein SETIT_036118mg [Setaria italica]	sp|Q8H0T5|ERF73_ARATH EthyleneNAresponsive transcription factor ERF073 OS=Arabidopsis thaliana GN=ERF073 PE=2 SV=1	37PB2	GO:0005634 (nucleus,cellular_component);GO:0003677 (DNA binding,molecular_function);GO:0006355 (regulation of transcription, DNA-templated,biological_process);GO:0003700 (transcription factor activity, sequence-specific DNA binding,molecular_function)	NA
c304_g1	gi|530278139|gb|AGT16169.1| F-actin capping protein [Saccharum hybrid cultivar R570]	sp|Q9M9G7|CAPZB_ARATH Probable FNAactinNAcapping protein subunit beta OS=Arabidopsis thaliana GN=At1g71790 PE=2 SV=1	37PE1	NA	NA
c305_g1	NA	NA	NA	NA	NA
c306_g1	gi|670429038|ref|XP_008655392.1| PREDICTED: hypothetical protein isoform X1 [Zea mays] gi|413949465|gb|AFW82114.1| hypothetical protein ZEAMMB73_510951 [Zea mays]	NA	37T4I	NA	NA
c307_g1	gi|242059765|ref|XP_002459028.1| hypothetical protein SORBIDRAFT_03g044750 [Sorghum bicolor] gi|241931003|gb|EES04148.1| hypothetical protein SORBI_003G413100 [Sorghum bicolor]	NA	37MXR	NA	NA
c308_g1	gi|242088863|ref|XP_002440264.1| hypothetical protein SORBIDRAFT_09g028730 [Sorghum bicolor]	NA	37I3B	NA	NA
c309_g1	gi|414588970|tpg|DAA39541.1| TPA: hypothetical protein ZEAMMB73_983793 [Zea mays]	sp|P42731|PABP2_ARATH PolyadenylateNAbinding protein 2 OS=Arabidopsis thaliana GN=PAB2 PE=1 SV=1	37JW4	NA	NA
c310_g1	gi|514743551|ref|XP_004960412.1| PREDICTED: S-adenosylmethionine synthase 1 [Setaria italica] gi|944248981|gb|KQL13244.1| hypothetical protein SETIT_022004mg [Setaria italica]	sp|Q0DKY4|METK1_ORYSJ SNAadenosylmethionine synthase 1 OS=Oryza sativa subsp. japonica GN=SAM1 PE=2 SV=1	37J2J	GO:0046872 (metal ion binding,molecular_function);GO:0005524 (ATP binding,molecular_function);GO:0005829 (cytosol,cellular_component);GO:0006730 (one-carbon metabolic process,biological_process);GO:0004478 (methionine adenosyltransferase activity,molecular_function);GO:0006556 (S-adenosylmethionine biosynthetic process,biological_process)	NA
c311_g1	gi|242088393|ref|XP_002440029.1| hypothetical protein SORBIDRAFT_09g024745 [Sorghum bicolor] gi|241945314|gb|EES18459.1| hypothetical protein SORBI_009G188300 [Sorghum bicolor]	NA	37JS1	GO:0006950 (response to stress,biological_process);GO:0009536 (plastid,cellular_component)	NA
c312_g1	gi|242056959|ref|XP_002457625.1| hypothetical protein SORBIDRAFT_03g010620 [Sorghum bicolor] gi|241929600|gb|EES02745.1| hypothetical protein SORBI_003G125800 [Sorghum bicolor]	sp|Q94BZ1|ZIFL1_ARATH Protein ZINC INDUCED FACILITATORNALIKE 1 OS=Arabidopsis thaliana GN=ZIFL1 PE=2 SV=1	37P1M	GO:0055085 (transmembrane transport,biological_process);GO:0016021 (integral component of membrane,cellular_component);GO:0005215 (transporter activity,molecular_function)	NA
c313_g1	gi|992170921|gb|KXG31214.1| hypothetical protein SORBI_004G317700 [Sorghum bicolor]	sp|B7K5H5|SYI_CYAP8 IsoleucineNANAtRNA ligase OS=Cyanothece sp. (strain PCC 8801) GN=ileS PE=3 SV=1	37S9W	GO:0048481 (plant ovule development,biological_process);GO:0005524 (ATP binding,molecular_function);GO:0002161 (aminoacyl-tRNA editing activity,molecular_function);GO:0006428 (isoleucyl-tRNA aminoacylation,biological_process);GO:0006450 (regulation of translational fidelity,biological_process);GO:0009570 (chloroplast stroma,cellular_component);GO:0004822 (isoleucine-tRNA ligase activity,molecular…	K01870 (Brite Hierarchies,Protein families: genetic information processing)
c314_g1	gi|992282214|gb|EER95503.2| hypothetical protein SORBI_001G505600 [Sorghum bicolor]	NA	37KGY	NA	NA
c315_g1	gi|115578|sp|P15804.2|CAPP3_SORBI RecName: Full=Phosphoenolpyruvate carboxylase 3; Short=PEPC 3; Short=PEPCase 3; AltName: Full=CP46 gi|22611|emb|CAA45284.1| phosphoenolpyruvate carboxylase [Sorghum bicolor] gi|5420029|emb|CAA35251.2| phosphoenolpyruvate carboxylase [Sorghum bicolor]	sp|P15804|CAPP3_SORBI Phosphoenolpyruvate carboxylase 3 OS=Sorghum bicolor PE=1 SV=2	37I3E	NA	NA
c316_g1	gi|242054407|ref|XP_002456349.1| hypothetical protein SORBIDRAFT_03g034430 [Sorghum bicolor] gi|241928324|gb|EES01469.1| hypothetical protein SORBI_003G293900 [Sorghum bicolor]	NA	37ISJ	NA	NA
c317_g1	gi|226531832|ref|NP_001148354.1| 3-5 exoribonuclease CSL4 [Zea mays] gi|670403996|ref|XP_008643644.1| PREDICTED: 3-5 exoribonuclease CSL4 isoform X1 [Zea mays] gi|195618352|gb|ACG31006.1| 3-5 exoribonuclease CSL4 [Zea mays] gi|223975657|gb|ACN32016.1| unknown [Zea mays] gi|413939469|gb|AFW74020.1| 3-5 exoribonuclease CSL4 [Zea mays]	sp|Q9Y3B2|EXOS1_HUMAN Exosome complex component CSL4 OS=Homo sapiens GN=EXOSC1 PE=1 SV=1	37R6Z	GO:0003723 (RNA binding,molecular_function);GO:0000178 (exosome (RNase complex),cellular_component)	K07573 (Brite Hierarchies,Protein families: genetic information processing)
c318_g1	gi|242088869|ref|XP_002440267.1| hypothetical protein SORBIDRAFT_09g028780 [Sorghum bicolor] gi|241945552|gb|EES18697.1| hypothetical protein SORBI_009G235200 [Sorghum bicolor]	sp|Q5BH88|SPB1_EMENI AdoMetNAdependent rRNA methyltransferase spb1 OS=Emericella nidulans (strain FGSC A4 / ATCC 38163 / CBS 112.46 / NRRL 194 / M139) GN=spb1 PE=3 SV=1	37N9V	GO:0008168 (methyltransferase activity,molecular_function);GO:0032259 (methylation,biological_process);GO:0006364 (rRNA processing,biological_process)	NA
c319_g1	gi|514818667|ref|XP_004984035.1| PREDICTED: probable galacturonosyltransferase 11 [Setaria italica] gi|944226027|gb|KQK90431.1| hypothetical protein SETIT_035034mg [Setaria italica]	sp|Q949Q1|GAUTB_ARATH Probable galacturonosyltransferase 11 OS=Arabidopsis thaliana GN=GAUT11 PE=2 SV=1	37NYQ	NA	NA
c320_g1	gi|308080884|ref|NP_001182868.1| uncharacterized LOC100501131 [Zea mays] gi|238007868|gb|ACR34969.1| unknown [Zea mays] gi|414865675|tpg|DAA44232.1| TPA: hypothetical protein ZEAMMB73_783266 [Zea mays]	NA	NA	NA	NA
c321_g1	gi|218187544|gb|EEC69971.1| hypothetical protein OsI_00447 [Oryza sativa Indica Group]	sp|Q3AGF9|SYD_SYNSC AspartateNANAtRNA ligase OS=Synechococcus sp. (strain CC9605) GN=aspS PE=3 SV=1	37R5P	GO:0016020 (membrane,cellular_component);GO:0005524 (ATP binding,molecular_function);GO:0006418 (tRNA aminoacylation for protein translation,biological_process);GO:0004812 (aminoacyl-tRNA ligase activity,molecular_function);GO:0005739 (mitochondrion,cellular_component);GO:0009507 (chloroplast,cellular_component);GO:0003676 (nucleic acid binding,molecular_function)	K01876 (Brite Hierarchies,Protein families: genetic information processing)
c322_g1	gi|195614944|gb|ACG29302.1| cytochrome c1, heme protein [Zea mays]	sp|P25076|CY11_SOLTU Cytochrome c1NA1, heme protein, mitochondrial OS=Solanum tuberosum GN=CYCL PE=2 SV=1	37KZG	GO:0009055 (electron carrier activity,molecular_function);GO:0020037 (heme binding,molecular_function)	K00413 (Human Diseases,Endocrine and metabolic diseases)
c323_g1	gi|242094348|ref|XP_002437664.1| hypothetical protein SORBIDRAFT_10g000410 [Sorghum bicolor]	sp|F4I096|MED13_ARATH Mediator of RNA polymerase II transcription subunit 13 OS=Arabidopsis thaliana GN=MED13 PE=1 SV=1	37R9M	GO:0006357 (regulation of transcription from RNA polymerase II promoter,biological_process);GO:0016592 (mediator complex,cellular_component);GO:0001104 (RNA polymerase II transcription cofactor activity,molecular_function)	NA
c324_g1	gi|992170026|gb|KXG30419.1| hypothetical protein SORBI_004G177400 [Sorghum bicolor]	NA	37QY	NA	NA
c325_g1	gi|670409651|ref|XP_008646030.1| PREDICTED: vesicle-associated protein 1-3 [Zea mays]	sp|Q84WW5|VAP13_ARATH VesicleNAassociated protein 1NA3 OS=Arabidopsis thaliana GN=PVA13 PE=2 SV=1	37HIK	GO:0044425 (membrane part,cellular_component)	NA
c326_g1	gi|242065736|ref|XP_002454157.1| hypothetical protein SORBIDRAFT_04g025650 [Sorghum bicolor] gi|241933988|gb|EES07133.1| hypothetical protein SORBI_004G211100 [Sorghum bicolor]	NA	37I5X	GO:0006396 (RNA processing,biological_process);GO:0005634 (nucleus,cellular_component);GO:0003723 (RNA binding,molecular_function);GO:0000166 (nucleotide binding,molecular_function);GO:0030529 (intracellular ribonucleoprotein complex,cellular_component)	NA
c327_g1	gi|992161181|gb|KXG23951.1| hypothetical protein SORBI_008G163200 [Sorghum bicolor]	sp|Q8VZU3|SCP19_ARATH Serine carboxypeptidaseNAlike 19 OS=Arabidopsis thaliana GN=SCPL19 PE=1 SV=1	NA	GO:0016023 (cytoplasmic, membrane-bounded vesicle,cellular_component)	NA
c328_g1	gi|194696124|gb|ACF82146.1| unknown [Zea mays] gi|413932843|gb|AFW67394.1| hypothetical protein ZEAMMB73_460077 [Zea mays]	NA	37JF	NA	NA
c329_g1	NA	NA	NA	NA	NA
c330_g1	gi|992166485|gb|KXG27860.1| hypothetical protein SORBI_005G054500 [Sorghum bicolor]	NA	NA	NA	NA
c331_g1	gi|992161651|gb|KXG24173.1| hypothetical protein SORBI_007G004100, partial [Sorghum bicolor]	sp|Q8RWD6|FB271_ARATH FNAbox protein At5g39450 OS=Arabidopsis thaliana GN=At5g39450 PE=2 SV=1	37NIN	NA	NA
c332_g1	gi|242089893|ref|XP_002440779.1| hypothetical protein SORBIDRAFT_09g006430 [Sorghum bicolor] gi|241946064|gb|EES19209.1| hypothetical protein SORBI_009G076800 [Sorghum bicolor]	NA	37QIK	NA	NA
c333_g1	gi|242042539|ref|XP_002468664.1| hypothetical protein SORBIDRAFT_01g049910 [Sorghum bicolor] gi|241922518|gb|EER95662.1| hypothetical protein SORBI_001G536400 [Sorghum bicolor]	sp|Q8R3N6|THOC1_MOUSE THO complex subunit 1 OS=Mus musculus GN=Thoc1 PE=1 SV=1	37IFP	GO:0005634 (nucleus,cellular_component);GO:0050896 (response to stimulus,biological_process);GO:0031047 (gene silencing by RNA,biological_process)	NA
c334_g1	gi|242036245|ref|XP_002465517.1| hypothetical protein SORBIDRAFT_01g040360 [Sorghum bicolor] gi|241919371|gb|EER92515.1| hypothetical protein SORBI_001G429300 [Sorghum bicolor]	sp|Q39008|M3K1_ARATH MitogenNAactivated protein kinase kinase kinase 1 OS=Arabidopsis thaliana GN=MEKK1 PE=1 SV=2	37Q1R	GO:0004672 (protein kinase activity,molecular_function)	NA
c335_g1	gi|242033615|ref|XP_002464202.1| hypothetical protein SORBIDRAFT_01g014050 [Sorghum bicolor] gi|241918056|gb|EER91200.1| hypothetical protein SORBI_001G160800 [Sorghum bicolor]	sp|Q9FGG3|WTR45_ARATH WAT1NArelated protein At5g64700 OS=Arabidopsis thaliana GN=At5g64700 PE=2 SV=1	37NKF	GO:0055085 (transmembrane transport,biological_process);GO:0016021 (integral component of membrane,cellular_component);GO:0016023 (cytoplasmic, membrane-bounded vesicle,cellular_component);GO:0005886 (plasma membrane,cellular_component);GO:0022857 (transmembrane transporter activity,molecular_function)	NA
c336_g1	gi|1032275555|gb|OAO89883.1| hypothetical protein AXX17_AT5G50090 [Arabidopsis thaliana]	sp|Q04836|ROC3_ARATH 31 kDa ribonucleoprotein, chloroplastic OS=Arabidopsis thaliana GN=RBP31 PE=1 SV=1	37T9G	GO:0097159 (organic cyclic compound binding,molecular_function);GO:1901363 (heterocyclic compound binding,molecular_function);GO:0005634 (nucleus,cellular_component);GO:0005515 (protein binding,molecular_function);GO:0008380 (RNA splicing,biological_process)	NA
c337_g1	gi|670420232|ref|XP_008650937.1| PREDICTED: uncharacterized protein LOC100193955 isoform X1 [Zea mays] gi|414886841|tpg|DAA62855.1| TPA: hypothetical protein ZEAMMB73_290828 [Zea mays] gi|576866912|gb|AHH35053.1| high-affinity potassium transporter [Zea mays]	sp|Q69RI8|HAK14_ORYSJ Probable potassium transporter 14 OS=Oryza sativa subsp. japonica GN=HAK14 PE=2 SV=1	37QSC	GO:0005774 (vacuolar membrane,cellular_component);GO:0016021 (integral component of membrane,cellular_component);GO:0071805 (potassium ion transmembrane transport,biological_process);GO:0015079 (potassium ion transmembrane transporter activity,molecular_function);GO:0000325 (plant-type vacuole,cellular_component)	NA
c338_g1	gi|293333043|ref|NP_001168473.1| putative DUF231 domain containing family protein [Zea mays] gi|223948489|gb|ACN28328.1| unknown [Zea mays] gi|413951555|gb|AFW84204.1| putative DUF231 domain containing family protein [Zea mays]	NA	NA	GO:0071554 (cell wall organization or biogenesis,biological_process);GO:0016413 (O-acetyltransferase activity,molecular_function);GO:0005794 (Golgi apparatus,cellular_component);GO:0016021 (integral component of membrane,cellular_component);GO:0005739 (mitochondrion,cellular_component)	NA
c339_g1	gi|300681340|emb|CAZ96075.1| conserved hypothetical protein [Saccharum hybrid cultivar R570]	NA	37KY4	NA	NA
c340_g1	gi|992161642|gb|KXG24164.1| hypothetical protein SORBI_007G002300 [Sorghum bicolor]	NA	37QCR	NA	NA
c341_g1	gi|212722694|ref|NP_001131621.1| uncharacterized protein LOC100192975 [Zea mays] gi|194692060|gb|ACF80114.1| unknown [Zea mays] gi|413954692|gb|AFW87341.1| hypothetical protein ZEAMMB73_872357 [Zea mays]	NA	37RIW	NA	NA
c342_g1	gi|242058075|ref|XP_002458183.1| hypothetical protein SORBIDRAFT_03g028350 [Sorghum bicolor] gi|241930158|gb|EES03303.1| hypothetical protein SORBI_003G225300 [Sorghum bicolor]	sp|Q9AXA6|ABIL1_ORYSJ Probable protein ABIL1 OS=Oryza sativa subsp. japonica GN=Os01g0622700 PE=2 SV=1	37IZC	NA	NA
c343_g1	gi|514713551|ref|XP_004952789.1| PREDICTED: uncharacterized protein LOC101769787 [Setaria italica]	sp|A7XDQ9|B3GTK_ARATH Probable betaNA1,3NAgalactosyltransferase 20 OS=Arabidopsis thaliana GN=B3GALT20 PE=2 SV=1	37QY	NA	NA
c344_g1	gi|2695939|emb|CAA10988.1| cytochrome B6-F complex like-protein, partial [Hordeum vulgare subsp. vulgare]	sp|Q69S39|UCRIA_ORYSJ Cytochrome b6NAf complex ironNAsulfur subunit, chloroplastic OS=Oryza sativa subsp. japonica GN=petC PE=1 SV=1	37J4P	NA	NA
c345_g1	gi|242079291|ref|XP_002444414.1| hypothetical protein SORBIDRAFT_07g021600 [Sorghum bicolor] gi|241940764|gb|EES13909.1| hypothetical protein SORBI_007G140400 [Sorghum bicolor]	sp|Q8W4C3|PARNL_ARATH Poly(A)NAspecific ribonuclease PARNNAlike OS=Arabidopsis thaliana GN=At3g25430 PE=2 SV=1	37QSX	NA	NA
c346_g1	gi|992166560|gb|KXG27925.1| hypothetical protein SORBI_005G063700 [Sorghum bicolor]	sp|Q9SV01|FBW4_ARATH FNAbox/WDNA40 repeatNAcontaining protein At3g52030 OS=Arabidopsis thaliana GN=At3g52030 PE=2 SV=2	37NFT	NA	NA
c347_g1	gi|218192089|gb|EEC74516.1| hypothetical protein OsI_10008 [Oryza sativa Indica Group]	sp|Q96PM5|ZN363_HUMAN RING finger and CHY zinc finger domainNAcontaining protein 1 OS=Homo sapiens GN=RCHY1 PE=1 SV=1	37JMN	GO:0005739 (mitochondrion,cellular_component);GO:0016023 (cytoplasmic, membrane-bounded vesicle,cellular_component)	NA
c348_g1	gi|992280106|gb|EER93976.2| hypothetical protein SORBI_001G202500 [Sorghum bicolor]	sp|Q9M2Z4|MSBP2_ARATH Membrane steroidNAbinding protein 2 OS=Arabidopsis thaliana GN=MSBP2 PE=1 SV=1	37MZ	GO:0004471 (malate dehydrogenase (decarboxylating) (NAD+) activity,molecular_function);GO:0005524 (ATP binding,molecular_function);GO:0051287 (NAD binding,molecular_function);GO:0042803 (protein homodimerization activity,molecular_function);GO:0055114 (oxidation-reduction process,biological_process);GO:0006108 (malate metabolic process,biological_process);GO:0050897 (cobalt ion binding,molecular_…	K17278 (Brite Hierarchies,Protein families: signaling and cellular processes)
c349_g1	gi|670437471|ref|XP_008659339.1| PREDICTED: uncharacterized protein LOC103638135 [Zea mays]	NA	NA	GO:0005488 (binding,molecular_function)	NA
c350_g1	gi|242050730|ref|XP_002463109.1| hypothetical protein SORBIDRAFT_02g037930 [Sorghum bicolor] gi|241926486|gb|EER99630.1| hypothetical protein SORBI_002G358400 [Sorghum bicolor]	sp|P35614|ERF1Z_ARATH Eukaryotic peptide chain release factor subunit 1NA3 OS=Arabidopsis thaliana GN=ERF1NA3 PE=2 SV=1	37HQU	GO:0006415 (translational termination,biological_process);GO:0016149 (translation release factor activity, codon specific,molecular_function);GO:0005737 (cytoplasm,cellular_component)	NA
c351_g1	gi|514755100|ref|XP_004963198.1| PREDICTED: GTPase LSG1-2-like [Setaria italica] gi|944252975|gb|KQL17238.1| hypothetical protein SETIT_021544mg [Setaria italica]	NA	37MWC	NA	NA
c352_g1	gi|242050112|ref|XP_002462800.1| hypothetical protein SORBIDRAFT_02g032180 [Sorghum bicolor] gi|241926177|gb|EER99321.1| hypothetical protein SORBI_002G290400 [Sorghum bicolor]	sp|Q45FA5|SRPK_PHYPO Serine/threonineNAprotein kinase SRPK OS=Physarum polycephalum PE=1 SV=1	37S4N	GO:0004674 (protein serine/threonine kinase activity,molecular_function);GO:0005524 (ATP binding,molecular_function);GO:0006468 (protein phosphorylation,biological_process)	NA
c353_g1	gi|670425389|ref|XP_008653340.1| PREDICTED: serine/threonine-protein kinase At5g01020-like [Zea mays] gi|414887567|tpg|DAA63581.1| TPA: putative protein kinase superfamily protein [Zea mays]	sp|P46573|APK1B_ARATH Protein kinase APK1B, chloroplastic OS=Arabidopsis thaliana GN=APK1B PE=2 SV=2	37I6S	NA	NA
c354_g1	gi|944225795|gb|KQK90199.1| hypothetical protein SETIT_037383mg [Setaria italica]	sp|P46421|GSTU5_ARATH Glutathione SNAtransferase U5 OS=Arabidopsis thaliana GN=GSTU5 PE=2 SV=1	37P8V	GO:0004364 (glutathione transferase activity,molecular_function);GO:0006749 (glutathione metabolic process,biological_process);GO:0009407 (toxin catabolic process,biological_process);GO:0005737 (cytoplasm,cellular_component)	NA
c355_g1	gi|242060570|ref|XP_002451574.1| hypothetical protein SORBIDRAFT_04g004110 [Sorghum bicolor] gi|241931405|gb|EES04550.1| hypothetical protein SORBI_004G048000 [Sorghum bicolor]	sp|Q54I39|IST1L_DICDI IST1NAlike protein OS=Dictyostelium discoideum GN=DDB_G0289029 PE=3 SV=1	37NH2	GO:0015031 (protein transport,biological_process)	NA
c356_g1	gi|670386718|ref|XP_008674037.1| PREDICTED: acyltransferase-like protein At1g54570, chloroplastic [Zea mays]	sp|Q9ZVN2|Y1457_ARATH AcyltransferaseNAlike protein At1g54570, chloroplastic OS=Arabidopsis thaliana GN=At1g54570 PE=1 SV=1	37RY3	NA	NA
c357_g1	gi|242089869|ref|XP_002440767.1| hypothetical protein SORBIDRAFT_09g006230 [Sorghum bicolor] gi|241946052|gb|EES19197.1| hypothetical protein SORBI_009G073900 [Sorghum bicolor]	sp|Q5TKD8|TRL2_ORYSJ ThioredoxinNAlike 2, chloroplastic OS=Oryza sativa subsp. japonica GN=Os05g0200100 PE=2 SV=1	37RSI	GO:0015035 (protein disulfide oxidoreductase activity,molecular_function);GO:0000103 (sulfate assimilation,biological_process);GO:0006457 (protein folding,biological_process);GO:0055114 (oxidation-reduction process,biological_process);GO:0045454 (cell redox homeostasis,biological_process);GO:0006662 (glycerol ether metabolic process,biological_process);GO:0016671 (oxidoreductase activity, acting …	NA
c358_g1	gi|242066928|ref|XP_002454753.1| hypothetical protein SORBIDRAFT_04g036680 [Sorghum bicolor] gi|241934584|gb|EES07729.1| hypothetical protein SORBI_004G339300 [Sorghum bicolor]	sp|Q3EDJ0|AB19I_ARATH ABC transporter I family member 19 OS=Arabidopsis thaliana GN=ABCI19 PE=2 SV=1	37PFS	GO:0000166 (nucleotide binding,molecular_function)	NA
c359_g1	gi|242087095|ref|XP_002439380.1| hypothetical protein SORBIDRAFT_09g005460 [Sorghum bicolor] gi|241944665|gb|EES17810.1| hypothetical protein SORBI_009G065400 [Sorghum bicolor]	sp|P41129|RL132_BRANA 60S ribosomal protein L13NA2 OS=Brassica napus PE=2 SV=1	37NMZ	GO:0003723 (RNA binding,molecular_function);GO:0006412 (translation,biological_process);GO:0022625 (cytosolic large ribosomal subunit,cellular_component);GO:0003735 (structural constituent of ribosome,molecular_function)	NA
c360_g1	gi|242033415|ref|XP_002464102.1| hypothetical protein SORBIDRAFT_01g012340 [Sorghum bicolor] gi|241917956|gb|EER91100.1| hypothetical protein SORBI_001G141800 [Sorghum bicolor]	sp|O23081|CRK41_ARATH CysteineNArich receptorNAlike protein kinase 41 OS=Arabidopsis thaliana GN=CRK41 PE=3 SV=2	37QJ4	GO:0004674 (protein serine/threonine kinase activity,molecular_function);GO:0005524 (ATP binding,molecular_function);GO:0009506 (plasmodesma,cellular_component);GO:0006952 (defense response,biological_process);GO:0016021 (integral component of membrane,cellular_component);GO:0006468 (protein phosphorylation,biological_process);GO:0005886 (plasma membrane,cellular_component)	NA
c361_g1	gi|242032491|ref|XP_002463640.1| hypothetical protein SORBIDRAFT_01g003430 [Sorghum bicolor]	NA	37RWH	NA	NA
c362_g1	gi|125552076|gb|EAY97785.1| hypothetical protein OsI_19702 [Oryza sativa Indica Group]	sp|Q9LT08|PSDE_ARATH 26S proteasome nonNAATPase regulatory subunit 14 homolog OS=Arabidopsis thaliana GN=RPN11 PE=1 SV=1	37PAP	GO:0000502 (proteasome complex,cellular_component)	K03030 (Brite Hierarchies,Protein families: genetic information processing)
c363_g1	gi|242073164|ref|XP_002446518.1| hypothetical protein SORBIDRAFT_06g017340 [Sorghum bicolor]	sp|Q8BTG3|T11L1_MOUSE TNAcomplex protein 11NAlike protein 1 OS=Mus musculus GN=Tcp11l1 PE=2 SV=1	37QY	NA	NA
c364_g1	gi|992164135|gb|KXG26111.1| hypothetical protein SORBI_006G051800, partial [Sorghum bicolor]	sp|Q9FYG2|CMTA4_ARATH CalmodulinNAbinding transcription activator 4 OS=Arabidopsis thaliana GN=CMTA4 PE=1 SV=1	37MVI	NA	NA
c365_g1	gi|242091357|ref|XP_002441511.1| hypothetical protein SORBIDRAFT_09g028380 [Sorghum bicolor] gi|241946796|gb|EES19941.1| hypothetical protein SORBI_009G231100 [Sorghum bicolor]	sp|Q9C920|KDSB_ARATH 3NAdeoxyNAmannoNAoctulosonate cytidylyltransferase, mitochondrial OS=Arabidopsis thaliana GN=KDSB PE=1 SV=1	37J5D	GO:0008690 (3-deoxy-manno-octulosonate cytidylyltransferase activity,molecular_function);GO:0009103 (lipopolysaccharide biosynthetic process,biological_process);GO:0005829 (cytosol,cellular_component);GO:0016021 (integral component of membrane,cellular_component)	NA
c366_g1	gi|992279189|gb|KXG37411.1| hypothetical protein SORBI_001G066300 [Sorghum bicolor]	sp|Q67YS6|ALIS2_ARATH Putative ALANAinteracting subunit 2 OS=Arabidopsis thaliana GN=ALIS2 PE=2 SV=1	37Q4J	NA	NA
c367_g1	gi|992277280|gb|KXG35724.1| hypothetical protein SORBI_002G217800 [Sorghum bicolor]	sp|Q9FLA1|FDL35_ARATH Putative FNAbox/FBD/LRRNArepeat protein At5g44960 OS=Arabidopsis thaliana GN=At5g44960 PE=4 SV=2	37HZY	NA	NA
c368_g1	gi|242085314|ref|XP_002443082.1| hypothetical protein SORBIDRAFT_08g007730 [Sorghum bicolor] gi|241943775|gb|EES16920.1| hypothetical protein SORBI_008G081600 [Sorghum bicolor] gi|992160489|gb|KXG23305.1| hypothetical protein SORBI_008G081600 [Sorghum bicolor]	NA	37U3	NA	NA
c369_g1	gi|992277682|gb|KXG36090.1| hypothetical protein SORBI_002G281000 [Sorghum bicolor]	sp|Q651D5|PIP27_ORYSJ Probable aquaporin PIP2NA7 OS=Oryza sativa subsp. japonica GN=PIP2NA7 PE=2 SV=2	NA	GO:0015250 (water channel activity,molecular_function);GO:0005887 (integral component of plasma membrane,cellular_component);GO:0009506 (plasmodesma,cellular_component);GO:0034220 (ion transmembrane transport,biological_process);GO:0015254 (glycerol channel activity,molecular_function);GO:0009992 (cellular water homeostasis,biological_process);GO:0005773 (vacuole,cellular_component)	NA
c370_g1	gi|242047242|ref|XP_002461367.1| hypothetical protein SORBIDRAFT_02g001630 [Sorghum bicolor] gi|241924744|gb|EER97888.1| hypothetical protein SORBI_002G016700 [Sorghum bicolor]	sp|Q9FLA2|FDL34_ARATH Putative FNAbox/FBD/LRRNArepeat protein At5g44950 OS=Arabidopsis thaliana GN=At5g44950 PE=4 SV=1	381PE	NA	NA
c371_g1	gi|667751735|gb|AIG89822.1| hypothetical protein (mitochondrion) [Capsicum annuum]	NA	382H5	GO:0005739 (mitochondrion,cellular_component)	NA
c372_g1	gi|514792242|ref|XP_004972525.1| PREDICTED: F-box/kelch-repeat protein At1g51550 [Setaria italica]	NA	37SDU	NA	NA
c373_g1	gi|992161091|gb|KXG23875.1| hypothetical protein SORBI_008G151700 [Sorghum bicolor]	sp|Q8RY67|WAKLO_ARATH WallNAassociated receptor kinaseNAlike 14 OS=Arabidopsis thaliana GN=WAKL14 PE=2 SV=2	37IC6	GO:0004674 (protein serine/threonine kinase activity,molecular_function);GO:0005524 (ATP binding,molecular_function);GO:0030247 (polysaccharide binding,molecular_function);GO:0016021 (integral component of membrane,cellular_component);GO:0006468 (protein phosphorylation,biological_process)	NA
c374_g1	gi|514748350|ref|XP_004961595.1| PREDICTED: uncharacterized protein LOC101784949 [Setaria italica] gi|944250579|gb|KQL14842.1| hypothetical protein SETIT_022950mg [Setaria italica]	NA	37JS1	NA	NA
c375_g1	gi|242082502|ref|XP_002441676.1| hypothetical protein SORBIDRAFT_08g000640 [Sorghum bicolor] gi|241942369|gb|EES15514.1| hypothetical protein SORBI_008G005900 [Sorghum bicolor]	NA	37NZA	GO:0016021 (integral component of membrane,cellular_component)	NA
c376_g1	gi|992155237|gb|EER87873.2| hypothetical protein SORBI_010G043600 [Sorghum bicolor]	sp|Q9SF32|IQD1_ARATH Protein IQNADOMAIN 1 OS=Arabidopsis thaliana GN=IQD1 PE=1 SV=1	37MEE	GO:0005886 (plasma membrane,cellular_component)	NA
c377_g1	gi|242063186|ref|XP_002452882.1| hypothetical protein SORBIDRAFT_04g034180 [Sorghum bicolor] gi|241932713|gb|EES05858.1| hypothetical protein SORBI_004G309500 [Sorghum bicolor]	NA	37UU4	NA	NA
c378_g1	NA	NA	NA	NA	NA
c379_g1	gi|242091640|ref|XP_002436310.1| hypothetical protein SORBIDRAFT_10g000230 [Sorghum bicolor] gi|241914533|gb|EER87677.1| hypothetical protein SORBI_010G000500 [Sorghum bicolor]	sp|Q0DFC9|PLAS_ORYSJ Plastocyanin, chloroplastic OS=Oryza sativa subsp. japonica GN=PETE PE=1 SV=1	37TZA	GO:0009055 (electron carrier activity,molecular_function);GO:0009535 (chloroplast thylakoid membrane,cellular_component);GO:0005507 (copper ion binding,molecular_function);GO:0055114 (oxidation-reduction process,biological_process)	K02638 (Brite Hierarchies,Protein families: metabolism)
c380_g1	gi|530279311|gb|AGT17153.1| basic pentacysteine 6 [Saccharum hybrid cultivar R570]	sp|Q5VSA8|BBRD_ORYSJ Barley B recombinantNAlike protein D OS=Oryza sativa subsp. japonica GN=Os06g0130600 PE=2 SV=1	37KHF	NA	NA
c381_g1	gi|673921658|ref|NP_001288466.1| endoglucanase 12-like [Zea mays] gi|195616232|gb|ACG29946.1| glycoside transferase, six-hairpin, subgroup [Zea mays] gi|413920119|gb|AFW60051.1| glycoside transferase, six-hairpin, subgroup [Zea mays] gi|452891045|gb|AGG19096.1| cellulase [Zea mays]	sp|Q7XUK4|GUN12_ORYSJ Endoglucanase 12 OS=Oryza sativa subsp. japonica GN=GLU3 PE=2 SV=2	37QHY	GO:0016021 (integral component of membrane,cellular_component);GO:0030245 (cellulose catabolic process,biological_process);GO:0016740 (transferase activity,molecular_function);GO:0071555 (cell wall organization,biological_process);GO:0008810 (cellulase activity,molecular_function)	NA
c382_g1	gi|530279299|gb|AGT17144.1| mTERF family protein [Saccharum hybrid cultivar R570]	NA	37IR4	GO:0006355 (regulation of transcription, DNA-templated,biological_process);GO:0005975 (carbohydrate metabolic process,biological_process);GO:0009536 (plastid,cellular_component);GO:0005739 (mitochondrion,cellular_component);GO:0003690 (double-stranded DNA binding,molecular_function);GO:0008810 (cellulase activity,molecular_function)	NA
c383_g1	gi|242052563|ref|XP_002455427.1| hypothetical protein SORBIDRAFT_03g010630 [Sorghum bicolor] gi|241927402|gb|EES00547.1| hypothetical protein SORBI_003G125900 [Sorghum bicolor]	sp|Q5NBJ3|GYRB_ORYSJ DNA gyrase subunit B, chloroplastic/mitochondrial OS=Oryza sativa subsp. japonica GN=GYRB PE=2 SV=1	37K5J	GO:0003677 (DNA binding,molecular_function);GO:0005524 (ATP binding,molecular_function);GO:0007059 (chromosome segregation,biological_process);GO:0006268 (DNA unwinding involved in DNA replication,biological_process);GO:0003918 (DNA topoisomerase type II (ATP-hydrolyzing) activity,molecular_function);GO:0005694 (chromosome,cellular_component);GO:0009330 (DNA topoisomerase complex (ATP-hydrolyzing…	K02470 (Brite Hierarchies,Protein families: genetic information processing)
c384_g1	gi|242061730|ref|XP_002452154.1| hypothetical protein SORBIDRAFT_04g020760 [Sorghum bicolor] gi|241931985|gb|EES05130.1| hypothetical protein SORBI_004G156500 [Sorghum bicolor]	NA	37VN	GO:0003691 (double-stranded telomeric DNA binding,molecular_function);GO:0000783 (nuclear telomere cap complex,cellular_component);GO:0008270 (zinc ion binding,molecular_function);GO:0031627 (telomeric loop formation,biological_process)	NA
c385_g1	gi|992278120|gb|KXG36482.1| hypothetical protein SORBI_002G340200 [Sorghum bicolor]	NA	37VH2	GO:0016021 (integral component of membrane,cellular_component)	NA
c386_g1	gi|414888238|tpg|DAA64252.1| TPA: hypothetical protein ZEAMMB73_724610 [Zea mays]	NA	37P6E	GO:0017157 (regulation of exocytosis,biological_process);GO:0019905 (syntaxin binding,molecular_function);GO:0017137 (Rab GTPase binding,molecular_function);GO:0005886 (plasma membrane,cellular_component);GO:0005737 (cytoplasm,cellular_component);GO:0005096 (GTPase activator activity,molecular_function)	NA
c387_g1	gi|992170137|gb|KXG30516.1| hypothetical protein SORBI_004G195000 [Sorghum bicolor]	NA	NA	NA	NA
c388_g1	gi|1002273967|ref|XP_015641302.1| PREDICTED: chaperone protein dnaJ 16 [Oryza sativa Japonica Group] gi|222635279|gb|EEE65411.1| hypothetical protein OsJ_20748 [Oryza sativa Japonica Group]	sp|Q9ZSY2|DNJ15_ARATH Chaperone protein dnaJ 15 OS=Arabidopsis thaliana GN=ATJ15 PE=1 SV=1	NA	NA	NA
c389_g1	gi|944223775|gb|KQK88179.1| hypothetical protein SETIT_037076mg [Setaria italica]	sp|Q10HD0|CB23_ORYSJ Chlorophyll aNAb binding protein, chloroplastic OS=Oryza sativa subsp. japonica GN=RCABP89 PE=2 SV=1	37HF1	GO:0009768 (photosynthesis, light harvesting in photosystem I,biological_process);GO:0010287 (plastoglobule,cellular_component);GO:0009535 (chloroplast thylakoid membrane,cellular_component);GO:0009416 (response to light stimulus,biological_process);GO:0018298 (protein-chromophore linkage,biological_process);GO:0046872 (metal ion binding,molecular_function);GO:0031409 (pigment binding,molecular_f…	NA
c390_g1	gi|38344871|emb|CAE01297.2| OSJNBa0020P07.14 [Oryza sativa Japonica Group]	NA	37NQA	NA	NA
c391_g1	gi|226500800|ref|NP_001152603.1| polcalcin Jun o 2 [Zea mays] gi|195657969|gb|ACG48452.1| polcalcin Jun o 2 [Zea mays]	NA	NA	NA	NA
c392_g1	gi|242054285|ref|XP_002456288.1| hypothetical protein SORBIDRAFT_03g033560 [Sorghum bicolor] gi|241928263|gb|EES01408.1| hypothetical protein SORBI_003G284300 [Sorghum bicolor]	NA	37J1R	NA	NA
c393_g1	gi|992271722|gb|KXG31888.1| hypothetical protein SORBI_003G072100, partial [Sorghum bicolor]	sp|Q39202|RLK1_ARATH GNAtype lectin SNAreceptorNAlike serine/threonineNAprotein kinase RLK1 OS=Arabidopsis thaliana GN=RLK1 PE=2 SV=2	37HW6	GO:0016740 (transferase activity,molecular_function)	NA
c394_g1	gi|222625107|gb|EEE59239.1| hypothetical protein OsJ_11234 [Oryza sativa Japonica Group]	NA	37IBT	GO:0009536 (plastid,cellular_component)	NA
c395_g1	gi|242066928|ref|XP_002454753.1| hypothetical protein SORBIDRAFT_04g036680 [Sorghum bicolor] gi|241934584|gb|EES07729.1| hypothetical protein SORBI_004G339300 [Sorghum bicolor]	sp|Q3EDJ0|AB19I_ARATH ABC transporter I family member 19 OS=Arabidopsis thaliana GN=ABCI19 PE=2 SV=1	37PFS	GO:0005524 (ATP binding,molecular_function);GO:0016887 (ATPase activity,molecular_function)	NA
c396_g1	gi|242036457|ref|XP_002465623.1| hypothetical protein SORBIDRAFT_01g042440 [Sorghum bicolor] gi|241919477|gb|EER92621.1| hypothetical protein SORBI_001G451400 [Sorghum bicolor]	sp|Q9ZU97|VAC14_ARATH Protein VAC14 homolog OS=Arabidopsis thaliana GN=VAC14 PE=2 SV=2	37MH9	GO:0070772 (PAS complex,cellular_component);GO:0043550 (regulation of lipid kinase activity,biological_process)	NA
c397_g1	gi|21671885|gb|AAM74247.1|AC074355_9 Putative transposable element [Oryza sativa Japonica Group] gi|31430424|gb|AAP52341.1| hAT family dimerisation domain containing protein [Oryza sativa Japonica Group] gi|255679241|dbj|BAF26148.2| Os10g0170600 [Oryza sativa Japonica Group]	sp|P03010|TRAC9_MAIZE Putative AC9 transposase OS=Zea mays PE=4 SV=1	NA	GO:0005634 (nucleus,cellular_component);GO:0006357 (regulation of transcription from RNA polymerase II promoter,biological_process);GO:0000977 (RNA polymerase II regulatory region sequence-specific DNA binding,molecular_function);GO:0009536 (plastid,cellular_component);GO:0003700 (transcription factor activity, sequence-specific DNA binding,molecular_function);GO:0046983 (protein dimerization act…	NA
c398_g1	gi|514710038|ref|XP_004951934.1| PREDICTED: protein arginine N-methyltransferase 5 isoform X1 [Setaria italica] gi|944264555|gb|KQL28795.1| hypothetical protein SETIT_016599mg [Setaria italica]	sp|Q6YXZ7|ANM5_ORYSJ Protein arginine NNAmethyltransferase 5 OS=Oryza sativa subsp. japonica GN=PRMT5 PE=2 SV=1	37QUD	GO:0008168 (methyltransferase activity,molecular_function);GO:0035246 (peptidyl-arginine N-methylation,biological_process)	NA
c399_g1	gi|992163780|gb|EES10375.2| hypothetical protein SORBI_006G009400 [Sorghum bicolor]	NA	37SFU	NA	NA
c400_g1	gi|992280083|gb|KXG38205.1| hypothetical protein SORBI_001G199000 [Sorghum bicolor]	sp|Q9BTW9|TBCD_HUMAN TubulinNAspecific chaperone D OS=Homo sapiens GN=TBCD PE=1 SV=2	37KFQ	NA	NA
c401_g1	NA	NA	NA	NA	NA
c402_g1	gi|694136759|ref|YP_009072667.1| ribosomal protein S2 (plastid) [Centotheca lappacea] gi|686985585|gb|AIQ79108.1| ribosomal protein S2 (plastid) [Centotheca lappacea]	sp|P17933|RR2_WHEAT 30S ribosomal protein S2, chloroplastic OS=Triticum aestivum GN=rps2 PE=3 SV=2	37S1B	GO:0043229 (intracellular organelle,cellular_component);GO:0044444 (cytoplasmic part,cellular_component)	NA
c403_g1	gi|242037737|ref|XP_002466263.1| hypothetical protein SORBIDRAFT_01g004620 [Sorghum bicolor] gi|241920117|gb|EER93261.1| hypothetical protein SORBI_001G050400 [Sorghum bicolor]	NA	37UU	GO:0016021 (integral component of membrane,cellular_component)	NA
c404_g1	gi|992278800|gb|EER90473.2| hypothetical protein SORBI_001G004100 [Sorghum bicolor]	sp|Q9Y4P3|TBL2_HUMAN Transducin betaNAlike protein 2 OS=Homo sapiens GN=TBL2 PE=1 SV=1	37NAU	GO:0005783 (endoplasmic reticulum,cellular_component);GO:0016021 (integral component of membrane,cellular_component)	NA
c405_g1	gi|242072910|ref|XP_002446391.1| hypothetical protein SORBIDRAFT_06g015180 [Sorghum bicolor]	sp|B9DGD6|ACS_ARATH AcetateNANACoA ligase ACS, chloroplastic/glyoxysomal OS=Arabidopsis thaliana GN=ACS PE=1 SV=1	37PDE	NA	NA
c406_g1	gi|514731623|ref|XP_004957228.1| PREDICTED: tetraketide alpha-pyrone reductase 1 [Setaria italica] gi|944260853|gb|KQL25110.1| hypothetical protein SETIT_032795mg [Setaria italica]	sp|Q500U8|TKPR1_ARATH Tetraketide alphaNApyrone reductase 1 OS=Arabidopsis thaliana GN=TKPR1 PE=2 SV=1	37JJ	NA	NA
c407_g1	gi|56681313|gb|AAW21273.1| glutamine synthetase [Saccharum officinarum]	sp|P14656|GLN11_ORYSJ Glutamine synthetase cytosolic isozyme 1NA1 OS=Oryza sativa subsp. japonica GN=GLN1NA1 PE=1 SV=1	37JCK	GO:0006807 (nitrogen compound metabolic process,biological_process);GO:0000166 (nucleotide binding,molecular_function);GO:0016874 (ligase activity,molecular_function)	NA
c408_g1	gi|242096422|ref|XP_002438701.1| hypothetical protein SORBIDRAFT_10g024660 [Sorghum bicolor] gi|241916924|gb|EER90068.1| hypothetical protein SORBI_010G197500 [Sorghum bicolor]	sp|Q67VS5|HAK10_ORYSJ Potassium transporter 10 OS=Oryza sativa subsp. japonica GN=HAK10 PE=2 SV=1	37QUK	GO:0016021 (integral component of membrane,cellular_component);GO:0071805 (potassium ion transmembrane transport,biological_process);GO:0005886 (plasma membrane,cellular_component);GO:0015079 (potassium ion transmembrane transporter activity,molecular_function)	NA
c409_g1	NA	NA	NA	NA	NA
c410_g1	gi|242078445|ref|XP_002443991.1| hypothetical protein SORBIDRAFT_07g005470 [Sorghum bicolor] gi|241940341|gb|EES13486.1| hypothetical protein SORBI_007G069400 [Sorghum bicolor]	sp|Q9LYT2|PP287_ARATH Pentatricopeptide repeatNAcontaining protein At3g59040 OS=Arabidopsis thaliana GN=At3g59040 PE=2 SV=2	37I9W	NA	NA
c411_g1	gi|992166248|gb|KXG27671.1| hypothetical protein SORBI_005G023800 [Sorghum bicolor]	NA	37I3V	NA	NA
c412_g1	gi|992158101|gb|KXG21454.1| hypothetical protein SORBI_009G065100 [Sorghum bicolor]	sp|Q80SY5|PR38B_MOUSE PreNAmRNANAsplicing factor 38B OS=Mus musculus GN=Prpf38b PE=1 SV=1	37KBI	NA	NA
c413_g1	gi|992169644|gb|KXG30054.1| hypothetical protein SORBI_004G128900 [Sorghum bicolor]	sp|Q9ZLZ3|TYPA_HELPJ GTPNAbinding protein TypA/BipA homolog OS=Helicobacter pylori (strain J99) GN=typA PE=3 SV=1	37K2D	NA	NA
c414_g1	gi|242042409|ref|XP_002468599.1| hypothetical protein SORBIDRAFT_01g048830 [Sorghum bicolor] gi|241922453|gb|EER95597.1| hypothetical protein SORBI_001G524300 [Sorghum bicolor]	sp|O82359|LCKB2_ARATH Sphingoid longNAchain bases kinase 2, mitochondrial OS=Arabidopsis thaliana GN=LCKB2 PE=2 SV=1	37IT9	GO:0016310 (phosphorylation,biological_process);GO:0003951 (NAD+ kinase activity,molecular_function)	NA
c415_g1	gi|242088705|ref|XP_002440185.1| hypothetical protein SORBIDRAFT_09g027450 [Sorghum bicolor] gi|241945470|gb|EES18615.1| hypothetical protein SORBI_009G220200 [Sorghum bicolor]	sp|Q8S1X8|GT14_ORYSJ Probable glucuronosyltransferase Os01g0926600 OS=Oryza sativa subsp. japonica GN=Os01g0926600 PE=2 SV=1	37JEW	GO:0016740 (transferase activity,molecular_function)	K20870 (Brite Hierarchies,Protein families: metabolism)
c416_g1	gi|242032945|ref|XP_002463867.1| hypothetical protein SORBIDRAFT_01g007880 [Sorghum bicolor] gi|241917721|gb|EER90865.1| hypothetical protein SORBI_001G087700 [Sorghum bicolor]	sp|O23482|OPT3_ARATH Oligopeptide transporter 3 OS=Arabidopsis thaliana GN=OPT3 PE=2 SV=3	37NB	NA	NA
c417_g1	gi|242050978|ref|XP_002463233.1| hypothetical protein SORBIDRAFT_02g040190 [Sorghum bicolor] gi|241926610|gb|EER99754.1| hypothetical protein SORBI_002G385700 [Sorghum bicolor]	sp|Q9SN86|MDHP_ARATH Malate dehydrogenase, chloroplastic OS=Arabidopsis thaliana GN=At3g47520 PE=1 SV=1	37JV4	GO:0006099 (tricarboxylic acid cycle,biological_process);GO:0005975 (carbohydrate metabolic process,biological_process);GO:0009536 (plastid,cellular_component);GO:0030060 (L-malate dehydrogenase activity,molecular_function);GO:0006108 (malate metabolic process,biological_process)	K00026 (Metabolism,Amino acid metabolism)
c418_g1	gi|567187205|ref|XP_006403741.1| hypothetical protein EUTSA_v10010288mg [Eutrema salsugineum] gi|557104860|gb|ESQ45194.1| hypothetical protein EUTSA_v10010288mg [Eutrema salsugineum]	sp|P22200|KPYC_SOLTU Pyruvate kinase, cytosolic isozyme OS=Solanum tuberosum PE=2 SV=1	37I9K	GO:0016020 (membrane,cellular_component);GO:0046686 (response to cadmium ion,biological_process);GO:0004743 (pyruvate kinase activity,molecular_function);GO:0005829 (cytosol,cellular_component);GO:0006096 (glycolytic process,biological_process)	NA
c419_g1	gi|242066054|ref|XP_002454316.1| hypothetical protein SORBIDRAFT_04g028550 [Sorghum bicolor] gi|241934147|gb|EES07292.1| hypothetical protein SORBI_004G245000 [Sorghum bicolor]	sp|Q9C5U1|AHK3_ARATH Histidine kinase 3 OS=Arabidopsis thaliana GN=AHK3 PE=1 SV=1	37NGJ	GO:0009987 (cellular process,biological_process)	NA
c420_g1	gi|992282061|gb|KXG40048.1| hypothetical protein SORBI_001G483200 [Sorghum bicolor] gi|992282062|gb|KXG40049.1| hypothetical protein SORBI_001G483200 [Sorghum bicolor]	NA	37R2J	NA	NA
c421_g1	gi|242089081|ref|XP_002440373.1| hypothetical protein SORBIDRAFT_09g030520 [Sorghum bicolor]	sp|Q9LFP7|Y5158_ARATH Probable receptorNAlike protein kinase At5g15080 OS=Arabidopsis thaliana GN=At5g15080 PE=1 SV=1	37NZN	NA	NA
c422_g1	gi|242086302|ref|XP_002443576.1| hypothetical protein SORBIDRAFT_08g021840 [Sorghum bicolor] gi|241944269|gb|EES17414.1| hypothetical protein SORBI_008G173800 [Sorghum bicolor]	sp|Q9M0Z3|KEA3_ARATH K(+) efflux antiporter 3, chloroplastic OS=Arabidopsis thaliana GN=KEA3 PE=1 SV=2	37J86	GO:0044765 (single-organism transport,biological_process)	NA
c423_g1	gi|670378133|ref|XP_008670049.1| PREDICTED: uncharacterized protein LOC103647275 [Zea mays] gi|670378135|ref|XP_008670050.1| PREDICTED: uncharacterized protein LOC103647275 [Zea mays] gi|414589082|tpg|DAA39653.1| TPA: hypothetical protein ZEAMMB73_888857 [Zea mays]	NA	37J7Q	GO:0016020 (membrane,cellular_component)	NA
c424_g1	gi|242056535|ref|XP_002457413.1| hypothetical protein SORBIDRAFT_03g006910 [Sorghum bicolor] gi|241929388|gb|EES02533.1| hypothetical protein SORBI_003G082300 [Sorghum bicolor]	sp|Q943E9|HS17B_ORYSJ 17.9 kDa heat shock protein 2 OS=Oryza sativa subsp. japonica GN=HSP17.9B PE=2 SV=1	387QV	NA	NA
c425_g1	gi|992160217|gb|KXG23047.1| hypothetical protein SORBI_008G049500 [Sorghum bicolor]	NA	37WUX	NA	NA
c426_g1	gi|242079713|ref|XP_002444625.1| hypothetical protein SORBIDRAFT_07g024990 [Sorghum bicolor] gi|241940975|gb|EES14120.1| hypothetical protein SORBI_007G178500 [Sorghum bicolor]	sp|O64636|C76C1_ARATH Cytochrome P450 76C1 OS=Arabidopsis thaliana GN=CYP76C1 PE=2 SV=1	37HPW	GO:0016709 (oxidoreductase activity, acting on paired donors, with incorporation or reduction of molecular oxygen, NAD(P)H as one donor, and incorporation of one atom of oxygen,molecular_function);GO:0020037 (heme binding,molecular_function);GO:0005506 (iron ion binding,molecular_function);GO:0044550 (secondary metabolite biosynthetic process,biological_process);GO:0016021 (integral component of …	NA
c427_g1	gi|23306662|gb|AAN15222.1| putative C4 phosphoenolpyruvate carboxylase [Saccharum hybrid cultivar]	sp|P15804|CAPP3_SORBI Phosphoenolpyruvate carboxylase 3 OS=Sorghum bicolor PE=1 SV=2	37I3E	NA	NA
c428_g1	gi|226529851|ref|NP_001142272.1| uncharacterized protein LOC100274441 [Zea mays] gi|194707954|gb|ACF88061.1| unknown [Zea mays]	sp|Q9SWH5|FUT1_ARATH Galactoside 2NAalphaNALNAfucosyltransferase OS=Arabidopsis thaliana GN=FUT1 PE=1 SV=2	37KJR	NA	NA
c429_g1	gi|242051769|ref|XP_002455030.1| hypothetical protein SORBIDRAFT_03g003230 [Sorghum bicolor] gi|30526303|gb|AAP32204.1| NADP-dependent malic enzyme [Sorghum bicolor] gi|241927005|gb|EES00150.1| hypothetical protein SORBI_003G036200 [Sorghum bicolor]	sp|P16243|MAOC_MAIZE NADPNAdependent malic enzyme, chloroplastic OS=Zea mays GN=MOD1 PE=1 SV=1	37JSE	GO:0003824 (catalytic activity,molecular_function)	NA
c430_g1	gi|573961250|ref|XP_006662801.1| PREDICTED: amino acid permease 3-like [Oryza brachyantha]	sp|Q38967|AAP2_ARATH Amino acid permease 2 OS=Arabidopsis thaliana GN=AAP2 PE=1 SV=1	37JD4	NA	NA
c431_g1	gi|835974307|ref|XP_012701475.1| PREDICTED: uncharacterized protein LOC101763014 [Setaria italica]	sp|Q01859|ATPBM_ORYSJ ATP synthase subunit beta, mitochondrial OS=Oryza sativa subsp. japonica GN=ATPB PE=1 SV=2	37N26	GO:0015986 (ATP synthesis coupled proton transport,biological_process);GO:0015991 (ATP hydrolysis coupled proton transport,biological_process);GO:0005524 (ATP binding,molecular_function);GO:0000275 (mitochondrial proton-transporting ATP synthase complex, catalytic core F(1),cellular_component);GO:0046933 (proton-transporting ATP synthase activity, rotational mechanism,molecular_function)	NA
c432_g1	gi|224284462|gb|ACN39965.1| unknown [Picea sitchensis]	sp|Q655S1|FTSH2_ORYSJ ATPNAdependent zinc metalloprotease FTSH 2, chloroplastic OS=Oryza sativa subsp. japonica GN=FTSH2 PE=2 SV=1	37PZ	NA	NA
c433_g1	gi|413939460|gb|AFW74011.1| putative alcohol dehydrogenase superfamily protein [Zea mays]	sp|P93629|ADHX_MAIZE Alcohol dehydrogenase classNA3 OS=Zea mays GN=FDH PE=2 SV=1	NA	GO:0006069 (ethanol oxidation,biological_process);GO:0008270 (zinc ion binding,molecular_function);GO:0051903 (S-(hydroxymethyl)glutathione dehydrogenase activity,molecular_function)	NA
c434_g1	gi|242045862|ref|XP_002460802.1| hypothetical protein SORBIDRAFT_02g035190 [Sorghum bicolor] gi|241924179|gb|EER97323.1| hypothetical protein SORBI_002G324400 [Sorghum bicolor]	sp|Q195N6|PDRP1_MAIZE Pyruvate, phosphate dikinase regulatory protein, chloroplastic OS=Zea mays GN=PDRP1 PE=1 SV=1	37NRA	GO:0004674 (protein serine/threonine kinase activity,molecular_function);GO:0005524 (ATP binding,molecular_function);GO:0006468 (protein phosphorylation,biological_process);GO:0016776 (phosphotransferase activity, phosphate group as acceptor,molecular_function);GO:0009507 (chloroplast,cellular_component)	NA
c435_g1	NA	NA	NA	NA	NA
c436_g1	gi|992169979|gb|KXG30375.1| hypothetical protein SORBI_004G173100 [Sorghum bicolor] gi|992169982|gb|KXG30378.1| hypothetical protein SORBI_004G173100 [Sorghum bicolor]	sp|O74918|RRP45_SCHPO Exosome complex component rrp45 OS=Schizosaccharomyces pombe (strain 972 / ATCC 24843) GN=rrp45 PE=3 SV=1	37P2B	GO:0006396 (RNA processing,biological_process);GO:0000178 (exosome (RNase complex),cellular_component)	NA
c437_g1	gi|242073460|ref|XP_002446666.1| hypothetical protein SORBIDRAFT_06g020060 [Sorghum bicolor] gi|241937849|gb|EES10994.1| hypothetical protein SORBI_006G119800 [Sorghum bicolor]	sp|O61967|LAP1_CAEEL Protein lap1 OS=Caenorhabditis elegans GN=letNA413 PE=1 SV=3	37HG1	GO:0008081 (phosphoric diester hydrolase activity,molecular_function);GO:0006629 (lipid metabolic process,biological_process)	NA
c438_g1	gi|242056585|ref|XP_002457438.1| plant synaptotagmin [Sorghum bicolor] gi|241929413|gb|EES02558.1| hypothetical protein SORBI_003G086900 [Sorghum bicolor] gi|992271830|gb|KXG31979.1| hypothetical protein SORBI_003G086900 [Sorghum bicolor]	NA	37SYE	NA	NA
c439_g1	gi|242056015|ref|XP_002457153.1| hypothetical protein SORBIDRAFT_03g002260 [Sorghum bicolor] gi|241929128|gb|EES02273.1| hypothetical protein SORBI_003G023700 [Sorghum bicolor]	sp|P81898|PNAA_PRUDU PeptideNAN4NA(NNAacetylNAbetaNAglucosaminyl)asparagine amidase A OS=Prunus dulcis PE=1 SV=2	37JS6	NA	NA
c440_g1	gi|242075284|ref|XP_002447578.1| hypothetical protein SORBIDRAFT_06g004530 [Sorghum bicolor] gi|241938761|gb|EES11906.1| hypothetical protein SORBI_006G035300 [Sorghum bicolor]	sp|Q54GS1|CL16A_DICDI Protein CLEC16A homolog OS=Dictyostelium discoideum GN=DDB_G0289943 PE=3 SV=1	37J6T	GO:1903415 (flavonoid transport from endoplasmic reticulum to plant-type vacuole,biological_process);GO:0044090 (positive regulation of vacuole organization,biological_process);GO:0019898 (extrinsic component of membrane,cellular_component);GO:0005794 (Golgi apparatus,cellular_component);GO:0001708 (cell fate specification,biological_process);GO:0016192 (vesicle-mediated transport,biological_proc…	NA
c441_g1	gi|670430294|ref|XP_008655904.1| PREDICTED: ABC transporter C family member 14-like [Zea mays] gi|413948098|gb|AFW80747.1| hypothetical protein ZEAMMB73_402927 [Zea mays]	sp|Q9LZJ5|AB14C_ARATH ABC transporter C family member 14 OS=Arabidopsis thaliana GN=ABCC14 PE=1 SV=1	37KV9	NA	NA
c442_g1	gi|242038557|ref|XP_002466673.1| hypothetical protein SORBIDRAFT_01g012050 [Sorghum bicolor] gi|241920527|gb|EER93671.1| hypothetical protein SORBI_001G138000 [Sorghum bicolor]	sp|O82392|THIC_ARATH Phosphomethylpyrimidine synthase, chloroplastic OS=Arabidopsis thaliana GN=THIC PE=1 SV=1	37S1N	NA	NA
c443_g1	gi|992162421|gb|KXG24895.1| hypothetical protein SORBI_007G098500 [Sorghum bicolor] gi|992162422|gb|KXG24896.1| hypothetical protein SORBI_007G098500 [Sorghum bicolor]	sp|B9G2A8|BIG_ORYSJ Auxin transport protein BIG OS=Oryza sativa subsp. japonica GN=Os09g0247700 PE=2 SV=1	37NYR	GO:0016020 (membrane,cellular_component);GO:0009826 (unidimensional cell growth,biological_process);GO:0009733 (response to auxin,biological_process);GO:0009506 (plasmodesma,cellular_component);GO:0009620 (response to fungus,biological_process);GO:0010311 (lateral root formation,biological_process);GO:0009640 (photomorphogenesis,biological_process);GO:0009926 (auxin polar transport,biological_pro…	NA
c444_g1	gi|242057771|ref|XP_002458031.1| hypothetical protein SORBIDRAFT_03g025730 [Sorghum bicolor] gi|241930006|gb|EES03151.1| hypothetical protein SORBI_003G193800 [Sorghum bicolor]	NA	37KP4	NA	NA
c445_g1	gi|242055417|ref|XP_002456854.1| hypothetical protein SORBIDRAFT_03g044090 [Sorghum bicolor]	sp|Q84M89|GCS2_ARATH AlphaNAglucosidase 2 OS=Arabidopsis thaliana GN=GCS2 PE=2 SV=1	37Q1W	GO:0004573 (mannosyl-oligosaccharide glucosidase activity,molecular_function);GO:0009311 (oligosaccharide metabolic process,biological_process);GO:0006487 (protein N-linked glycosylation,biological_process);GO:0016021 (integral component of membrane,cellular_component);GO:0005789 (endoplasmic reticulum membrane,cellular_component)	NA
c446_g1	gi|242049914|ref|XP_002462701.1| hypothetical protein SORBIDRAFT_02g030470 [Sorghum bicolor] gi|241926078|gb|EER99222.1| hypothetical protein SORBI_002G270900 [Sorghum bicolor]	sp|Q7Y0V7|ROC6_ORYSJ HomeoboxNAleucine zipper protein ROC6 OS=Oryza sativa subsp. japonica GN=ROC6 PE=2 SV=2	37JZ8	GO:0003677 (DNA binding,molecular_function)	NA
c447_g1	gi|242091037|ref|XP_002441351.1| hypothetical protein SORBIDRAFT_09g025040 [Sorghum bicolor] gi|241946636|gb|EES19781.1| hypothetical protein SORBI_009G191600 [Sorghum bicolor]	sp|Q8L548|TCX3_ARATH Protein tesmin/TSO1NAlike CXC 3 OS=Arabidopsis thaliana GN=TCX3 PE=1 SV=1	37RBY	NA	NA
c448_g1	gi|226533560|ref|NP_001142976.1| uncharacterized protein LOC100275430 [Zea mays] gi|194708010|gb|ACF88089.1| unknown [Zea mays] gi|195612402|gb|ACG28031.1| hypothetical protein [Zea mays] gi|414592026|tpg|DAA42597.1| TPA: hypothetical protein ZEAMMB73_681472 [Zea mays]	sp|Q94AX4|DLD_ARATH DNAlactate dehydrogenase [cytochrome], mitochondrial OS=Arabidopsis thaliana GN=DLD PE=1 SV=1	37P3I	GO:0005524 (ATP binding,molecular_function);GO:0051596 (methylglyoxal catabolic process,biological_process);GO:0042802 (identical protein binding,molecular_function);GO:0050660 (flavin adenine dinucleotide binding,molecular_function);GO:0055114 (oxidation-reduction process,biological_process);GO:0008891 (glycolate oxidase activity,molecular_function);GO:0008720 (D-lactate dehydrogenase activity,m…	K00102 (Metabolism,Carbohydrate metabolism)
c449_g1	gi|242082185|ref|XP_002445861.1| hypothetical protein SORBIDRAFT_07g027050 [Sorghum bicolor] gi|241942211|gb|EES15356.1| hypothetical protein SORBI_007G203200 [Sorghum bicolor]	NA	37IN	NA	NA
c450_g1	gi|670441483|ref|XP_008661041.1| PREDICTED: copper-transporting ATPase RAN1-like [Zea mays]	sp|Q9S7J8|HMA7_ARATH CopperNAtransporting ATPase RAN1 OS=Arabidopsis thaliana GN=RAN1 PE=1 SV=1	37HKS	NA	NA
c451_g1	NA	NA	NA	NA	NA
c452_g1	gi|338808450|gb|AEJ07950.1| ubiquitin conjugating enzyme 2 [Sorghum propinquum]	sp|Q9FK29|UBC33_ARATH Probable ubiquitinNAconjugating enzyme E2 33 OS=Arabidopsis thaliana GN=UBC33 PE=2 SV=1	37IMA	GO:0005783 (endoplasmic reticulum,cellular_component);GO:0061630 (ubiquitin protein ligase activity,molecular_function);GO:0030433 (ER-associated ubiquitin-dependent protein catabolic process,biological_process);GO:0031625 (ubiquitin protein ligase binding,molecular_function);GO:0016021 (integral component of membrane,cellular_component);GO:0000209 (protein polyubiquitination,biological_process)	K04554 (Brite Hierarchies,Protein families: genetic information processing)
c453_g1	gi|242092834|ref|XP_002436907.1| hypothetical protein SORBIDRAFT_10g010910 [Sorghum bicolor] gi|241915130|gb|EER88274.1| hypothetical protein SORBI_010G124200 [Sorghum bicolor]	NA	38AVX	NA	NA
c454_g1	gi|414887544|tpg|DAA63558.1| TPA: hypothetical protein ZEAMMB73_946221 [Zea mays]	NA	37S22	GO:0009941 (chloroplast envelope,cellular_component)	NA
c455_g1	gi|242041963|ref|XP_002468376.1| hypothetical protein SORBIDRAFT_01g044880 [Sorghum bicolor] gi|241922230|gb|EER95374.1| hypothetical protein SORBI_001G479200 [Sorghum bicolor]	sp|P73212|DFRA_SYNY3 Putative dihydroflavonolNA4NAreductase OS=Synechocystis sp. (strain PCC 6803 / Kazusa) GN=dfrA PE=3 SV=1	37JYY	GO:0003824 (catalytic activity,molecular_function);GO:0050662 (coenzyme binding,molecular_function)	NA
c456_g1	NA	NA	NA	NA	NA
c457_g1	gi|1009159618|ref|XP_015897910.1| PREDICTED: receptor-like protein kinase FERONIA [Ziziphus jujuba]	sp|Q9SCZ4|FERON_ARATH ReceptorNAlike protein kinase FERONIA OS=Arabidopsis thaliana GN=FER PE=1 SV=1	37QD	NA	NA
c458_g1	gi|992170931|gb|KXG31223.1| hypothetical protein SORBI_004G319900 [Sorghum bicolor]	sp|Q5H8A4|PIGG_HUMAN GPI ethanolamine phosphate transferase 2 OS=Homo sapiens GN=PIGG PE=1 SV=1	37MW2	GO:0006506 (GPI anchor biosynthetic process,biological_process);GO:0030176 (integral component of endoplasmic reticulum membrane,cellular_component);GO:0051267 (CP2 mannose-ethanolamine phosphotransferase activity,molecular_function)	K05310 (Metabolism,Glycan biosynthesis and metabolism)
c459_g1	gi|219362669|ref|NP_001136623.1| uncharacterized protein LOC100216748 [Zea mays] gi|194696410|gb|ACF82289.1| unknown [Zea mays] gi|413948891|gb|AFW81540.1| hypothetical protein ZEAMMB73_131996 [Zea mays]	NA	37RDA	NA	NA
c460_g1	gi|242081587|ref|XP_002445562.1| hypothetical protein SORBIDRAFT_07g021620 [Sorghum bicolor] gi|241941912|gb|EES15057.1| hypothetical protein SORBI_007G140600 [Sorghum bicolor]	sp|Q93ZE8|SDF2_ARATH Stromal cellNAderived factor 2NAlike protein OS=Arabidopsis thaliana GN=At2g25110 PE=1 SV=1	37QYF	GO:0000032 (cell wall mannoprotein biosynthetic process,biological_process);GO:1900101 (regulation of endoplasmic reticulum unfolded protein response,biological_process);GO:0031502 (dolichyl-phosphate-mannose-protein mannosyltransferase complex,cellular_component);GO:0007275 (multicellular organism development,biological_process);GO:0044845 (chain elongation of O-linked mannose residue,biological…	NA
c461_g1	gi|992170391|gb|EES07243.2| hypothetical protein SORBI_004G235300 [Sorghum bicolor]	NA	37QKH	GO:0006355 (regulation of transcription, DNA-templated,biological_process);GO:0005739 (mitochondrion,cellular_component);GO:0003690 (double-stranded DNA binding,molecular_function)	K15032 (Brite Hierarchies,Protein families: genetic information processing)
c462_g1	gi|194689044|gb|ACF78606.1| unknown [Zea mays]	sp|P60300|CLCG_ARATH Putative chloride channelNAlike protein CLCNAg OS=Arabidopsis thaliana GN=CBSCLC6 PE=2 SV=2	37PTD	GO:0006810 (transport,biological_process)	NA
c463_g1	gi|242032691|ref|XP_002463740.1| hypothetical protein SORBIDRAFT_01g005170 [Sorghum bicolor] gi|241917594|gb|EER90738.1| hypothetical protein SORBI_001G056700 [Sorghum bicolor]	sp|Q99090|CPRF2_PETCR LightNAinducible protein CPRF2 OS=Petroselinum crispum GN=CPRF2 PE=2 SV=2	37KSE	GO:0006355 (regulation of transcription, DNA-templated,biological_process);GO:0043565 (sequence-specific DNA binding,molecular_function);GO:0003700 (transcription factor activity, sequence-specific DNA binding,molecular_function)	NA
c464_g1	gi|242071607|ref|XP_002451080.1| hypothetical protein SORBIDRAFT_05g023870 [Sorghum bicolor] gi|241936923|gb|EES10068.1| hypothetical protein SORBI_005G179400 [Sorghum bicolor]	sp|Q6DEY7|EPAB_XENTR Embryonic polyadenylateNAbinding protein OS=Xenopus tropicalis GN=epabp PE=2 SV=1	37T5R	GO:0000166 (nucleotide binding,molecular_function);GO:0003676 (nucleic acid binding,molecular_function)	NA
c465_g1	gi|56681317|gb|AAW21275.1| glutamine synthetase [Saccharum officinarum]	sp|P38560|GLNA2_MAIZE Glutamine synthetase root isozyme 2 OS=Zea mays GN=GLN2 PE=2 SV=1	37JCK	GO:0004356 (glutamate-ammonia ligase activity,molecular_function);GO:0005524 (ATP binding,molecular_function);GO:0006542 (glutamine biosynthetic process,biological_process);GO:0009507 (chloroplast,cellular_component)	K01915 (Brite Hierarchies,Protein families: signaling and cellular processes)
c466_g1	gi|922374972|ref|XP_003599572.2| photosystem I P700 chlorophyll A apoprotein A2 [Medicago truncatula] gi|657392476|gb|AES69823.2| photosystem I P700 chlorophyll A apoprotein A2 [Medicago truncatula]	sp|P05310|PSAA_PEA Photosystem I P700 chlorophyll a apoprotein A1 OS=Pisum sativum GN=psaA PE=1 SV=2	NA	GO:0000287 (magnesium ion binding,molecular_function);GO:0009055 (electron carrier activity,molecular_function);GO:0055114 (oxidation-reduction process,biological_process);GO:0018298 (protein-chromophore linkage,biological_process);GO:0042651 (thylakoid membrane,cellular_component);GO:0051539 (4 iron, 4 sulfur cluster binding,molecular_function);GO:0016021 (integral component of membrane,cellular…	NA
c467_g1	gi|242061782|ref|XP_002452180.1| hypothetical protein SORBIDRAFT_04g021240 [Sorghum bicolor] gi|241932011|gb|EES05156.1| hypothetical protein SORBI_004G160300 [Sorghum bicolor]	NA	387PD	NA	NA
c468_g1	gi|670414292|ref|XP_008648362.1| PREDICTED: ubiquitin carboxyl-terminal hydrolase 1-like [Zea mays]	sp|Q9FPT5|UBP1_ARATH Ubiquitin carboxylNAterminal hydrolase 1 OS=Arabidopsis thaliana GN=UBP1 PE=1 SV=2	37MAY	GO:0006511 (ubiquitin-dependent protein catabolic process,biological_process);GO:0008270 (zinc ion binding,molecular_function);GO:0016579 (protein deubiquitination,biological_process);GO:0036459 (thiol-dependent ubiquitinyl hydrolase activity,molecular_function)	NA
c469_g1	gi|242095694|ref|XP_002438337.1| hypothetical protein SORBIDRAFT_10g012730 [Sorghum bicolor] gi|241916560|gb|EER89704.1| hypothetical protein SORBI_010G133500 [Sorghum bicolor]	NA	37ID5	GO:0003677 (DNA binding,molecular_function)	NA
c470_g1	gi|242065406|ref|XP_002453992.1| hypothetical protein SORBIDRAFT_04g022830 [Sorghum bicolor] gi|241933823|gb|EES06968.1| hypothetical protein SORBI_004G178500 [Sorghum bicolor]	sp|Q6YVY0|ARFG_ORYSJ Auxin response factor 7 OS=Oryza sativa subsp. japonica GN=ARF7 PE=2 SV=1	37Q3A	GO:0009987 (cellular process,biological_process)	NA
c471_g1	gi|242080559|ref|XP_002445048.1| hypothetical protein SORBIDRAFT_07g003365, partial [Sorghum bicolor]	NA	38AZ4	NA	NA
c472_g1	gi|413955040|gb|AFW87689.1| putative MYB DNA-binding domain superfamily protein [Zea mays] gi|645167887|gb|AIB05545.1| G2-like transcription factor, partial [Zea mays]	sp|Q9SAK5|APL_ARATH Myb family transcription factor APL OS=Arabidopsis thaliana GN=APL PE=2 SV=2	37PZJ	GO:0005634 (nucleus,cellular_component);GO:0003677 (DNA binding,molecular_function);GO:0006355 (regulation of transcription, DNA-templated,biological_process)	NA
c473_g1	gi|242050988|ref|XP_002463238.1| hypothetical protein SORBIDRAFT_02g040340 [Sorghum bicolor] gi|241926615|gb|EER99759.1| hypothetical protein SORBI_002G387100 [Sorghum bicolor]	sp|Q94CD8|E134_ARATH Glucan endoNA1,3NAbetaNAglucosidase 4 OS=Arabidopsis thaliana GN=At3g13560 PE=1 SV=1	37JNM	GO:0004553 (hydrolase activity, hydrolyzing O-glycosyl compounds,molecular_function);GO:0030247 (polysaccharide binding,molecular_function);GO:0046658 (anchored component of plasma membrane,cellular_component)	NA
c474_g1	gi|992274028|gb|KXG33983.1| hypothetical protein SORBI_003G402000 [Sorghum bicolor] gi|992274029|gb|KXG33984.1| hypothetical protein SORBI_003G402000 [Sorghum bicolor]	sp|Q5JLB5|C3H12_ORYSJ Zinc finger CCCH domainNAcontaining protein 12 OS=Oryza sativa subsp. japonica GN=Os01g0917400 PE=2 SV=2	37MG1	GO:0046872 (metal ion binding,molecular_function)	NA
c475_g1	gi|242090777|ref|XP_002441221.1| hypothetical protein SORBIDRAFT_09g022630 [Sorghum bicolor] gi|241946506|gb|EES19651.1| hypothetical protein SORBI_009G164400 [Sorghum bicolor]	sp|Q9D3B1|HACD2_MOUSE VeryNAlongNAchain (3R)NA3NAhydroxyacylNA[acylNAcarrier protein] dehydratase 2 OS=Mus musculus GN=Ptplb PE=2 SV=1	37NYI	GO:0016021 (integral component of membrane,cellular_component)	NA
c476_g1	gi|242035211|ref|XP_002465000.1| hypothetical protein SORBIDRAFT_01g030220 [Sorghum bicolor] gi|241918854|gb|EER91998.1| hypothetical protein SORBI_001G309900 [Sorghum bicolor] gi|992280910|gb|KXG38986.1| hypothetical protein SORBI_001G309900 [Sorghum bicolor]	sp|Q96MC6|HIAT1_HUMAN Hippocampus abundant transcript 1 protein OS=Homo sapiens GN=HIAT1 PE=2 SV=2	37M6E	NA	NA
c477_g1	gi|992155231|gb|KXG19326.1| hypothetical protein SORBI_010G042400 [Sorghum bicolor]	NA	37J1R	NA	NA
c478_g1	gi|242056105|ref|XP_002457198.1| hypothetical protein SORBIDRAFT_03g003140 [Sorghum bicolor] gi|241929173|gb|EES02318.1| hypothetical protein SORBI_003G034700 [Sorghum bicolor]	sp|Q94AA4|K6PF3_ARATH 6NAphosphofructokinase 3 OS=Arabidopsis thaliana GN=PFK3 PE=1 SV=1	37J8W	GO:0003872 (6-phosphofructokinase activity,molecular_function);GO:0046872 (metal ion binding,molecular_function);GO:0006002 (fructose 6-phosphate metabolic process,biological_process);GO:0005524 (ATP binding,molecular_function);GO:0005737 (cytoplasm,cellular_component);GO:0061615 (glycolytic process through fructose-6-phosphate,biological_process)	K00850 (Brite Hierarchies,Protein families: genetic information processing)
c479_g1	gi|474264680|gb|EMS60652.1| ATP synthase subunit a, chloroplastic [Triticum urartu]	sp|Q9XPT0|ATPI_WHEAT ATP synthase subunit a, chloroplastic OS=Triticum aestivum GN=atpI PE=3 SV=1	37MBD	GO:0043229 (intracellular organelle,cellular_component);GO:0016020 (membrane,cellular_component);GO:0044444 (cytoplasmic part,cellular_component)	NA
c480_g1	gi|242064146|ref|XP_002453362.1| hypothetical protein SORBIDRAFT_04g004620 [Sorghum bicolor] gi|102139873|gb|ABF70026.1| peptidylprolyl isomerase, FKBP-type family protein [Musa acuminata] gi|241933193|gb|EES06338.1| hypothetical protein SORBI_004G054400 [Sorghum bicolor]	sp|O81864|FK171_ARATH PeptidylNAprolyl cisNAtrans isomerase FKBP17NA1, chloroplastic OS=Arabidopsis thaliana GN=FKBP17NA1 PE=2 SV=1	37I96	GO:0003755 (peptidyl-prolyl cis-trans isomerase activity,molecular_function);GO:0000413 (protein peptidyl-prolyl isomerization,biological_process);GO:0005528 (FK506 binding,molecular_function);GO:0009536 (plastid,cellular_component);GO:0005789 (endoplasmic reticulum membrane,cellular_component);GO:0061077 (chaperone-mediated protein folding,biological_process)	NA
c481_g1	gi|514809721|ref|XP_004979679.1| PREDICTED: cytochrome c-type biogenesis CcmH-like mitochondrial protein [Setaria italica] gi|514809723|ref|XP_004979680.1| PREDICTED: cytochrome c-type biogenesis CcmH-like mitochondrial protein [Setaria italica] gi|514809725|ref|XP_004979681.1| PREDICTED: cytochrome c-type biogenesis CcmH-like mitochondrial protein [Setaria italica] gi|836016738|ref|XP_012704069.…	sp|P45406|CCMH_RHIME Cytochrome cNAtype biogenesis protein CcmH OS=Rhizobium meliloti (strain 1021) GN=ccmH PE=3 SV=2	37TUA	GO:0043234 (protein complex,cellular_component);GO:0016021 (integral component of membrane,cellular_component);GO:0005743 (mitochondrial inner membrane,cellular_component);GO:0055114 (oxidation-reduction process,biological_process);GO:0009793 (embryo development ending in seed dormancy,biological_process);GO:0016491 (oxidoreductase activity,molecular_function)	NA
c482_g1	gi|242059551|ref|XP_002458921.1| hypothetical protein SORBIDRAFT_03g042710 [Sorghum bicolor] gi|241930896|gb|EES04041.1| hypothetical protein SORBI_003G389200 [Sorghum bicolor]	sp|Q9FQ19|SCC13_ARATH Sister chromatid cohesion 1 protein 3 OS=Arabidopsis thaliana GN=SYN3 PE=2 SV=2	37HZJ	GO:0000228 (nuclear chromosome,cellular_component);GO:0070601 (centromeric sister chromatid cohesion,biological_process)	NA
c483_g1	NA	NA	NA	NA	NA
c484_g1	gi|530278444|gb|AGT16428.1| hypothetical protein SHCRBa_033_B15_R_200 [Saccharum hybrid cultivar R570]	NA	37KX9	NA	NA
c485_g1	gi|242050714|ref|XP_002463101.1| hypothetical protein SORBIDRAFT_02g037860 [Sorghum bicolor] gi|241926478|gb|EER99622.1| hypothetical protein SORBI_002G357400 [Sorghum bicolor]	NA	37T3Z	NA	NA
c486_g1	gi|992271493|gb|KXG31686.1| hypothetical protein SORBI_003G042100 [Sorghum bicolor]	NA	37Q7P	NA	NA
c487_g1	gi|242059125|ref|XP_002458708.1| hypothetical protein SORBIDRAFT_03g038740 [Sorghum bicolor] gi|241930683|gb|EES03828.1| hypothetical protein SORBI_003G343400 [Sorghum bicolor]	sp|Q9ZS97|AB8I_ARATH UPF0051 protein ABCI8, chloroplastic OS=Arabidopsis thaliana GN=ABCI8 PE=2 SV=1	37JW6	NA	NA
c488_g1	gi|475608274|gb|EMT26983.1| Putative LRR receptor-like serine/threonine-protein kinase [Aegilops tauschii]	sp|Q42371|ERECT_ARATH LRR receptorNAlike serine/threonineNAprotein kinase ERECTA OS=Arabidopsis thaliana GN=ERECTA PE=1 SV=1	NA	GO:0004674 (protein serine/threonine kinase activity,molecular_function);GO:0005524 (ATP binding,molecular_function);GO:0016021 (integral component of membrane,cellular_component);GO:0006468 (protein phosphorylation,biological_process)	NA
c489_g1	gi|414586464|tpg|DAA37035.1| TPA: hypothetical protein ZEAMMB73_204006 [Zea mays]	sp|Q94A68|Y1669_ARATH Uncharacterized oxidoreductase At1g06690, chloroplastic OS=Arabidopsis thaliana GN=At1g06690 PE=1 SV=1	37JT5	GO:0055114 (oxidation-reduction process,biological_process);GO:0016491 (oxidoreductase activity,molecular_function)	NA
c490_g1	gi|670364861|ref|XP_008660445.1| PREDICTED: pentatricopeptide repeat-containing protein At2g31400, chloroplastic [Zea mays] gi|414868449|tpg|DAA47006.1| TPA: hypothetical protein ZEAMMB73_127498 [Zea mays]	sp|Q9SIC9|PP178_ARATH Pentatricopeptide repeatNAcontaining protein At2g31400, chloroplastic OS=Arabidopsis thaliana GN=At2g31400 PE=2 SV=1	37HN8	NA	NA
c491_g1	gi|242080351|ref|XP_002444944.1| hypothetical protein SORBIDRAFT_07g001795, partial [Sorghum bicolor]	sp|O94481|TFC5_SCHPO Transcription factor TFIIIB component B&apos;&apos; OS=Schizosaccharomyces pombe (strain 972 / ATCC 24843) GN=bdp1 PE=3 SV=2	37QZ2	NA	NA
c492_g1	gi|223947267|gb|ACN27717.1| unknown [Zea mays] gi|414873334|tpg|DAA51891.1| TPA: hypothetical protein ZEAMMB73_204229 [Zea mays]	sp|Q9SQZ9|PITH1_ARATH PITH domainNAcontaining protein At3g04780 OS=Arabidopsis thaliana GN=At3g04780 PE=1 SV=2	NA	GO:0015035 (protein disulfide oxidoreductase activity,molecular_function);GO:0000103 (sulfate assimilation,biological_process);GO:0006457 (protein folding,biological_process);GO:0055114 (oxidation-reduction process,biological_process);GO:0005737 (cytoplasm,cellular_component);GO:0045454 (cell redox homeostasis,biological_process);GO:0016671 (oxidoreductase activity, acting on a sulfur group of do…	NA
c493_g1	gi|670409458|ref|XP_008645965.1| PREDICTED: axoneme-associated protein mst101(2)-like [Zea mays] gi|413937896|gb|AFW72447.1| hypothetical protein ZEAMMB73_895729 [Zea mays]	NA	37PDC	NA	NA
c494_g1	gi|992155246|gb|KXG19339.1| hypothetical protein SORBI_010G044800 [Sorghum bicolor]	sp|Q8L7M1|B3GTE_ARATH Probable betaNA1,3NAgalactosyltransferase 14 OS=Arabidopsis thaliana GN=B3GALT14 PE=2 SV=1	37IVY	GO:0006486 (protein glycosylation,biological_process);GO:0016021 (integral component of membrane,cellular_component);GO:0008378 (galactosyltransferase activity,molecular_function);GO:0000139 (Golgi membrane,cellular_component)	NA
c495_g1	gi|242036617|ref|XP_002465703.1| hypothetical protein SORBIDRAFT_01g044100 [Sorghum bicolor] gi|241919557|gb|EER92701.1| hypothetical protein SORBI_001G470800 [Sorghum bicolor]	sp|P53393|SUT3_STYHA Low affinity sulfate transporter 3 OS=Stylosanthes hamata GN=ST3 PE=2 SV=1	37NJ2	GO:0055085 (transmembrane transport,biological_process);GO:0005887 (integral component of plasma membrane,cellular_component);GO:0015116 (sulfate transmembrane transporter activity,molecular_function);GO:0008272 (sulfate transport,biological_process)	NA
c496_g1	gi|242087567|ref|XP_002439616.1| hypothetical protein SORBIDRAFT_09g016850 [Sorghum bicolor] gi|241944901|gb|EES18046.1| hypothetical protein SORBI_009G104800 [Sorghum bicolor]	sp|O80452|AMPD_ARATH AMP deaminase OS=Arabidopsis thaliana GN=AMPD PE=1 SV=2	37MGB	GO:0032264 (IMP salvage,biological_process);GO:0003876 (AMP deaminase activity,molecular_function)	NA
c497_g1	gi|514738485|ref|XP_004959142.1| PREDICTED: uncharacterized protein LOC101766588 [Setaria italica] gi|944258949|gb|KQL23206.1| hypothetical protein SETIT_032897mg [Setaria italica]	sp|P46519|LEA14_SOYBN Desiccation protectant protein Lea14 homolog OS=Glycine max PE=2 SV=1	37S7Y	GO:0009269 (response to desiccation,biological_process)	NA
c498_g1	gi|242053279|ref|XP_002455785.1| hypothetical protein SORBIDRAFT_03g025220 [Sorghum bicolor] gi|241927760|gb|EES00905.1| hypothetical protein SORBI_003G187100 [Sorghum bicolor]	sp|Q9FUS8|GSTUH_ARATH Glutathione SNAtransferase U17 OS=Arabidopsis thaliana GN=GSTU17 PE=2 SV=1	37P8V	GO:0004364 (glutathione transferase activity,molecular_function);GO:0006749 (glutathione metabolic process,biological_process);GO:0009407 (toxin catabolic process,biological_process);GO:0005737 (cytoplasm,cellular_component)	NA
c499_g1	gi|992273337|gb|EES01467.2| hypothetical protein SORBI_003G293200 [Sorghum bicolor]	sp|Q9SIV5|C3H19_ARATH Zinc finger CCCH domainNAcontaining protein 19 OS=Arabidopsis thaliana GN=NERD PE=1 SV=3	37IGA	NA	NA
c500_g1	gi|226491980|ref|NP_001143263.1| uncharacterized protein LOC100275792 [Zea mays] gi|670393060|ref|XP_008676932.1| PREDICTED: hypothetical protein isoform X1 [Zea mays] gi|670393062|ref|XP_008676933.1| PREDICTED: hypothetical protein isoform X1 [Zea mays] gi|194698406|gb|ACF83287.1| unknown [Zea mays] gi|223942373|gb|ACN25270.1| unknown [Zea mays] gi|413925976|gb|AFW65908.1| hypothetical protein Z…	sp|Q570P7|DUSL1_ARATH Probable inactive dual specificity protein phosphataseNAlike At4g18593 OS=Arabidopsis thaliana GN=At4g18593 PE=2 SV=1	37VD4	NA	NA
c501_g1	gi|242042800|ref|XP_002459271.1| hypothetical protein SORBIDRAFT_02g001580 [Sorghum bicolor]	sp|Q9ZR09|FDL25_ARATH Putative FNAbox/FBD/LRRNArepeat protein At4g03220 OS=Arabidopsis thaliana GN=At4g03220 PE=4 SV=1	37RP	NA	NA
c502_g1	gi|218200745|gb|EEC83172.1| hypothetical protein OsI_28401 [Oryza sativa Indica Group]	sp|Q84WG1|NHX3_ARATH Sodium/hydrogen exchanger 3 OS=Arabidopsis thaliana GN=NHX3 PE=2 SV=2	37KWA	GO:0016020 (membrane,cellular_component);GO:0006811 (ion transport,biological_process)	NA
c503_g1	gi|514802635|ref|XP_004976210.1| PREDICTED: casein kinase I isoform alpha-like [Setaria italica] gi|944233707|gb|KQK98069.1| hypothetical protein SETIT_010067mg [Setaria italica]	sp|Q9JMK2|KC1E_MOUSE Casein kinase I isoform epsilon OS=Mus musculus GN=Csnk1e PE=1 SV=2	37IS	GO:0004674 (protein serine/threonine kinase activity,molecular_function);GO:0005524 (ATP binding,molecular_function);GO:0006468 (protein phosphorylation,biological_process)	NA
c504_g1	gi|992277613|gb|KXG36027.1| hypothetical protein SORBI_002G268500 [Sorghum bicolor]	sp|Q9LN49|KCS4_ARATH 3NAketoacylNACoA synthase 4 OS=Arabidopsis thaliana GN=KCS4 PE=2 SV=1	37R48	GO:0016021 (integral component of membrane,cellular_component);GO:0006633 (fatty acid biosynthetic process,biological_process);GO:0016747 (transferase activity, transferring acyl groups other than amino-acyl groups,molecular_function)	NA
c505_g1	NA	NA	NA	NA	NA
c506_g1	gi|242049724|ref|XP_002462606.1| hypothetical protein SORBIDRAFT_02g028910 [Sorghum bicolor] gi|241925983|gb|EER99127.1| hypothetical protein SORBI_002G253500 [Sorghum bicolor]	sp|Q9SJA7|SOX_ARATH Probable sarcosine oxidase OS=Arabidopsis thaliana GN=At2g24580 PE=2 SV=1	37NAT	GO:0055114 (oxidation-reduction process,biological_process);GO:0016491 (oxidoreductase activity,molecular_function)	NA
c507_g1	gi|293336516|ref|NP_001169638.1| uncharacterized protein LOC100383519 precursor [Zea mays] gi|224030577|gb|ACN34364.1| unknown [Zea mays]	sp|Q9SUC9|UGPI7_ARATH Uncharacterized GPINAanchored protein At4g28100 OS=Arabidopsis thaliana GN=At4g28100 PE=1 SV=1	NA	NA	NA
c508_g1	gi|670377570|ref|XP_008669817.1| PREDICTED: integrator complex subunit 3 [Zea mays] gi|414588458|tpg|DAA39029.1| TPA: hypothetical protein ZEAMMB73_784481 [Zea mays]	sp|Q55EZ4|INT3_DICDI Integrator complex subunit 3 homolog OS=Dictyostelium discoideum GN=ints3 PE=3 SV=1	37NTK	NA	NA
c509_g1	gi|413953042|gb|AFW85691.1| protein disulfide isomerase isoform 1 [Zea mays] gi|413953043|gb|AFW85692.1| protein disulfide isomerase isoform 2 [Zea mays]	sp|Q5WA72|PDI15_ORYSJ Protein disulfide isomeraseNAlike 1NA5 OS=Oryza sativa subsp. japonica GN=PDIL1NA5 PE=2 SV=1	NA	GO:0006457 (protein folding,biological_process);GO:0005783 (endoplasmic reticulum,cellular_component);GO:0006412 (translation,biological_process);GO:0003756 (protein disulfide isomerase activity,molecular_function);GO:0034976 (response to endoplasmic reticulum stress,biological_process);GO:0003735 (structural constituent of ribosome,molecular_function);GO:0045454 (cell redox homeostasis,biologica…	NA
c510_g1	NA	NA	NA	NA	NA
c511_g1	gi|992162012|gb|KXG24503.1| hypothetical protein SORBI_007G051700 [Sorghum bicolor]	sp|Q27GK7|TPR4_ARATH ToplessNArelated protein 4 OS=Arabidopsis thaliana GN=TPR4 PE=1 SV=2	37NSQ	NA	NA
c512_g1	gi|514755846|ref|XP_004963381.1| PREDICTED: pentatricopeptide repeat-containing protein At2g13600-like [Setaria italica] gi|944248531|gb|KQL12794.1| hypothetical protein SETIT_021546mg [Setaria italica]	sp|P0C899|PP271_ARATH Putative pentatricopeptide repeatNAcontaining protein At3g49142 OS=Arabidopsis thaliana GN=PCMPNAH77 PE=3 SV=1	37MNR	NA	NA
c513_g1	gi|226492383|ref|NP_001147099.1| calcium-binding protein [Zea mays] gi|195607200|gb|ACG25430.1| calcium-binding protein [Zea mays] gi|413954679|gb|AFW87328.1| calcium-binding protein [Zea mays]	sp|Q0JBH9|ERG3_ORYSJ ElicitorNAresponsive protein 3 OS=Oryza sativa subsp. japonica GN=ERG3 PE=2 SV=1	37K2A	GO:0009506 (plasmodesma,cellular_component);GO:0005829 (cytosol,cellular_component)	NA
c514_g1	gi|992161660|gb|KXG24181.1| hypothetical protein SORBI_007G005300 [Sorghum bicolor] gi|992161661|gb|KXG24182.1| hypothetical protein SORBI_007G005300 [Sorghum bicolor] gi|992161662|gb|KXG24183.1| hypothetical protein SORBI_007G005300 [Sorghum bicolor]	sp|Q91XF4|RN167_MOUSE E3 ubiquitinNAprotein ligase RNF167 OS=Mus musculus GN=Rnf167 PE=2 SV=1	37QFZ	GO:0008233 (peptidase activity,molecular_function);GO:0006508 (proteolysis,biological_process);GO:0008270 (zinc ion binding,molecular_function);GO:0016021 (integral component of membrane,cellular_component)	NA
c515_g1	gi|242078243|ref|XP_002443890.1| hypothetical protein SORBIDRAFT_07g003870 [Sorghum bicolor] gi|241940240|gb|EES13385.1| hypothetical protein SORBI_007G047400 [Sorghum bicolor]	NA	37STC	NA	NA
c516_g1	gi|413956506|gb|AFW89155.1| hypothetical protein ZEAMMB73_124848 [Zea mays]	sp|Q9ZU97|VAC14_ARATH Protein VAC14 homolog OS=Arabidopsis thaliana GN=VAC14 PE=2 SV=2	37MH9	NA	NA
c517_g1	gi|212275778|ref|NP_001130389.1| putative RING zinc finger and ankyrin repeat containing protein [Zea mays] gi|194689006|gb|ACF78587.1| unknown [Zea mays] gi|195647730|gb|ACG43333.1| protein binding protein [Zea mays] gi|224031463|gb|ACN34807.1| unknown [Zea mays] gi|414884433|tpg|DAA60447.1| TPA: putative RING zinc finger and ankyrin repeat containing protein [Zea mays]	sp|Q7XI08|XB34_ORYSJ Probable E3 ubiquitinNAprotein ligase XBOS34 OS=Oryza sativa subsp. japonica GN=XBOS34 PE=2 SV=1	37R4G	NA	NA
c518_g1	gi|242040389|ref|XP_002467589.1| hypothetical protein SORBIDRAFT_01g030600 [Sorghum bicolor] gi|241921443|gb|EER94587.1| hypothetical protein SORBI_001G314700 [Sorghum bicolor]	NA	388W	NA	NA
c519_g1	gi|475565001|gb|EMT14674.1| Methyltransferase-like protein 13 [Aegilops tauschii]	NA	NA	NA	NA
c520_g1	gi|162458911|ref|NP_001105309.1| indole-3-acetaldehyde oxidase [Zea mays] gi|75277467|sp|O23888.1|ALDO2_MAIZE RecName: Full=Indole-3-acetaldehyde oxidase; Short=IAA oxidase; AltName: Full=Aldehyde oxidase-2; Short=ZmAO-2 gi|2589164|dbj|BAA23227.1| aldehyde oxidase-2 [Zea mays]	sp|O23888|ALDO2_MAIZE IndoleNA3NAacetaldehyde oxidase OS=Zea mays GN=AO2 PE=2 SV=1	37N1E	GO:0008152 (metabolic process,biological_process);GO:0043167 (ion binding,molecular_function);GO:0016491 (oxidoreductase activity,molecular_function)	NA
c521_g1	gi|242034373|ref|XP_002464581.1| hypothetical protein SORBIDRAFT_01g021240 [Sorghum bicolor]	sp|Q9ASS7|CAAT2_ARATH Cationic amino acid transporter 2, vacuolar OS=Arabidopsis thaliana GN=CAT2 PE=1 SV=1	37SC7	GO:0005887 (integral component of plasma membrane,cellular_component);GO:1902475 (L-alpha-amino acid transmembrane transport,biological_process);GO:0015179 (L-amino acid transmembrane transporter activity,molecular_function);GO:0015297 (antiporter activity,molecular_function)	NA
c522_g1	gi|242057731|ref|XP_002458011.1| hypothetical protein SORBIDRAFT_03g025470 [Sorghum bicolor] gi|241929986|gb|EES03131.1| hypothetical protein SORBI_003G190400 [Sorghum bicolor]	NA	37PPJ	NA	NA
c523_g1	gi|1002232983|ref|XP_015619253.1| PREDICTED: cysteine synthase [Oryza sativa Japonica Group] gi|57899533|dbj|BAD87047.1| putative plastidic cysteine synthase 1 [Oryza sativa Japonica Group] gi|113535108|dbj|BAF07491.1| Os01g0978100 [Oryza sativa Japonica Group] gi|215686755|dbj|BAG89605.1| unnamed protein product [Oryza sativa Japonica Group] gi|215694326|dbj|BAG89319.1| unnamed protein product […	sp|O81155|CYSKP_SOLTU Cysteine synthase, chloroplastic/chromoplastic OS=Solanum tuberosum PE=2 SV=1	37MTM	GO:0008652 (cellular amino acid biosynthetic process,biological_process);GO:0003824 (catalytic activity,molecular_function)	NA
c524_g1	gi|242068687|ref|XP_002449620.1| hypothetical protein SORBIDRAFT_05g020300 [Sorghum bicolor] gi|241935463|gb|EES08608.1| hypothetical protein SORBI_005G138600 [Sorghum bicolor]	sp|Q55750|MFD_SYNY3 TranscriptionNArepairNAcoupling factor OS=Synechocystis sp. (strain PCC 6803 / Kazusa) GN=mfd PE=3 SV=1	37P6Z	NA	NA
c525_g1	gi|414881896|tpg|DAA59027.1| TPA: hypothetical protein ZEAMMB73_534205 [Zea mays]	sp|Q84WC6|UBP7_ARATH Ubiquitin carboxylNAterminal hydrolase 7 OS=Arabidopsis thaliana GN=UBP7 PE=1 SV=1	37HM3	GO:0006511 (ubiquitin-dependent protein catabolic process,biological_process);GO:0016021 (integral component of membrane,cellular_component);GO:0016579 (protein deubiquitination,biological_process);GO:0036459 (thiol-dependent ubiquitinyl hydrolase activity,molecular_function)	K11843 (Brite Hierarchies,Protein families: genetic information processing)
c526_g1	gi|1021311825|ref|NP_001310478.1| uncharacterized protein LOC100501657 isoform 1 [Zea mays] gi|414883535|tpg|DAA59549.1| TPA: hypothetical protein ZEAMMB73_270571 [Zea mays]	sp|Q9C757|INT2_ARATH Probable inositol transporter 2 OS=Arabidopsis thaliana GN=INT2 PE=1 SV=1	37HIS	GO:0005355 (glucose transmembrane transporter activity,molecular_function);GO:0005351 (sugar:proton symporter activity,molecular_function);GO:0005366 (myo-inositol:proton symporter activity,molecular_function);GO:0005887 (integral component of plasma membrane,cellular_component);GO:0046323 (glucose import,biological_process);GO:0015798 (myo-inositol transport,biological_process);GO:1904659 (gluco…	K08150 (Brite Hierarchies,Protein families: signaling and cellular processes)
c527_g1	gi|992271483|gb|KXG31676.1| hypothetical protein SORBI_003G040900 [Sorghum bicolor]	sp|Q9AWL7|GIGAN_ORYSJ Protein GIGANTEA OS=Oryza sativa subsp. japonica GN=GI PE=2 SV=2	37JQA	NA	NA
c528_g1	gi|242054765|ref|XP_002456528.1| hypothetical protein SORBIDRAFT_03g037900 [Sorghum bicolor] gi|241928503|gb|EES01648.1| hypothetical protein SORBI_003G334100 [Sorghum bicolor]	sp|Q8S9K3|VAR3_ARATH Zinc finger protein VAR3, chloroplastic OS=Arabidopsis thaliana GN=VAR3 PE=1 SV=2	37IZU	GO:0008270 (zinc ion binding,molecular_function);GO:0009658 (chloroplast organization,biological_process);GO:0009570 (chloroplast stroma,cellular_component)	NA
c529_g1	gi|242074854|ref|XP_002447363.1| hypothetical protein SORBIDRAFT_06g033720 [Sorghum bicolor] gi|241938546|gb|EES11691.1| hypothetical protein SORBI_006G275800 [Sorghum bicolor]	sp|P93832|LEU32_ARATH 3NAisopropylmalate dehydrogenase 2, chloroplastic OS=Arabidopsis thaliana GN=IMDH2 PE=1 SV=1	37MME	NA	K00052 (Metabolism,Amino acid metabolism)
c530_g1	gi|328887882|emb|CAM83972.2| phosphoenolpyruvate carboxylase, partial [Phragmites australis]	sp|P29195|CAPP1_SORBI Phosphoenolpyruvate carboxylase 1 OS=Sorghum bicolor GN=PEPC PE=2 SV=1	37I3E	GO:0006099 (tricarboxylic acid cycle,biological_process);GO:0048046 (apoplast,cellular_component);GO:0015977 (carbon fixation,biological_process);GO:0008964 (phosphoenolpyruvate carboxylase activity,molecular_function);GO:0005829 (cytosol,cellular_component);GO:0009507 (chloroplast,cellular_component);GO:0048366 (leaf development,biological_process)	NA
c531_g1	gi|695058261|ref|XP_009417439.1| PREDICTED: proteasome subunit beta type-3 [Musa acuminata subsp. malaccensis]	sp|Q9LST7|PSB3_ORYSJ Proteasome subunit beta typeNA3 OS=Oryza sativa subsp. japonica GN=PBC1 PE=2 SV=1	37PXM	GO:0005634 (nucleus,cellular_component);GO:0051603 (proteolysis involved in cellular protein catabolic process,biological_process);GO:0004298 (threonine-type endopeptidase activity,molecular_function);GO:0005737 (cytoplasm,cellular_component);GO:0005839 (proteasome core complex,cellular_component)	NA
c532_g1	gi|195630875|gb|ACG36647.1| thioredoxin-like 4 [Zea mays] gi|413919625|gb|AFW59557.1| thioredoxin-like 4 [Zea mays]	sp|Q0J9V5|CXXS1_ORYSJ ThioredoxinNAlike protein CXXS1 OS=Oryza sativa subsp. japonica GN=Os04g0629500 PE=2 SV=1	37V9T	GO:0015035 (protein disulfide oxidoreductase activity,molecular_function);GO:0000103 (sulfate assimilation,biological_process);GO:0006457 (protein folding,biological_process);GO:0055114 (oxidation-reduction process,biological_process);GO:0045454 (cell redox homeostasis,biological_process);GO:0006662 (glycerol ether metabolic process,biological_process);GO:0016671 (oxidoreductase activity, acting …	NA
c533_g1	gi|992170209|gb|KXG30581.1| hypothetical protein SORBI_004G207100 [Sorghum bicolor]	NA	384CN	NA	NA
c534_g1	gi|242067621|ref|XP_002449087.1| hypothetical protein SORBIDRAFT_05g004560 [Sorghum bicolor]	sp|C0LGP4|Y3475_ARATH Probable LRR receptorNAlike serine/threonineNAprotein kinase At3g47570 OS=Arabidopsis thaliana GN=At3g47570 PE=1 SV=1	37Q18	GO:0004674 (protein serine/threonine kinase activity,molecular_function);GO:0005524 (ATP binding,molecular_function);GO:0016021 (integral component of membrane,cellular_component);GO:0006468 (protein phosphorylation,biological_process);GO:0016023 (cytoplasmic, membrane-bounded vesicle,cellular_component)	NA
c535_g1	gi|168489|gb|AAA33469.1| glutathione S-transferase I [Zea mays] gi|168491|gb|AAA33470.1| glutathione S-transferase I [Zea mays] gi|225458|prf||1303351A transferase,glutathione S	sp|P12653|GSTF1_MAIZE Glutathione SNAtransferase 1 OS=Zea mays GN=GST1 PE=1 SV=4	37N5S	GO:0004364 (glutathione transferase activity,molecular_function);GO:0006749 (glutathione metabolic process,biological_process);GO:0005737 (cytoplasm,cellular_component)	NA
c536_g1	gi|992280624|gb|KXG38720.1| hypothetical protein SORBI_001G270700 [Sorghum bicolor]	NA	37SBB	NA	NA
c537_g1	gi|242037931|ref|XP_002466360.1| hypothetical protein SORBIDRAFT_01g006383 [Sorghum bicolor] gi|241920214|gb|EER93358.1| hypothetical protein SORBI_001G070700 [Sorghum bicolor]	NA	37PQE	GO:0016757 (transferase activity, transferring glycosyl groups,molecular_function);GO:0005794 (Golgi apparatus,cellular_component);GO:0000271 (polysaccharide biosynthetic process,biological_process)	NA
c538_g1	gi|941355870|ref|NP_001151992.2| uncharacterized protein LOC100272844 [Zea mays] gi|223947101|gb|ACN27634.1| unknown [Zea mays] gi|413943934|gb|AFW76583.1| glutathione peroxidase [Zea mays]	sp|P52032|GPX1_ARATH Phospholipid hydroperoxide glutathione peroxidase 1, chloroplastic OS=Arabidopsis thaliana GN=GPX1 PE=1 SV=2	37K4	GO:0006979 (response to oxidative stress,biological_process);GO:0098869 (cellular oxidant detoxification,biological_process);GO:0004602 (glutathione peroxidase activity,molecular_function);GO:0055114 (oxidation-reduction process,biological_process)	K00432 (Organismal Systems,Endocrine system)
c539_g1	gi|242065738|ref|XP_002454158.1| hypothetical protein SORBIDRAFT_04g025700 [Sorghum bicolor]	sp|Q9S7L9|CX6B1_ARATH Cytochrome c oxidase subunit 6bNA1 OS=Arabidopsis thaliana GN=COX6BNA1 PE=2 SV=1	37W26	GO:1902600 (hydrogen ion transmembrane transport,biological_process);GO:0004129 (cytochrome-c oxidase activity,molecular_function);GO:0005739 (mitochondrion,cellular_component)	NA
c540_g1	gi|242052507|ref|XP_002455399.1| hypothetical protein SORBIDRAFT_03g010160 [Sorghum bicolor] gi|241927374|gb|EES00519.1| hypothetical protein SORBI_003G120300 [Sorghum bicolor]	NA	37MYE	GO:0003824 (catalytic activity,molecular_function);GO:0009507 (chloroplast,cellular_component);GO:0050662 (coenzyme binding,molecular_function)	NA
c541_g1	gi|218199328|gb|EEC81755.1| hypothetical protein OsI_25421 [Oryza sativa Indica Group]	sp|Q9ASX5|Y5520_ARATH Uncharacterized aarF domainNAcontaining protein kinase At5g05200, chloroplastic OS=Arabidopsis thaliana GN=At5g05200 PE=1 SV=1	37IRM	NA	NA
c542_g1	gi|992278089|gb|KXG36456.1| hypothetical protein SORBI_002G335600 [Sorghum bicolor] gi|992278090|gb|KXG36457.1| hypothetical protein SORBI_002G335600 [Sorghum bicolor] gi|992278091|gb|KXG36458.1| hypothetical protein SORBI_002G335600 [Sorghum bicolor]	sp|B9FXV5|IF4G_ORYSJ Eukaryotic translation initiation factor 4G OS=Oryza sativa subsp. japonica GN=Os07g0555200 PE=2 SV=2	37IB8	NA	NA
c543_g1	gi|242090533|ref|XP_002441099.1| hypothetical protein SORBIDRAFT_09g020400 [Sorghum bicolor] gi|241946384|gb|EES19529.1| hypothetical protein SORBI_009G138100 [Sorghum bicolor]	sp|Q7XA40|RGA3_SOLBU Putative disease resistance protein RGA3 OS=Solanum bulbocastanum GN=RGA3 PE=2 SV=2	383S6	GO:0043531 (ADP binding,molecular_function)	NA
c544_g1	gi|242059915|ref|XP_002459103.1| hypothetical protein SORBIDRAFT_03g045860 [Sorghum bicolor] gi|241931078|gb|EES04223.1| hypothetical protein SORBI_003G426600 [Sorghum bicolor]	sp|Q03662|GSTX1_TOBAC Probable glutathione SNAtransferase OS=Nicotiana tabacum PE=2 SV=1	37J1	GO:0004364 (glutathione transferase activity,molecular_function);GO:0006749 (glutathione metabolic process,biological_process);GO:0009407 (toxin catabolic process,biological_process);GO:0005737 (cytoplasm,cellular_component)	K00799 (Brite Hierarchies,Protein families: signaling and cellular processes)
c545_g1	gi|743940682|ref|XP_011014817.1| PREDICTED: zinc finger BED domain-containing protein DAYSLEEPER-like [Populus euphratica]	NA	NA	NA	NA
c546_g1	gi|992279419|gb|KXG37621.1| hypothetical protein SORBI_001G098800 [Sorghum bicolor]	sp|P32980|ATPD_TOBAC ATP synthase delta chain, chloroplastic OS=Nicotiana tabacum GN=ATPD PE=2 SV=1	37VZH	GO:0015986 (ATP synthesis coupled proton transport,biological_process);GO:0046933 (proton-transporting ATP synthase activity, rotational mechanism,molecular_function)	NA
c547_g1	gi|992164038|gb|KXG26016.1| hypothetical protein SORBI_006G041600 [Sorghum bicolor]	sp|A2AH22|AMRA1_MOUSE Activating molecule in BECN1NAregulated autophagy protein 1 OS=Mus musculus GN=Ambra1 PE=1 SV=1	37IBU	NA	NA
c548_g1	gi|566153618|ref|XP_006370064.1| hypothetical protein POPTR_0001s39210g [Populus trichocarpa] gi|550349243|gb|ERP66633.1| hypothetical protein POPTR_0001s39210g [Populus trichocarpa]	sp|Q9SYM5|RHM1_ARATH Probable rhamnose biosynthetic enzyme 1 OS=Arabidopsis thaliana GN=RHM1 PE=1 SV=1	NA	NA	NA
c549_g1	gi|242086815|ref|XP_002439240.1| hypothetical protein SORBIDRAFT_09g002940 [Sorghum bicolor] gi|241944525|gb|EES17670.1| hypothetical protein SORBI_009G034500 [Sorghum bicolor]	sp|O80725|AB4B_ARATH ABC transporter B family member 4 OS=Arabidopsis thaliana GN=ABCB4 PE=1 SV=1	37HZ5	NA	NA
c550_g1	gi|242041901|ref|XP_002468345.1| hypothetical protein SORBIDRAFT_01g044180 [Sorghum bicolor] gi|241922199|gb|EER95343.1| hypothetical protein SORBI_001G471500 [Sorghum bicolor]	sp|Q6NKU9|TI223_ARATH Mitochondrial import inner membrane translocase subunit TIM22NA3 OS=Arabidopsis thaliana GN=TIM22NA3 PE=2 SV=1	37U4J	GO:0071806 (protein transmembrane transport,biological_process);GO:0015266 (protein channel activity,molecular_function);GO:0033365 (protein localization to organelle,biological_process);GO:0016021 (integral component of membrane,cellular_component);GO:0009941 (chloroplast envelope,cellular_component)	NA
c551_g1	gi|242037925|ref|XP_002466357.1| hypothetical protein SORBIDRAFT_01g006320 [Sorghum bicolor] gi|241920211|gb|EER93355.1| hypothetical protein SORBI_001G069900 [Sorghum bicolor]	sp|Q84XA3|IMDH_VIGUN InosineNA5&apos;NAmonophosphate dehydrogenase OS=Vigna unguiculata GN=impdh PE=1 SV=1	37MGN	GO:0046872 (metal ion binding,molecular_function);GO:0006177 (GMP biosynthetic process,biological_process);GO:0000166 (nucleotide binding,molecular_function);GO:0003938 (IMP dehydrogenase activity,molecular_function);GO:0005737 (cytoplasm,cellular_component);GO:0055114 (oxidation-reduction process,biological_process)	NA
c552_g1	gi|992160925|gb|KXG23720.1| hypothetical protein SORBI_008G132600 [Sorghum bicolor]	sp|Q9SB63|MOS1_ARATH Protein MODIFIER OF SNC1 1 OS=Arabidopsis thaliana GN=MOS1 PE=1 SV=2	37QKX	NA	NA
c553_g1	NA	NA	NA	NA	NA
c554_g1	gi|992169133|gb|KXG29582.1| hypothetical protein SORBI_004G058800 [Sorghum bicolor]	NA	NA	NA	NA
c555_g1	gi|242052763|ref|XP_002455527.1| hypothetical protein SORBIDRAFT_03g012690 [Sorghum bicolor] gi|241927502|gb|EES00647.1| hypothetical protein SORBI_003G146700 [Sorghum bicolor]	sp|Q9SZN7|HIP26_ARATH Heavy metalNAassociated isoprenylated plant protein 26 OS=Arabidopsis thaliana GN=HIPP26 PE=1 SV=1	37T63	GO:0046914 (transition metal ion binding,molecular_function);GO:0030001 (metal ion transport,biological_process);GO:0005737 (cytoplasm,cellular_component);GO:0046916 (cellular transition metal ion homeostasis,biological_process)	NA
c556_g1	gi|242082468|ref|XP_002441659.1| hypothetical protein SORBIDRAFT_08g000390 [Sorghum bicolor] gi|241942352|gb|EES15497.1| hypothetical protein SORBI_008G002400 [Sorghum bicolor]	NA	37MBB	NA	NA
c557_g1	gi|944236778|gb|KQL01116.1| hypothetical protein SETIT_015444mg, partial [Setaria italica]	sp|Q6NPT8|PP2B1_ARATH FNAbox protein PP2NAB1 OS=Arabidopsis thaliana GN=PP2B1 PE=1 SV=1	NA	NA	NA
c558_g1	gi|992276492|gb|KXG34995.1| hypothetical protein SORBI_002G119500 [Sorghum bicolor]	sp|Q41228|PSAEA_NICSY Photosystem I reaction center subunit IV A, chloroplastic OS=Nicotiana sylvestris GN=PSAEA PE=1 SV=1	37VMW	NA	NA
c559_g1	gi|992166134|gb|KXG27602.1| hypothetical protein SORBI_005G010400, partial [Sorghum bicolor]	NA	NA	GO:0016020 (membrane,cellular_component)	NA
c560_g1	gi|992170137|gb|KXG30516.1| hypothetical protein SORBI_004G195000 [Sorghum bicolor]	NA	384CY	GO:0046914 (transition metal ion binding,molecular_function);GO:0030001 (metal ion transport,biological_process);GO:0005737 (cytoplasm,cellular_component);GO:0046916 (cellular transition metal ion homeostasis,biological_process)	NA
c561_g1	gi|242063394|ref|XP_002452986.1| hypothetical protein SORBIDRAFT_04g036095, partial [Sorghum bicolor]	NA	383UB	GO:0061630 (ubiquitin protein ligase activity,molecular_function);GO:0043161 (proteasome-mediated ubiquitin-dependent protein catabolic process,biological_process);GO:0008270 (zinc ion binding,molecular_function);GO:0042787 (protein ubiquitination involved in ubiquitin-dependent protein catabolic process,biological_process);GO:0000209 (protein polyubiquitination,biological_process)	NA
c562_g1	gi|514800521|ref|XP_004975185.1| PREDICTED: uncharacterized protein LOC101780865 isoform X1 [Setaria italica] gi|514800523|ref|XP_004975186.1| PREDICTED: uncharacterized protein LOC101780865 isoform X1 [Setaria italica]	sp|Q0WP44|HASTY_ARATH Protein HASTY 1 OS=Arabidopsis thaliana GN=HST1 PE=1 SV=1	37HNR	NA	NA
c563_g1	NA	NA	NA	NA	NA
c564_g1	gi|835916554|ref|XP_012704438.1| PREDICTED: mitogen-activated protein kinase kinase kinase YODA-like [Setaria italica] gi|944266622|gb|KQL30862.1| hypothetical protein SETIT_016275mg [Setaria italica]	sp|Q9CAD5|YODA_ARATH MitogenNAactivated protein kinase kinase kinase YODA OS=Arabidopsis thaliana GN=YDA PE=1 SV=1	37N5P	GO:0000166 (nucleotide binding,molecular_function);GO:0006468 (protein phosphorylation,biological_process);GO:0004702 (receptor signaling protein serine/threonine kinase activity,molecular_function);GO:0005737 (cytoplasm,cellular_component)	NA
c565_g1	gi|242033531|ref|XP_002464160.1| hypothetical protein SORBIDRAFT_01g013320 [Sorghum bicolor] gi|241918014|gb|EER91158.1| hypothetical protein SORBI_001G153400 [Sorghum bicolor]	sp|Q9LW00|MBD11_ARATH MethylNACpGNAbinding domainNAcontaining protein 11 OS=Arabidopsis thaliana GN=MBD11 PE=1 SV=1	37TZS	GO:0003677 (DNA binding,molecular_function);GO:0005634 (nucleus,cellular_component)	NA
c566_g1	gi|670424664|ref|XP_008653015.1| PREDICTED: probable plastid-lipid-associated protein 12, chloroplastic isoform X3 [Zea mays]	sp|Q8LAP6|PAP12_ARATH Probable plastidNAlipidNAassociated protein 12, chloroplastic OS=Arabidopsis thaliana GN=PAP12 PE=2 SV=1	37M35	GO:0016020 (membrane,cellular_component);GO:0009534 (chloroplast thylakoid,cellular_component)	NA
c567_g1	gi|514801195|ref|XP_004975511.1| PREDICTED: acetyl-coenzyme A synthetase, chloroplastic/glyoxysomal-like [Setaria italica] gi|944232737|gb|KQK97099.1| hypothetical protein SETIT_009449mg [Setaria italica]	sp|B9DGD6|ACS_ARATH AcetateNANACoA ligase ACS, chloroplastic/glyoxysomal OS=Arabidopsis thaliana GN=ACS PE=1 SV=1	37PDE	NA	NA
c568_g1	gi|413934723|gb|AFW69274.1| Xyloglucan endo-transglycosylase Xyloglucan endotransglucosylase/hydrolase protein 23 [Zea mays]	sp|Q38910|XTH23_ARATH Probable xyloglucan endotransglucosylase/hydrolase protein 23 OS=Arabidopsis thaliana GN=XTH23 PE=2 SV=1	37JHS	GO:0048046 (apoplast,cellular_component);GO:0004553 (hydrolase activity, hydrolyzing O-glycosyl compounds,molecular_function);GO:0016762 (xyloglucan:xyloglucosyl transferase activity,molecular_function);GO:0005618 (cell wall,cellular_component);GO:0010411 (xyloglucan metabolic process,biological_process);GO:0042546 (cell wall biogenesis,biological_process);GO:0071555 (cell wall organization,biolo…	NA
c569_g1	gi|567767263|gb|AHC94279.1| ATP synthase F1 subunit 1, partial (mitochondrion) [Amborella trichopoda]	sp|P24459|ATPAM_PHAVU ATP synthase subunit alpha, mitochondrial OS=Phaseolus vulgaris GN=ATPA PE=1 SV=1	37JWW	GO:0006810 (transport,biological_process);GO:0044699 (single-organism process,biological_process)	NA
c570_g1	gi|670420845|ref|XP_008651281.1| PREDICTED: uncharacterized protein LOC100278771 isoform X1 [Zea mays]	NA	389GR	GO:0008270 (zinc ion binding,molecular_function)	NA
c571_g1	gi|992164680|gb|KXG26598.1| hypothetical protein SORBI_006G127600 [Sorghum bicolor]	sp|Q53P98|SIPL2_ORYSJ Signal peptide peptidaseNAlike 2 OS=Oryza sativa subsp. japonica GN=SPPL2 PE=2 SV=1	37K49	GO:0005765 (lysosomal membrane,cellular_component);GO:0071458 (integral component of cytoplasmic side of endoplasmic reticulum membrane,cellular_component);GO:0071556 (integral component of lumenal side of endoplasmic reticulum membrane,cellular_component);GO:0033619 (membrane protein proteolysis,biological_process);GO:0030660 (Golgi-associated vesicle membrane,cellular_component);GO:0042500 (asp…	NA
c572_g1	NA	NA	NA	NA	NA
c573_g1	gi|992271784|gb|KXG31939.1| hypothetical protein SORBI_003G080100 [Sorghum bicolor] gi|992271785|gb|KXG31940.1| hypothetical protein SORBI_003G080100 [Sorghum bicolor]	sp|Q9FID6|Y5392_ARATH Probable receptorNAlike protein kinase At5g39020 OS=Arabidopsis thaliana GN=At5g39020 PE=2 SV=1	37MEY	GO:0004674 (protein serine/threonine kinase activity,molecular_function);GO:0005524 (ATP binding,molecular_function);GO:0030247 (polysaccharide binding,molecular_function);GO:0016021 (integral component of membrane,cellular_component);GO:0006468 (protein phosphorylation,biological_process)	NA
c574_g1	gi|514736092|ref|XP_004958321.1| PREDICTED: protein STRUBBELIG-RECEPTOR FAMILY 7-like [Setaria italica] gi|514736096|ref|XP_004958322.1| PREDICTED: protein STRUBBELIG-RECEPTOR FAMILY 7-like [Setaria italica] gi|944262422|gb|KQL26679.1| hypothetical protein SETIT_029070mg [Setaria italica]	NA	37ITP	GO:0016020 (membrane,cellular_component);GO:0000166 (nucleotide binding,molecular_function)	NA
c575_g1	gi|530279465|gb|AGT17277.1| hypothetical protein SHCRBa_020_L15_R_210 [Saccharum hybrid cultivar R570]	sp|P14680|YAK1_YEAST Dual specificity protein kinase YAK1 OS=Saccharomyces cerevisiae (strain ATCC 204508 / S288c) GN=YAK1 PE=1 SV=1	37I7J	NA	NA
c576_g1	NA	NA	NA	NA	NA
c577_g1	gi|992272372|gb|EES02942.2| hypothetical protein SORBI_003G161400 [Sorghum bicolor]	sp|Q7XA42|RGA1_SOLBU Putative disease resistance protein RGA1 OS=Solanum bulbocastanum GN=RGA1 PE=2 SV=2	37JN7	GO:0043531 (ADP binding,molecular_function)	NA
c578_g1	gi|10140673|gb|AAG13508.1|AC068924_13 putative gag-pol polyprotein [Oryza sativa Japonica Group]	NA	NA	NA	NA
c579_g1	gi|242054129|ref|XP_002456210.1| hypothetical protein SORBIDRAFT_03g032180 [Sorghum bicolor] gi|241928185|gb|EES01330.1| hypothetical protein SORBI_003G269200 [Sorghum bicolor]	NA	NA	NA	NA
c580_g1	gi|670387446|ref|XP_008674305.1| PREDICTED: uncharacterized protein LOC103650497 isoform X1 [Zea mays] gi|670387448|ref|XP_008674306.1| PREDICTED: uncharacterized protein LOC103650497 isoform X2 [Zea mays] gi|414877998|tpg|DAA55129.1| TPA: hypothetical protein ZEAMMB73_980382 [Zea mays]	sp|Q9LDQ3|CRK35_ARATH Putative cysteineNArich receptorNAlike protein kinase 35 OS=Arabidopsis thaliana GN=CRK35 PE=3 SV=3	37J8X	NA	NA
c581_g1	gi|992273606|gb|KXG33601.1| hypothetical protein SORBI_003G333600 [Sorghum bicolor]	sp|Q9CAZ0|SKI24_ARATH FNAbox protein SKIP24 OS=Arabidopsis thaliana GN=SKIP24 PE=1 SV=2	37SZS	NA	NA
c582_g1	gi|242055357|ref|XP_002456824.1| hypothetical protein SORBIDRAFT_03g043530 [Sorghum bicolor] gi|241928799|gb|EES01944.1| hypothetical protein SORBI_003G398700 [Sorghum bicolor]	sp|Q8L627|SRD2_ARATH snRNANAactivating protein complex subunit OS=Arabidopsis thaliana GN=SRD2 PE=1 SV=1	37N25	NA	NA
c583_g1	gi|242092606|ref|XP_002436793.1| hypothetical protein SORBIDRAFT_10g008870 [Sorghum bicolor] gi|241915016|gb|EER88160.1| hypothetical protein SORBI_010G101800 [Sorghum bicolor]	sp|Q9SE83|DRP2A_ARATH DynaminNA2A OS=Arabidopsis thaliana GN=DRP2A PE=1 SV=2	37SAS	GO:0005525 (GTP binding,molecular_function);GO:0003924 (GTPase activity,molecular_function)	NA
c584_g1	gi|992273136|gb|KXG33175.1| hypothetical protein SORBI_003G266000 [Sorghum bicolor]	NA	37R2Q	NA	NA
c585_g1	gi|670418790|ref|XP_008650134.1| PREDICTED: uncharacterized protein LOC103630869, partial [Zea mays]	NA	37I64	GO:0016597 (amino acid binding,molecular_function);GO:0008152 (metabolic process,biological_process)	NA
c586_g1	gi|242051014|ref|XP_002463251.1| hypothetical protein SORBIDRAFT_02g040600 [Sorghum bicolor] gi|241926628|gb|EER99772.1| hypothetical protein SORBI_002G390400 [Sorghum bicolor]	NA	37S5Z	NA	NA
c587_g1	gi|413949993|gb|AFW82642.1| putative PWWP domain family protein [Zea mays]	NA	37KRN	NA	NA
c588_g1	gi|242054051|ref|XP_002456171.1| hypothetical protein SORBIDRAFT_03g031600 [Sorghum bicolor] gi|241928146|gb|EES01291.1| hypothetical protein SORBI_003G262100 [Sorghum bicolor]	NA	37UX	NA	NA
c589_g1	gi|242053055|ref|XP_002455673.1| hypothetical protein SORBIDRAFT_03g019960 [Sorghum bicolor] gi|241927648|gb|EES00793.1| hypothetical protein SORBI_003G171500 [Sorghum bicolor]	NA	37R7Q	GO:0050896 (response to stimulus,biological_process);GO:0009987 (cellular process,biological_process)	NA
c590_g1	gi|49659578|dbj|BAD27359.1| NADH dehydrogenase ND4 subunit (chloroplast) [Saccharum hybrid cultivar NCo 310]	sp|Q6L3E0|NU4C_SACHY NAD(P)HNAquinone oxidoreductase chain 4, chloroplastic OS=Saccharum hybrid GN=ndhD PE=2 SV=2	NA	GO:0044424 (intracellular part,cellular_component)	NA
c591_g1	gi|992279634|gb|EER91059.2| hypothetical protein SORBI_001G132300 [Sorghum bicolor]	sp|Q9LRR4|R13L1_ARATH Putative disease resistance RPP13NAlike protein 1 OS=Arabidopsis thaliana GN=RPPL1 PE=3 SV=1	37NS	NA	NA
c592_g1	NA	NA	NA	NA	NA
c593_g1	gi|992154101|gb|KXG18848.1| hypothetical protein SORBI_K039100 [Sorghum bicolor]	sp|P48684|RBL_AVESA Ribulose bisphosphate carboxylase large chain OS=Avena sativa GN=rbcL PE=3 SV=1	37HQX	NA	NA
c594_g1	gi|992156742|gb|KXG20712.1| hypothetical protein SORBI_010G242600, partial [Sorghum bicolor]	NA	37PK	NA	NA
c595_g1	gi|992169609|gb|KXG30022.1| hypothetical protein SORBI_004G124300 [Sorghum bicolor]	sp|Q9SZD1|TCX5_ARATH Protein tesmin/TSO1NAlike CXC 5 OS=Arabidopsis thaliana GN=TCX5 PE=1 SV=1	37NS8	NA	NA
c596_g1	gi|992157850|gb|KXG21229.1| hypothetical protein SORBI_009G033200 [Sorghum bicolor] gi|992157851|gb|KXG21230.1| hypothetical protein SORBI_009G033200 [Sorghum bicolor] gi|992157852|gb|KXG21231.1| hypothetical protein SORBI_009G033200 [Sorghum bicolor] gi|992157853|gb|KXG21232.1| hypothetical protein SORBI_009G033200 [Sorghum bicolor]	sp|Q8H8U5|IN21B_ORYSJ Protein IN2NA1 homolog B OS=Oryza sativa subsp. japonica GN=GSTZ5 PE=2 SV=1	37HSB	GO:0004364 (glutathione transferase activity,molecular_function);GO:0008152 (metabolic process,biological_process);GO:0005737 (cytoplasm,cellular_component)	NA
c597_g1	gi|23397122|gb|AAN31845.1| putative polyubiquitin (UBQ10) [Arabidopsis thaliana]	sp|P0CH32|UBQ4_ARATH Polyubiquitin 4 OS=Arabidopsis thaliana GN=UBQ4 PE=1 SV=1	37K87	GO:0005737 (cytoplasm,cellular_component)	NA
c598_g1	gi|1002863692|ref|XP_006657654.2| PREDICTED: non-lysosomal glucosylceramidase-like isoform X1 [Oryza brachyantha]	sp|Q9HCG7|GBA2_HUMAN NonNAlysosomal glucosylceramidase OS=Homo sapiens GN=GBA2 PE=1 SV=2	37JKE	GO:0003824 (catalytic activity,molecular_function)	NA
c599_g1	gi|242090583|ref|XP_002441124.1| hypothetical protein SORBIDRAFT_09g020860 [Sorghum bicolor] gi|241946409|gb|EES19554.1| hypothetical protein SORBI_009G143500 [Sorghum bicolor]	sp|B8AYH1|SWT1B_ORYSI Bidirectional sugar transporter SWEET1b OS=Oryza sativa subsp. indica GN=SWEET1B PE=2 SV=1	37I7C	GO:0005783 (endoplasmic reticulum,cellular_component);GO:0034219 (carbohydrate transmembrane transport,biological_process);GO:0005887 (integral component of plasma membrane,cellular_component);GO:0051119 (sugar transmembrane transporter activity,molecular_function)	K15382 (Brite Hierarchies,Protein families: signaling and cellular processes)
c600_g1	NA	NA	NA	NA	NA
c601_g1	gi|242097114|ref|XP_002439047.1| hypothetical protein SORBIDRAFT_10g030520 [Sorghum bicolor] gi|241917270|gb|EER90414.1| hypothetical protein SORBI_010G270300 [Sorghum bicolor] gi|992156960|gb|KXG20912.1| hypothetical protein SORBI_010G270300 [Sorghum bicolor]	sp|P27626|DIN1_RAPSA SenescenceNAassociated protein DIN1 OS=Raphanus sativus GN=DIN1 PE=2 SV=1	37UIG	GO:0009507 (chloroplast,cellular_component)	NA
c602_g1	gi|992280940|gb|KXG39015.1| hypothetical protein SORBI_001G314200 [Sorghum bicolor]	sp|Q8LCA1|TMP14_ARATH Thylakoid membrane phosphoprotein 14 kDa, chloroplastic OS=Arabidopsis thaliana GN=TMP14 PE=1 SV=2	37TWN	GO:0016021 (integral component of membrane,cellular_component);GO:0009579 (thylakoid,cellular_component)	NA
c603_g1	NA	NA	NA	NA	NA
c604_g1	gi|514795031|ref|XP_004973203.1| PREDICTED: uncharacterized protein LOC101767100 [Setaria italica] gi|944237022|gb|KQL01360.1| hypothetical protein SETIT_013373mg [Setaria italica]	NA	384B7	NA	NA
c605_g1	gi|326520371|dbj|BAK07444.1| predicted protein [Hordeum vulgare subsp. vulgare]	sp|O23482|OPT3_ARATH Oligopeptide transporter 3 OS=Arabidopsis thaliana GN=OPT3 PE=2 SV=3	37NB	NA	NA
c606_g1	gi|1002836776|ref|XP_015693308.1| PREDICTED: probable U6 snRNA-associated Sm-like protein LSm4 [Oryza brachyantha]	sp|Q9LGE6|LSM4_ORYSJ Probable U6 snRNANAassociated SmNAlike protein LSm4 OS=Oryza sativa subsp. japonica GN=Os01g0256900 PE=2 SV=1	37TQ9	GO:0097526 (spliceosomal tri-snRNP complex,cellular_component);GO:0017070 (U6 snRNA binding,molecular_function);GO:0000932 (cytoplasmic mRNA processing body,cellular_component);GO:0005681 (spliceosomal complex,cellular_component);GO:0005688 (U6 snRNP,cellular_component);GO:0033962 (cytoplasmic mRNA processing body assembly,biological_process);GO:0000245 (spliceosomal complex assembly,biological_p…	K12623 (Brite Hierarchies,Protein families: genetic information processing)
c607_g1	NA	NA	NA	NA	NA
c608_g1	gi|195613778|gb|ACG28719.1| transparent testa 12 protein [Zea mays]	sp|Q9LYT3|TT12_ARATH Protein TRANSPARENT TESTA 12 OS=Arabidopsis thaliana GN=TT12 PE=2 SV=1	37M3D	GO:0016021 (integral component of membrane,cellular_component);GO:0015238 (drug transmembrane transporter activity,molecular_function);GO:0015297 (antiporter activity,molecular_function);GO:0006855 (drug transmembrane transport,biological_process)	NA
c609_g1	gi|530277976|gb|AGT16034.1| hypothetical protein SHCRBa_036_F18_F_180 [Saccharum hybrid cultivar R570]	NA	37JXJ	GO:0016021 (integral component of membrane,cellular_component)	NA
c610_g1	gi|944241231|gb|KQL05539.1| hypothetical protein SETIT_000614mg [Setaria italica]	sp|P28724|DHE4_GIAIN NADPNAspecific glutamate dehydrogenase OS=Giardia intestinalis PE=2 SV=1	37KBG	NA	NA
c611_g1	gi|530279255|gb|AGT17108.1| RCD1 protein [Saccharum hybrid cultivar R570]	sp|O82289|SRO1_ARATH Probable inactive poly [ADPNAribose] polymerase SRO1 OS=Arabidopsis thaliana GN=SRO1 PE=1 SV=2	37RVH	GO:0003950 (NAD+ ADP-ribosyltransferase activity,molecular_function)	NA
c612_g1	gi|145652152|gb|ABP88134.1| 1-deoxy-D-xylulose 5-phosphate synthase [Zea mays]	sp|O22567|DXS1_ORYSJ 1NAdeoxyNADNAxyluloseNA5NAphosphate synthase 1, chloroplastic OS=Oryza sativa subsp. japonica GN=CLA1 PE=2 SV=2	37RG4	GO:0016114 (terpenoid biosynthetic process,biological_process);GO:0008661 (1-deoxy-D-xylulose-5-phosphate synthase activity,molecular_function)	NA
c613_g1	gi|242076744|ref|XP_002448308.1| hypothetical protein SORBIDRAFT_06g024990 [Sorghum bicolor] gi|241939491|gb|EES12636.1| hypothetical protein SORBI_006G174900 [Sorghum bicolor]	NA	37K3Z	NA	K15193 (Brite Hierarchies,Protein families: genetic information processing)
c614_g1	gi|413925000|gb|AFW64932.1| respiratory burst oxidase protein D variant beta [Zea mays]	sp|Q9FIJ0|RBOHD_ARATH Respiratory burst oxidase homolog protein D OS=Arabidopsis thaliana GN=RBOHD PE=1 SV=1	37KYK	GO:0050664 (oxidoreductase activity, acting on NAD(P)H, oxygen as acceptor,molecular_function);GO:0005509 (calcium ion binding,molecular_function);GO:0098869 (cellular oxidant detoxification,biological_process);GO:0004601 (peroxidase activity,molecular_function);GO:0016021 (integral component of membrane,cellular_component);GO:0055114 (oxidation-reduction process,biological_process)	NA
c615_g1	gi|992271759|gb|KXG31918.1| hypothetical protein SORBI_003G076500 [Sorghum bicolor] gi|992271760|gb|KXG31919.1| hypothetical protein SORBI_003G076500 [Sorghum bicolor]	NA	37HXQ	NA	NA
c616_g1	gi|242051068|ref|XP_002463278.1| hypothetical protein SORBIDRAFT_02g041060 [Sorghum bicolor] gi|241926655|gb|EER99799.1| hypothetical protein SORBI_002G395500 [Sorghum bicolor]	sp|Q8N5M1|ATPF2_HUMAN ATP synthase mitochondrial F1 complex assembly factor 2 OS=Homo sapiens GN=ATPAF2 PE=1 SV=1	37SM	GO:0043461 (proton-transporting ATP synthase complex assembly,biological_process);GO:0005739 (mitochondrion,cellular_component)	K07556 (Brite Hierarchies,Protein families: genetic information processing)
c617_g1	gi|242039195|ref|XP_002466992.1| hypothetical protein SORBIDRAFT_01g018020 [Sorghum bicolor] gi|241920846|gb|EER93990.1| hypothetical protein SORBI_001G204000 [Sorghum bicolor] gi|992280117|gb|KXG38235.1| hypothetical protein SORBI_001G204000 [Sorghum bicolor]	NA	37N8T	GO:0046872 (metal ion binding,molecular_function)	NA
c618_g1	gi|18542177|gb|AAL75486.1|AF466202_12 putative Fourf gag/pol protein [Zea mays]	sp|P10978|POLX_TOBAC RetrovirusNArelated Pol polyprotein from transposon TNT 1NA94 OS=Nicotiana tabacum PE=2 SV=1	NA	GO:0046872 (metal ion binding,molecular_function);GO:0006259 (DNA metabolic process,biological_process);GO:0003676 (nucleic acid binding,molecular_function)	NA
c619_g1	gi|242059539|ref|XP_002458915.1| hypothetical protein SORBIDRAFT_03g042600 [Sorghum bicolor] gi|241930890|gb|EES04035.1| hypothetical protein SORBI_003G387800 [Sorghum bicolor]	sp|Q9FN48|CAS_ARATH Calcium sensing receptor, chloroplastic OS=Arabidopsis thaliana GN=CAS PE=1 SV=1	37S5W	NA	NA
c620_g1	gi|242081043|ref|XP_002445290.1| hypothetical protein SORBIDRAFT_07g007860 [Sorghum bicolor] gi|241941640|gb|EES14785.1| hypothetical protein SORBI_007G090400 [Sorghum bicolor]	NA	37I3D	GO:0043495 (protein anchor,molecular_function);GO:0070455 (positive regulation of heme biosynthetic process,biological_process);GO:0009791 (post-embryonic development,biological_process);GO:0010181 (FMN binding,molecular_function);GO:0009767 (photosynthetic electron transport chain,biological_process);GO:0009534 (chloroplast thylakoid,cellular_component);GO:0009570 (chloroplast stroma,cellular_co…	NA
c621_g1	gi|992170088|gb|EES05284.2| hypothetical protein SORBI_004G185900 [Sorghum bicolor]	NA	NA	NA	NA
c622_g1	gi|992271659|gb|KXG31832.1| hypothetical protein SORBI_003G064700 [Sorghum bicolor]	NA	37Q8C	NA	NA
c623_g1	gi|242050746|ref|XP_002463117.1| hypothetical protein SORBIDRAFT_02g038160 [Sorghum bicolor] gi|241926494|gb|EER99638.1| hypothetical protein SORBI_002G361400 [Sorghum bicolor]	sp|P0DH90|FRIGI_ARATH Protein FRIGIDA OS=Arabidopsis thaliana GN=FRI PE=2 SV=1	37SBC	NA	NA
c624_g1	gi|242039493|ref|XP_002467141.1| hypothetical protein SORBIDRAFT_01g020290 [Sorghum bicolor] gi|241920995|gb|EER94139.1| hypothetical protein SORBI_001G231500 [Sorghum bicolor]	sp|P0C895|Y2010_ARATH LRR repeats and ubiquitinNAlike domainNAcontaining protein At2g30105 OS=Arabidopsis thaliana GN=At2g30105 PE=1 SV=1	37JP9	NA	NA
c625_g1	NA	NA	NA	NA	NA
c626_g1	gi|514787376|ref|XP_004971315.1| PREDICTED: protein RETICULATA-RELATED 4, chloroplastic-like [Setaria italica]	NA	37P7R	GO:0009536 (plastid,cellular_component)	NA
c627_g1	gi|239985667|ref|NP_001106067.1| H+-translocating pyrophosphatase [Zea mays] gi|117622272|gb|ABK51382.1| H+-translocating pyrophosphatase [Zea mays]	sp|Q9FWR2|AVPX_ARATH PyrophosphateNAenergized membrane proton pump 3 OS=Arabidopsis thaliana GN=AVPL2 PE=2 SV=1	37IY7	GO:0055085 (transmembrane transport,biological_process);GO:0004427 (inorganic diphosphatase activity,molecular_function);GO:0016021 (integral component of membrane,cellular_component);GO:0015992 (proton transport,biological_process);GO:0009678 (hydrogen-translocating pyrophosphatase activity,molecular_function)	NA
c628_g1	gi|992165276|gb|KXG27139.1| hypothetical protein SORBI_006G219600 [Sorghum bicolor]	sp|Q8R3Q2|PP6R2_MOUSE Serine/threonineNAprotein phosphatase 6 regulatory subunit 2 OS=Mus musculus GN=Ppp6r2 PE=1 SV=1	37QVW	NA	NA
c629_g1	gi|242090747|ref|XP_002441206.1| hypothetical protein SORBIDRAFT_09g022340 [Sorghum bicolor] gi|241946491|gb|EES19636.1| hypothetical protein SORBI_009G160700 [Sorghum bicolor]	sp|Q8W487|YB95_ARATH Uncharacterized protein At2g39795, mitochondrial OS=Arabidopsis thaliana GN=At2g39795 PE=1 SV=1	37J3F	GO:0005759 (mitochondrial matrix,cellular_component)	NA
c630_g1	gi|242059691|ref|XP_002458991.1| hypothetical protein SORBIDRAFT_03g043900 [Sorghum bicolor] gi|241930966|gb|EES04111.1| hypothetical protein SORBI_003G403300 [Sorghum bicolor]	sp|P31927|SPSA_MAIZE SucroseNAphosphate synthase OS=Zea mays GN=SPS PE=1 SV=1	37S8W	GO:0005986 (sucrose biosynthetic process,biological_process);GO:0016157 (sucrose synthase activity,molecular_function);GO:0046524 (sucrose-phosphate synthase activity,molecular_function)	NA
c631_g1	NA	NA	NA	NA	NA
c632_g1	gi|992273993|gb|KXG33950.1| hypothetical protein SORBI_003G394200 [Sorghum bicolor]	sp|Q5VIR6|VPS53_HUMAN Vacuolar protein sortingNAassociated protein 53 homolog OS=Homo sapiens GN=VPS53 PE=1 SV=1	37IIJ	GO:0000938 (GARP complex,cellular_component);GO:0005829 (cytosol,cellular_component);GO:0016021 (integral component of membrane,cellular_component);GO:0042147 (retrograde transport, endosome to Golgi,biological_process)	NA
c633_g1	gi|357111167|ref|XP_003557386.1| PREDICTED: rRNA-processing protein EFG1-like [Brachypodium distachyon] gi|944077345|gb|KQK12697.1| hypothetical protein BRADI_1g05420 [Brachypodium distachyon]	NA	37JY8	GO:0009536 (plastid,cellular_component)	NA
c634_g1	gi|944224295|gb|KQK88699.1| hypothetical protein SETIT_0375381mg, partial [Setaria italica]	sp|Q7XDB8|LOGLA_ORYSJ Probable cytokinin riboside 5&apos;NAmonophosphate phosphoribohydrolase LOGL10 OS=Oryza sativa subsp. japonica GN=LOGL10 PE=2 SV=1	37JDV	GO:0005634 (nucleus,cellular_component);GO:0016799 (hydrolase activity, hydrolyzing N-glycosyl compounds,molecular_function);GO:0005829 (cytosol,cellular_component);GO:0009691 (cytokinin biosynthetic process,biological_process)	NA
c635_g1	gi|242032833|ref|XP_002463811.1| hypothetical protein SORBIDRAFT_01g006610 [Sorghum bicolor] gi|241917665|gb|EER90809.1| hypothetical protein SORBI_001G073300 [Sorghum bicolor]	sp|A1T3J8|Y910_MYCVP Putative SNAadenosylNALNAmethionineNAdependent methyltransferase Mvan_0910 OS=Mycobacterium vanbaalenii (strain DSM 7251 / PYRNA1) GN=Mvan_0910 PE=3 SV=1	37Q2S	GO:0008757 (S-adenosylmethionine-dependent methyltransferase activity,molecular_function);GO:0005829 (cytosol,cellular_component);GO:0032259 (methylation,biological_process)	NA
c636_g1	gi|670389993|ref|XP_008675355.1| PREDICTED: phosphoglucomutase, chloroplastic [Zea mays] gi|414881425|tpg|DAA58556.1| TPA: hypothetical protein ZEAMMB73_541751 [Zea mays] gi|414881426|tpg|DAA58557.1| TPA: hypothetical protein ZEAMMB73_541751 [Zea mays] gi|414881427|tpg|DAA58558.1| TPA: hypothetical protein ZEAMMB73_541751 [Zea mays]	sp|Q9SM59|PGMP_PEA Phosphoglucomutase, chloroplastic OS=Pisum sativum GN=PGMP PE=1 SV=1	37R89	GO:0006006 (glucose metabolic process,biological_process);GO:0004614 (phosphoglucomutase activity,molecular_function);GO:0019252 (starch biosynthetic process,biological_process);GO:0019388 (galactose catabolic process,biological_process);GO:0005978 (glycogen biosynthetic process,biological_process);GO:0009590 (detection of gravity,biological_process);GO:0005829 (cytosol,cellular_component);GO:001…	NA
c637_g1	gi|357139805|ref|XP_003571468.1| PREDICTED: U5 small nuclear ribonucleoprotein 200 kDa helicase [Brachypodium distachyon] gi|944057244|gb|KQJ92834.1| hypothetical protein BRADI_3g00980 [Brachypodium distachyon]	sp|Q9VUV9|U520_DROME Putative U5 small nuclear ribonucleoprotein 200 kDa helicase OS=Drosophila melanogaster GN=CG5931 PE=2 SV=4	37JMG	NA	NA
c638_g1	gi|242097082|ref|XP_002439031.1| hypothetical protein SORBIDRAFT_10g030250 [Sorghum bicolor] gi|241917254|gb|EER90398.1| hypothetical protein SORBI_010G267500 [Sorghum bicolor] gi|992156941|gb|KXG20896.1| hypothetical protein SORBI_010G267500 [Sorghum bicolor]	NA	37TC	GO:0006355 (regulation of transcription, DNA-templated,biological_process);GO:0043565 (sequence-specific DNA binding,molecular_function);GO:0003700 (transcription factor activity, sequence-specific DNA binding,molecular_function)	NA
c639_g1	gi|242032699|ref|XP_002463744.1| hypothetical protein SORBIDRAFT_01g005260 [Sorghum bicolor] gi|241917598|gb|EER90742.1| hypothetical protein SORBI_001G057800 [Sorghum bicolor]	sp|Q94A20|BI1L_ARATH BI1NAlike protein OS=Arabidopsis thaliana GN=At4g15470 PE=2 SV=1	37ZEE	GO:0016021 (integral component of membrane,cellular_component)	K06890 (Not Included in Pathway or Brite,Poorly characterized)
c640_g1	gi|992161225|gb|KXG23991.1| hypothetical protein SORBI_008G169200 [Sorghum bicolor] gi|992161226|gb|KXG23992.1| hypothetical protein SORBI_008G169200 [Sorghum bicolor]	sp|Q14978|NOLC1_HUMAN Nucleolar and coiledNAbody phosphoprotein 1 OS=Homo sapiens GN=NOLC1 PE=1 SV=2	37TTD	GO:0005730 (nucleolus,cellular_component)	NA
c641_g1	gi|944085605|gb|KQK20957.1| hypothetical protein BRADI_1g57750 [Brachypodium distachyon]	sp|O80939|LRK41_ARATH LNAtype lectinNAdomain containing receptor kinase IV.1 OS=Arabidopsis thaliana GN=LECRK41 PE=1 SV=1	37JWA	GO:0030246 (carbohydrate binding,molecular_function);GO:0004674 (protein serine/threonine kinase activity,molecular_function);GO:0005524 (ATP binding,molecular_function);GO:0016021 (integral component of membrane,cellular_component);GO:0006468 (protein phosphorylation,biological_process)	NA
c642_g1	gi|475481525|gb|EMT02897.1| hypothetical protein F775_08396 [Aegilops tauschii]	sp|Q0WMN5|Y3913_ARATH Uncharacterized protein At3g49140 OS=Arabidopsis thaliana GN=At3g49140 PE=1 SV=2	37RF3	GO:0010181 (FMN binding,molecular_function);GO:0055114 (oxidation-reduction process,biological_process);GO:0016491 (oxidoreductase activity,molecular_function)	NA
c643_g1	gi|242076602|ref|XP_002448237.1| hypothetical protein SORBIDRAFT_06g023820 [Sorghum bicolor] gi|241939420|gb|EES12565.1| hypothetical protein SORBI_006G161300 [Sorghum bicolor]	sp|P49042|VPE_RICCO VacuolarNAprocessing enzyme OS=Ricinus communis PE=1 SV=1	37PUU	GO:0051603 (proteolysis involved in cellular protein catabolic process,biological_process);GO:0004197 (cysteine-type endopeptidase activity,molecular_function);GO:0006624 (vacuolar protein processing,biological_process);GO:0005773 (vacuole,cellular_component)	NA
c644_g1	gi|242053609|ref|XP_002455950.1| hypothetical protein SORBIDRAFT_03g027810 [Sorghum bicolor] gi|241927925|gb|EES01070.1| hypothetical protein SORBI_003G219300 [Sorghum bicolor]	NA	37PR4	NA	NA
c645_g1	gi|242050184|ref|XP_002462836.1| hypothetical protein SORBIDRAFT_02g032810 [Sorghum bicolor] gi|241926213|gb|EER99357.1| hypothetical protein SORBI_002G297200 [Sorghum bicolor]	sp|O43670|ZN207_HUMAN Zinc finger protein 207 OS=Homo sapiens GN=ZNF207 PE=1 SV=1	37PP4	GO:0003677 (DNA binding,molecular_function);GO:0046872 (metal ion binding,molecular_function)	NA
c646_g1	gi|992169519|gb|KXG29937.1| hypothetical protein SORBI_004G112100 [Sorghum bicolor]	NA	37RWQ	NA	NA
c647_g1	gi|242094300|ref|XP_002437640.1| hypothetical protein SORBIDRAFT_10g030990 [Sorghum bicolor] gi|241915863|gb|EER89007.1| hypothetical protein SORBI_010G276000 [Sorghum bicolor]	sp|Q9LM69|ATL80_ARATH RINGNAH2 finger protein ATL80 OS=Arabidopsis thaliana GN=ATL80 PE=2 SV=1	389Z1	GO:0061630 (ubiquitin protein ligase activity,molecular_function);GO:0043161 (proteasome-mediated ubiquitin-dependent protein catabolic process,biological_process);GO:0008270 (zinc ion binding,molecular_function);GO:0016021 (integral component of membrane,cellular_component);GO:0016567 (protein ubiquitination,biological_process)	NA
c648_g1	gi|992274074|gb|KXG34025.1| hypothetical protein SORBI_003G409700 [Sorghum bicolor]	NA	37KUE	GO:0042128 (nitrate assimilation,biological_process);GO:0051537 (2 iron, 2 sulfur cluster binding,molecular_function);GO:0008942 (nitrite reductase [NAD(P)H] activity,molecular_function);GO:0055114 (oxidation-reduction process,biological_process)	NA
c649_g1	gi|162458395|ref|NP_001105396.1| translational initiation factor eIF-4A [Zea mays] gi|2341061|gb|AAB67607.1| translational initiation factor eIF-4A [Zea mays]	sp|Q6Z2Z4|IF4A3_ORYSJ Eukaryotic initiation factor 4ANA3 OS=Oryza sativa subsp. japonica GN=Os02g0146600 PE=2 SV=1	37IKR	GO:0006413 (translational initiation,biological_process);GO:0010468 (regulation of gene expression,biological_process);GO:0003743 (translation initiation factor activity,molecular_function);GO:0005524 (ATP binding,molecular_function);GO:0004004 (ATP-dependent RNA helicase activity,molecular_function);GO:0010501 (RNA secondary structure unwinding,biological_process)	NA
c650_g1	gi|992282335|gb|KXG40302.1| hypothetical protein SORBI_001G525900 [Sorghum bicolor] gi|992282336|gb|KXG40303.1| hypothetical protein SORBI_001G525900 [Sorghum bicolor]	sp|Q38897|BEL1_ARATH Homeobox protein BEL1 homolog OS=Arabidopsis thaliana GN=BEL1 PE=1 SV=2	37PKY	NA	NA
c651_g1	gi|242062686|ref|XP_002452632.1| hypothetical protein SORBIDRAFT_04g029440 [Sorghum bicolor] gi|241932463|gb|EES05608.1| hypothetical protein SORBI_004G255600 [Sorghum bicolor]	sp|Q67XD9|CINV2_ARATH Alkaline/neutral invertase CINV2 OS=Arabidopsis thaliana GN=CINV2 PE=2 SV=1	37M9N	NA	NA
c652_g1	gi|242032323|ref|XP_002463556.1| hypothetical protein SORBIDRAFT_01g001890 [Sorghum bicolor] gi|241917410|gb|EER90554.1| hypothetical protein SORBI_001G019400 [Sorghum bicolor]	sp|Q8H1D6|RBK1_ARATH ReceptorNAlike cytosolic serine/threonineNAprotein kinase RBK1 OS=Arabidopsis thaliana GN=RBK1 PE=1 SV=1	37NQ	GO:0004674 (protein serine/threonine kinase activity,molecular_function);GO:0005524 (ATP binding,molecular_function);GO:0006468 (protein phosphorylation,biological_process);GO:0006950 (response to stress,biological_process)	NA
c653_g1	gi|960485221|ref|XP_014757772.1| PREDICTED: uncharacterized protein LOC100821227 [Brachypodium distachyon]	NA	NA	NA	NA
c654_g1	gi|226510246|ref|NP_001146346.1| uncharacterized protein LOC100279924 precursor [Zea mays] gi|219886723|gb|ACL53736.1| unknown [Zea mays] gi|414869732|tpg|DAA48289.1| TPA: putative lysM receptor-like kinase [Zea mays]	sp|D7UPN3|CERK1_ORYSJ Chitin elicitor receptor kinase 1 OS=Oryza sativa subsp. japonica GN=CERK1 PE=1 SV=1	37K4G	GO:0009817 (defense response to fungus, incompatible interaction,biological_process);GO:0032491 (detection of molecule of fungal origin,biological_process);GO:0005524 (ATP binding,molecular_function);GO:0042742 (defense response to bacterium,biological_process);GO:0035556 (intracellular signal transduction,biological_process);GO:0010200 (response to chitin,biological_process);GO:0008061 (chitin b…	NA
c655_g1	gi|242064570|ref|XP_002453574.1| hypothetical protein SORBIDRAFT_04g008362, partial [Sorghum bicolor]	NA	387RC	NA	NA
c656_g1	NA	NA	NA	NA	NA
c657_g1	gi|992277654|gb|KXG36065.1| hypothetical protein SORBI_002G275300 [Sorghum bicolor] gi|992277655|gb|KXG36066.1| hypothetical protein SORBI_002G275300 [Sorghum bicolor] gi|992277656|gb|KXG36067.1| hypothetical protein SORBI_002G275300 [Sorghum bicolor]	NA	37RA	NA	NA
c658_g1	gi|242051997|ref|XP_002455144.1| hypothetical protein SORBIDRAFT_03g005040 [Sorghum bicolor] gi|241927119|gb|EES00264.1| hypothetical protein SORBI_003G058800 [Sorghum bicolor]	sp|Q761Z9|RH18_ORYSJ DEADNAbox ATPNAdependent RNA helicase 18 OS=Oryza sativa subsp. japonica GN=Os01g0164500 PE=1 SV=2	37QZN	GO:0003723 (RNA binding,molecular_function);GO:0005524 (ATP binding,molecular_function);GO:0004004 (ATP-dependent RNA helicase activity,molecular_function);GO:0010501 (RNA secondary structure unwinding,biological_process)	K14809 (Brite Hierarchies,Protein families: genetic information processing)
c659_g1	gi|242066070|ref|XP_002454324.1| hypothetical protein SORBIDRAFT_04g028700 [Sorghum bicolor] gi|241934155|gb|EES07300.1| hypothetical protein SORBI_004G247100 [Sorghum bicolor]	sp|Q9P7G4|OMA1_SCHPO Mitochondrial metalloendopeptidase OMA1 OS=Schizosaccharomyces pombe (strain 972 / ATCC 24843) GN=oma1 PE=3 SV=1	37KS4	GO:0006508 (proteolysis,biological_process);GO:0004222 (metalloendopeptidase activity,molecular_function);GO:0016021 (integral component of membrane,cellular_component)	NA
c660_g1	gi|242042591|ref|XP_002468690.1| hypothetical protein SORBIDRAFT_01g050336, partial [Sorghum bicolor]	sp|Q6AUC6|QSOX1_ORYSJ Sulfhydryl oxidase 1 OS=Oryza sativa subsp. japonica GN=QSOX1 PE=2 SV=1	37I5H	GO:0006281 (DNA repair,biological_process);GO:0003678 (DNA helicase activity,molecular_function);GO:0032508 (DNA duplex unwinding,biological_process);GO:0000723 (telomere maintenance,biological_process)	NA
c661_g1	gi|242051715|ref|XP_002455003.1| hypothetical protein SORBIDRAFT_03g002810 [Sorghum bicolor] gi|241926978|gb|EES00123.1| hypothetical protein SORBI_003G029900 [Sorghum bicolor]	sp|Q4ADV8|CKX2_ORYSJ Cytokinin dehydrogenase 2 OS=Oryza sativa subsp. japonica GN=CKX2 PE=2 SV=1	37MZN	GO:0019139 (cytokinin dehydrogenase activity,molecular_function);GO:0016614 (oxidoreductase activity, acting on CH-OH group of donors,molecular_function);GO:0009690 (cytokinin metabolic process,biological_process);GO:0050660 (flavin adenine dinucleotide binding,molecular_function);GO:0055114 (oxidation-reduction process,biological_process)	NA
c662_g1	gi|992156103|gb|EER89889.2| hypothetical protein SORBI_010G160700 [Sorghum bicolor]	sp|P15804|CAPP3_SORBI Phosphoenolpyruvate carboxylase 3 OS=Sorghum bicolor PE=1 SV=2	37I3E	NA	NA
c663_g1	gi|219362377|ref|NP_001136919.1| uncharacterized protein LOC100217077 [Zea mays] gi|194689864|gb|ACF79016.1| unknown [Zea mays] gi|194697618|gb|ACF82893.1| unknown [Zea mays] gi|194698826|gb|ACF83497.1| unknown [Zea mays] gi|414885832|tpg|DAA61846.1| TPA: putative calcium-dependent protein kinase family protein [Zea mays]	sp|Q8W490|PEPK2_ARATH Serine/threonineNAprotein kinase PEPKR2 OS=Arabidopsis thaliana GN=PEPKR2 PE=2 SV=1	37IW7	GO:0004674 (protein serine/threonine kinase activity,molecular_function);GO:0044464 (cell part,cellular_component);GO:0006468 (protein phosphorylation,biological_process);GO:0005488 (binding,molecular_function)	NA
c664_g1	gi|530278585|gb|AGT16550.1| disease resistance response protein [Saccharum hybrid cultivar R570]	sp|Q9FIG6|DIR1_ARATH Dirigent protein 1 OS=Arabidopsis thaliana GN=DIR1 PE=2 SV=1	384RX	GO:0009699 (phenylpropanoid biosynthetic process,biological_process);GO:0042349 (guiding stereospecific synthesis activity,molecular_function);GO:0050790 (regulation of catalytic activity,biological_process)	NA
c665_g1	NA	NA	NA	NA	NA
c666_g1	gi|242042625|ref|XP_002468707.1| hypothetical protein SORBIDRAFT_01g050600 [Sorghum bicolor] gi|241922561|gb|EER95705.1| hypothetical protein SORBI_001G543700 [Sorghum bicolor]	sp|Q20390|PPT1_CAEEL PalmitoylNAprotein thioesterase 1 OS=Caenorhabditis elegans GN=pptNA1 PE=2 SV=2	37IFI	GO:0016787 (hydrolase activity,molecular_function)	NA
c667_g1	gi|992158870|gb|KXG22177.1| hypothetical protein SORBI_009G166300 [Sorghum bicolor]	sp|Q6WWW4|UPL3_ARATH E3 ubiquitinNAprotein ligase UPL3 OS=Arabidopsis thaliana GN=UPL3 PE=2 SV=1	37KNP	NA	NA
c668_g1	gi|242056605|ref|XP_002457448.1| hypothetical protein SORBIDRAFT_03g007490 [Sorghum bicolor] gi|241929423|gb|EES02568.1| hypothetical protein SORBI_003G089000 [Sorghum bicolor]	sp|Q9ZVX1|UBC23_ARATH Probable ubiquitinNAconjugating enzyme E2 23 OS=Arabidopsis thaliana GN=UBC23 PE=3 SV=1	37MBA	NA	NA
c669_g1	gi|473906129|gb|EMS49379.1| Retrovirus-related Pol polyprotein LINE-1 [Triticum urartu]	sp|Q8LE94|RING3_ARATH E3 ubiquitinNAprotein ligase At3g02290 OS=Arabidopsis thaliana GN=At3g02290 PE=2 SV=1	37RKK	GO:0007346 (regulation of mitotic cell cycle,biological_process);GO:0005622 (intracellular,cellular_component);GO:0016021 (integral component of membrane,cellular_component);GO:0007034 (vacuolar transport,biological_process);GO:0003676 (nucleic acid binding,molecular_function)	NA
c670_g1	gi|242049970|ref|XP_002462729.1| hypothetical protein SORBIDRAFT_02g030990 [Sorghum bicolor] gi|241926106|gb|EER99250.1| hypothetical protein SORBI_002G276600 [Sorghum bicolor]	sp|Q69SG5|GUN24_ORYSJ Endoglucanase 24 OS=Oryza sativa subsp. japonica GN=Os09g0533900 PE=2 SV=1	37NDD	GO:0004553 (hydrolase activity, hydrolyzing O-glycosyl compounds,molecular_function);GO:0005975 (carbohydrate metabolic process,biological_process);GO:0016021 (integral component of membrane,cellular_component)	NA
c671_g1	gi|242053271|ref|XP_002455781.1| hypothetical protein SORBIDRAFT_03g025160 [Sorghum bicolor] gi|241927756|gb|EES00901.1| hypothetical protein SORBI_003G186500 [Sorghum bicolor]	sp|P37707|B2_DAUCA B2 protein OS=Daucus carota PE=2 SV=1	37KXH	NA	NA
c672_g1	NA	NA	NA	NA	NA
c673_g1	gi|242045352|ref|XP_002460547.1| hypothetical protein SORBIDRAFT_02g030390 [Sorghum bicolor] gi|241923924|gb|EER97068.1| hypothetical protein SORBI_002G270100 [Sorghum bicolor]	sp|A7SL20|RRP36_NEMVE Ribosomal RNA processing protein 36 homolog OS=Nematostella vectensis GN=v1g245966 PE=3 SV=1	37JGE	GO:0000462 (maturation of SSU-rRNA from tricistronic rRNA transcript (SSU-rRNA, 5.8S rRNA, LSU-rRNA),biological_process);GO:0030686 (90S preribosome,cellular_component);GO:0005730 (nucleolus,cellular_component)	NA
c674_g1	gi|242062750|ref|XP_002452664.1| hypothetical protein SORBIDRAFT_04g030190 [Sorghum bicolor] gi|241932495|gb|EES05640.1| hypothetical protein SORBI_004G263800 [Sorghum bicolor]	sp|B6TNK6|MOC31_MAIZE Adenylyltransferase and sulfurtransferase MOCS3 1 OS=Zea mays GN=MOCS3NA1 PE=2 SV=1	37N13	GO:0032447 (protein urmylation,biological_process);GO:0000166 (nucleotide binding,molecular_function);GO:0004792 (thiosulfate sulfurtransferase activity,molecular_function);GO:0005829 (cytosol,cellular_component);GO:0070733 (protein adenylyltransferase activity,molecular_function);GO:0002143 (tRNA wobble position uridine thiolation,biological_process);GO:0043167 (ion binding,molecular_function);G…	NA
c675_g1	gi|48478778|ref|YP_024386.1| ATP synthase CF1 beta subunit [Saccharum hybrid cultivar SP-80-3280] gi|50812535|ref|YP_054638.1| ATP synthase CF1 beta subunit (chloroplast) [Saccharum hybrid cultivar NCo 310] gi|966202368|ref|YP_009192536.1| ATP synthase CF1 beta subunit (chloroplast) [Miscanthus sinensis] gi|992330506|ref|YP_009228932.1| ATP synthase CF1 beta subunit (chloroplast) [Saccharum hybri…	sp|Q6ENV6|ATPB_SACOF ATP synthase subunit beta, chloroplastic OS=Saccharum officinarum GN=atpB PE=3 SV=1	37K5M	GO:0015986 (ATP synthesis coupled proton transport,biological_process);GO:0045261 (proton-transporting ATP synthase complex, catalytic core F(1),cellular_component);GO:0009535 (chloroplast thylakoid membrane,cellular_component);GO:0015991 (ATP hydrolysis coupled proton transport,biological_process);GO:0005524 (ATP binding,molecular_function);GO:0046933 (proton-transporting ATP synthase activity, …	NA
c676_g1	gi|212720679|ref|NP_001132549.1| uncharacterized protein LOC100194014 [Zea mays] gi|194694702|gb|ACF81435.1| unknown [Zea mays] gi|413916337|gb|AFW56269.1| hypothetical protein ZEAMMB73_024405 [Zea mays]	NA	37SRK	GO:0016021 (integral component of membrane,cellular_component)	NA
c677_g1	gi|992272912|gb|KXG32970.1| hypothetical protein SORBI_003G234200 [Sorghum bicolor]	sp|P40880|CAHC_HORVU Carbonic anhydrase, chloroplastic OS=Hordeum vulgare PE=2 SV=1	37QMN	NA	NA
c678_g1	gi|242088339|ref|XP_002440002.1| hypothetical protein SORBIDRAFT_09g024220 [Sorghum bicolor] gi|241945287|gb|EES18432.1| hypothetical protein SORBI_009G181900 [Sorghum bicolor]	NA	37HPN	NA	NA
c679_g1	NA	NA	NA	NA	NA
c680_g1	gi|992158448|gb|KXG21792.1| hypothetical protein SORBI_009G108400 [Sorghum bicolor] gi|992158449|gb|KXG21793.1| hypothetical protein SORBI_009G108400 [Sorghum bicolor]	sp|Q8GW19|FACE2_ARATH CAAX prenyl protease 2 OS=Arabidopsis thaliana GN=FACE2 PE=2 SV=2	37RHQ	GO:0004222 (metalloendopeptidase activity,molecular_function);GO:0004197 (cysteine-type endopeptidase activity,molecular_function);GO:0030176 (integral component of endoplasmic reticulum membrane,cellular_component);GO:0071586 (CAAX-box protein processing,biological_process)	NA
c681_g1	gi|992163887|gb|KXG25872.1| hypothetical protein SORBI_006G024500 [Sorghum bicolor]	sp|Q9C5D0|CBSX2_ARATH CBS domainNAcontaining protein CBSX2, chloroplastic OS=Arabidopsis thaliana GN=CBSX2 PE=1 SV=1	37IGQ	NA	NA
c682_g1	gi|670365162|ref|XP_008661578.1| PREDICTED: extra-large guanine nucleotide-binding protein 1 [Zea mays]	NA	37HMY	NA	NA
c683_g1	gi|242035847|ref|XP_002465318.1| hypothetical protein SORBIDRAFT_01g036340 [Sorghum bicolor] gi|241919172|gb|EER92316.1| hypothetical protein SORBI_001G383100 [Sorghum bicolor]	sp|O24496|GLO2C_ARATH Hydroxyacylglutathione hydrolase cytoplasmic OS=Arabidopsis thaliana GN=GLX2NA2 PE=1 SV=2	37INA	GO:0004416 (hydroxyacylglutathione hydrolase activity,molecular_function);GO:0019243 (methylglyoxal catabolic process to D-lactate via S-lactoyl-glutathione,biological_process)	K01069 (Metabolism,Carbohydrate metabolism)
c684_g1	gi|992168974|gb|KXG29450.1| hypothetical protein SORBI_004G037300 [Sorghum bicolor]	sp|H2KWF1|PAKSY_ORYSJ Parkeol synthase OS=Oryza sativa subsp. japonica GN=Os11g0189600 PE=1 SV=1	37PVR	GO:0016866 (intramolecular transferase activity,molecular_function)	NA
c685_g1	gi|992162629|gb|KXG25100.1| hypothetical protein SORBI_007G120400 [Sorghum bicolor] gi|992162630|gb|KXG25101.1| hypothetical protein SORBI_007G120400 [Sorghum bicolor] gi|992162631|gb|KXG25102.1| hypothetical protein SORBI_007G120400 [Sorghum bicolor] gi|992162632|gb|KXG25103.1| hypothetical protein SORBI_007G120400 [Sorghum bicolor]	sp|Q9FM19|HIR1_ARATH HypersensitiveNAinduced response protein 1 OS=Arabidopsis thaliana GN=HIR1 PE=1 SV=1	NA	GO:0016020 (membrane,cellular_component)	NA
c686_g1	gi|242084612|ref|XP_002442731.1| hypothetical protein SORBIDRAFT_08g001930 [Sorghum bicolor] gi|241943424|gb|EES16569.1| hypothetical protein SORBI_008G021700 [Sorghum bicolor]	sp|Q8S9L5|TIG_ARATH Trigger factorNAlike protein TIG OS=Arabidopsis thaliana GN=TIG PE=2 SV=1	37JC3	GO:0006457 (protein folding,biological_process);GO:0005840 (ribosome,cellular_component);GO:0009941 (chloroplast envelope,cellular_component);GO:0015031 (protein transport,biological_process);GO:0009570 (chloroplast stroma,cellular_component)	NA
c687_g1	gi|242040969|ref|XP_002467879.1| hypothetical protein SORBIDRAFT_01g035750 [Sorghum bicolor] gi|241921733|gb|EER94877.1| hypothetical protein SORBI_001G376700 [Sorghum bicolor]	sp|Q8LB72|PHR2_ARATH BlueNAlight photoreceptor PHR2 OS=Arabidopsis thaliana GN=PHR2 PE=2 SV=2	37PJX	GO:0016829 (lyase activity,molecular_function)	NA
c688_g1	gi|212723844|ref|NP_001131661.1| uncharacterized protein LOC100193021 [Zea mays] gi|194692186|gb|ACF80177.1| unknown [Zea mays] gi|413923410|gb|AFW63342.1| hypothetical protein ZEAMMB73_059333 [Zea mays]	sp|Q7XA86|ZDH11_ARATH Protein SNAacyltransferase 10 OS=Arabidopsis thaliana GN=PAT10 PE=1 SV=1	37QYK	GO:0005774 (vacuolar membrane,cellular_component);GO:0008270 (zinc ion binding,molecular_function);GO:0016021 (integral component of membrane,cellular_component);GO:0019706 (protein-cysteine S-palmitoyltransferase activity,molecular_function)	NA
c689_g1	gi|242062522|ref|XP_002452550.1| hypothetical protein SORBIDRAFT_04g027900 [Sorghum bicolor] gi|241932381|gb|EES05526.1| hypothetical protein SORBI_004G236500 [Sorghum bicolor]	sp|Q9LH89|Y3885_ARATH Uncharacterized protein At3g28850 OS=Arabidopsis thaliana GN=At3g28850 PE=1 SV=1	37J6U	NA	NA
c690_g1	gi|242041261|ref|XP_002468025.1| hypothetical protein SORBIDRAFT_01g038270 [Sorghum bicolor] gi|241921879|gb|EER95023.1| hypothetical protein SORBI_001G404600 [Sorghum bicolor]	sp|Q6NUV0|RB3GP_DANRE Rab3 GTPaseNAactivating protein catalytic subunit OS=Danio rerio GN=rab3gap1 PE=2 SV=2	37NVX	GO:0043547 (positive regulation of GTPase activity,biological_process);GO:0009507 (chloroplast,cellular_component);GO:0005096 (GTPase activator activity,molecular_function)	K18270 (Brite Hierarchies,Protein families: signaling and cellular processes)
c691_g1	gi|413921077|gb|AFW61009.1| putative aminotransferase class III superfamily protein [Zea mays]	sp|B8BBZ7|GATP3_ORYSI Probable gammaNAaminobutyrate transaminase 3, mitochondrial OS=Oryza sativa subsp. indica GN=OsI_28220 PE=2 SV=1	37M5A	GO:0042802 (identical protein binding,molecular_function);GO:0008483 (transaminase activity,molecular_function);GO:0030170 (pyridoxal phosphate binding,molecular_function)	NA
c692_g1	gi|242067315|ref|XP_002448934.1| hypothetical protein SORBIDRAFT_05g001920 [Sorghum bicolor]	sp|P54453|YQEH_BACSU Uncharacterized protein YqeH OS=Bacillus subtilis (strain 168) GN=yqeH PE=1 SV=1	37HS9	GO:0042254 (ribosome biogenesis,biological_process);GO:0005739 (mitochondrion,cellular_component);GO:0009536 (plastid,cellular_component);GO:0005525 (GTP binding,molecular_function);GO:0003924 (GTPase activity,molecular_function)	NA
c693_g1	gi|242033219|ref|XP_002464004.1| hypothetical protein SORBIDRAFT_01g010450 [Sorghum bicolor] gi|241917858|gb|EER91002.1| hypothetical protein SORBI_001G118400 [Sorghum bicolor]	NA	37UK1	GO:0009535 (chloroplast thylakoid membrane,cellular_component);GO:0016021 (integral component of membrane,cellular_component)	NA
c694_g1	gi|308080884|ref|NP_001182868.1| uncharacterized LOC100501131 [Zea mays] gi|238007868|gb|ACR34969.1| unknown [Zea mays] gi|414865675|tpg|DAA44232.1| TPA: hypothetical protein ZEAMMB73_783266 [Zea mays]	NA	NA	NA	NA
c695_g1	NA	NA	NA	NA	NA
c696_g1	gi|835904114|ref|XP_012699890.1| PREDICTED: probable LRR receptor-like serine/threonine-protein kinase At3g47570 [Setaria italica]	sp|Q9LXA5|LRK91_ARATH LNAtype lectinNAdomain containing receptor kinase IX.1 OS=Arabidopsis thaliana GN=LECRK91 PE=2 SV=1	37Q18	NA	NA
c697_g1	gi|242089087|ref|XP_002440376.1| hypothetical protein SORBIDRAFT_09g030570 [Sorghum bicolor] gi|241945661|gb|EES18806.1| hypothetical protein SORBI_009G255500 [Sorghum bicolor]	sp|Q6PDY2|AEDO_MOUSE 2NAaminoethanethiol dioxygenase OS=Mus musculus GN=Ado PE=1 SV=2	37YQX	GO:0018171 (peptidyl-cysteine oxidation,biological_process);GO:0016702 (oxidoreductase activity, acting on single donors with incorporation of molecular oxygen, incorporation of two atoms of oxygen,molecular_function);GO:0070483 (detection of hypoxia,biological_process);GO:0009061 (anaerobic respiration,biological_process)	K10712 (Metabolism,Metabolism of other amino acids)
c698_g1	gi|195627066|gb|ACG35363.1| mitochondrial carrier protein [Zea mays] gi|224030889|gb|ACN34520.1| unknown [Zea mays]	sp|Q9LFS4|NIK1_ARATH Protein NSPNAINTERACTING KINASE 1 OS=Arabidopsis thaliana GN=NIK1 PE=1 SV=1	37PVB	NA	NA
c699_g1	gi|1023300830|ref|NP_001311202.1| uncharacterized protein LOC103651084 [Zea mays] gi|414879999|tpg|DAA57130.1| TPA: hypothetical protein ZEAMMB73_945671 [Zea mays]	sp|O22682|CYSK4_ARATH Probable cysteine synthase, chloroplastic OS=Arabidopsis thaliana GN=At3g03630 PE=1 SV=1	37QZQ	GO:0031977 (thylakoid lumen,cellular_component);GO:0090322 (regulation of superoxide metabolic process,biological_process);GO:0010310 (regulation of hydrogen peroxide metabolic process,biological_process);GO:0006535 (cysteine biosynthetic process from serine,biological_process);GO:0004124 (cysteine synthase activity,molecular_function);GO:0009643 (photosynthetic acclimation,biological_process);GO…	NA
c700_g1	gi|242070573|ref|XP_002450563.1| hypothetical protein SORBIDRAFT_05g007070 [Sorghum bicolor] gi|241936406|gb|EES09551.1| hypothetical protein SORBI_005G087000 [Sorghum bicolor]	sp|Q9XF89|CB5_ARATH Chlorophyll aNAb binding protein CP26, chloroplastic OS=Arabidopsis thaliana GN=LHCB5 PE=2 SV=1	37S67	GO:0009768 (photosynthesis, light harvesting in photosystem I,biological_process);GO:0010287 (plastoglobule,cellular_component);GO:0009535 (chloroplast thylakoid membrane,cellular_component);GO:0009416 (response to light stimulus,biological_process);GO:0018298 (protein-chromophore linkage,biological_process);GO:0046872 (metal ion binding,molecular_function);GO:0031409 (pigment binding,molecular_f…	NA
c701_g1	gi|226529065|ref|NP_001148367.1| transmembrane 9 superfamily protein member 1 precursor [Zea mays] gi|195618600|gb|ACG31130.1| transmembrane 9 superfamily protein member 1 precursor [Zea mays] gi|223950043|gb|ACN29105.1| unknown [Zea mays] gi|413917314|gb|AFW57246.1| putative Transmembrane 9 family protein member 1 [Zea mays]	sp|Q54ZW0|PHG1B_DICDI Putative phagocytic receptor 1b OS=Dictyostelium discoideum GN=phg1b PE=2 SV=1	37JU6	NA	NA
c702_g1	NA	NA	NA	NA	NA
c703_g1	gi|992272192|gb|KXG32319.1| hypothetical protein SORBI_003G138500 [Sorghum bicolor] gi|992272193|gb|KXG32320.1| hypothetical protein SORBI_003G138500 [Sorghum bicolor]	sp|P42211|ASPRX_ORYSJ Aspartic proteinase OS=Oryza sativa subsp. japonica GN=RAP PE=2 SV=2	NA	GO:0006508 (proteolysis,biological_process);GO:0006629 (lipid metabolic process,biological_process);GO:0004190 (aspartic-type endopeptidase activity,molecular_function)	K08245 (Brite Hierarchies,Protein families: metabolism)
c704_g1	gi|992272907|gb|KXG32965.1| hypothetical protein SORBI_003G234200 [Sorghum bicolor]	sp|P40880|CAHC_HORVU Carbonic anhydrase, chloroplastic OS=Hordeum vulgare PE=2 SV=1	37QMN	GO:0015976 (carbon utilization,biological_process);GO:0004089 (carbonate dehydratase activity,molecular_function);GO:0008270 (zinc ion binding,molecular_function)	NA
c705_g1	gi|226505292|ref|NP_001151522.1| cleavage and polyadenylation specificity factor, 73 kDa subunit [Zea mays] gi|195647398|gb|ACG43167.1| cleavage and polyadenylation specificity factor, 73 kDa subunit [Zea mays] gi|224034229|gb|ACN36190.1| unknown [Zea mays] gi|413932397|gb|AFW66948.1| cleavage and polyadenylation specificity factor, subunit [Zea mays]	sp|Q9C952|CPSF3_ARATH Cleavage and polyadenylation specificity factor subunit 3NAI OS=Arabidopsis thaliana GN=CPSF73NAI PE=1 SV=1	37MSZ	GO:0005634 (nucleus,cellular_component)	NA
c706_g1	gi|944060579|gb|KQJ96169.1| hypothetical protein BRADI_3g21370 [Brachypodium distachyon] gi|944060581|gb|KQJ96171.1| hypothetical protein BRADI_3g21370 [Brachypodium distachyon]	NA	37TQ4	GO:0016021 (integral component of membrane,cellular_component)	NA
c707_g1	gi|242067048|ref|XP_002454813.1| hypothetical protein SORBIDRAFT_04g037930 [Sorghum bicolor] gi|241934644|gb|EES07789.1| hypothetical protein SORBI_004G352600 [Sorghum bicolor]	sp|Q6K7R9|RH48_ORYSJ DEADNAbox ATPNAdependent RNA helicase 48 OS=Oryza sativa subsp. japonica GN=Os02g0826100 PE=2 SV=1	37TEG	GO:0004386 (helicase activity,molecular_function)	NA
c708_g1	gi|670389574|ref|XP_008675177.1| PREDICTED: 65-kDa microtubule-associated protein 3-like [Zea mays] gi|414880946|tpg|DAA58077.1| TPA: hypothetical protein ZEAMMB73_690019 [Zea mays]	sp|Q9FHM4|MA653_ARATH 65NAkDa microtubuleNAassociated protein 3 OS=Arabidopsis thaliana GN=MAP65NA3 PE=1 SV=1	37HTN	GO:0000226 (microtubule cytoskeleton organization,biological_process);GO:0000910 (cytokinesis,biological_process);GO:0008017 (microtubule binding,molecular_function)	K16732 (Brite Hierarchies,Protein families: signaling and cellular processes)
c709_g1	gi|242038185|ref|XP_002466487.1| hypothetical protein SORBIDRAFT_01g008630 [Sorghum bicolor] gi|241920341|gb|EER93485.1| hypothetical protein SORBI_001G096300 [Sorghum bicolor]	sp|Q9AXQ9|DHYS_MUSAC Deoxyhypusine synthase OS=Musa acuminata GN=DHS PE=2 SV=1	37M1S	GO:0050983 (deoxyhypusine biosynthetic process from spermidine,biological_process);GO:0009553 (embryo sac development,biological_process);GO:0008612 (peptidyl-lysine modification to peptidyl-hypusine,biological_process);GO:0034038 (deoxyhypusine synthase activity,molecular_function)	K00809 (Not Included in Pathway or Brite,Unclassified: metabolism)
c710_g1	gi|242037697|ref|XP_002466243.1| hypothetical protein SORBIDRAFT_01g004240 [Sorghum bicolor] gi|241920097|gb|EER93241.1| hypothetical protein SORBI_001G046000 [Sorghum bicolor]	NA	37S8B	NA	NA
c711_g1	gi|242041515|ref|XP_002468152.1| hypothetical protein SORBIDRAFT_01g040530 [Sorghum bicolor] gi|241922006|gb|EER95150.1| hypothetical protein SORBI_001G431000 [Sorghum bicolor]	sp|Q5TEA6|SE1L2_HUMAN Protein selNA1 homolog 2 OS=Homo sapiens GN=SEL1L2 PE=1 SV=2	37K12	GO:0016021 (integral component of membrane,cellular_component);GO:0005739 (mitochondrion,cellular_component);GO:0005789 (endoplasmic reticulum membrane,cellular_component)	NA
c712_g1	gi|992276812|gb|KXG35304.1| hypothetical protein SORBI_002G155700 [Sorghum bicolor]	NA	NA	NA	NA
c713_g1	gi|242089593|ref|XP_002440629.1| hypothetical protein SORBIDRAFT_09g004300 [Sorghum bicolor] gi|241945914|gb|EES19059.1| hypothetical protein SORBI_009G050400 [Sorghum bicolor]	sp|O82436|ETR1_CUCMN Ethylene receptor 1 OS=Cucumis melo var. cantalupensis GN=ETR1 PE=2 SV=1	37I6R	GO:0000155 (phosphorelay sensor kinase activity,molecular_function);GO:0010105 (negative regulation of ethylene-activated signaling pathway,biological_process);GO:0023014 (signal transduction by protein phosphorylation,biological_process);GO:0005783 (endoplasmic reticulum,cellular_component);GO:0016021 (integral component of membrane,cellular_component)	K14509 (Environmental Information Processing,Signal transduction)
c714_g1	gi|242061098|ref|XP_002451838.1| hypothetical protein SORBIDRAFT_04g008450 [Sorghum bicolor] gi|241931669|gb|EES04814.1| hypothetical protein SORBI_004G103300 [Sorghum bicolor]	sp|Q9LQI7|CIA30_ARATH Probable complex I intermediateNAassociated protein 30 OS=Arabidopsis thaliana GN=At1g17350 PE=1 SV=2	37RM	NA	NA
c715_g1	gi|242043148|ref|XP_002459445.1| hypothetical protein SORBIDRAFT_02g004730 [Sorghum bicolor] gi|241922822|gb|EER95966.1| hypothetical protein SORBI_002G056300 [Sorghum bicolor]	sp|P23444|H1_MAIZE Histone H1 OS=Zea mays PE=2 SV=2	388JF	GO:0005634 (nucleus,cellular_component);GO:0003677 (DNA binding,molecular_function);GO:0006334 (nucleosome assembly,biological_process);GO:0000786 (nucleosome,cellular_component)	K11275 (Brite Hierarchies,Protein families: genetic information processing)
c716_g1	gi|670444272|ref|XP_008662559.1| PREDICTED: ABC transporter F family member 1-like [Zea mays] gi|413916400|gb|AFW56332.1| hypothetical protein ZEAMMB73_472280 [Zea mays]	sp|Q9FJH6|AB1F_ARATH ABC transporter F family member 1 OS=Arabidopsis thaliana GN=ABCF1 PE=1 SV=1	37HJR	NA	NA
c717_g1	gi|514749392|ref|XP_004961846.1| PREDICTED: cysteine--tRNA ligase, chloroplastic/mitochondrial-like [Setaria italica] gi|944250902|gb|KQL15165.1| hypothetical protein SETIT_021660mg [Setaria italica]	sp|B3E1P0|SYC_GEOLS CysteineNANAtRNA ligase OS=Geobacter lovleyi (strain ATCC BAANA1151 / DSM 17278 / SZ) GN=cysS PE=3 SV=1	37I6B	NA	NA
c718_g1	gi|242046936|ref|XP_002461214.1| hypothetical protein SORBIDRAFT_02g042910 [Sorghum bicolor] gi|229609755|gb|ACQ83493.1| CBL-interacting protein kinase 05 [Sorghum bicolor] gi|241924591|gb|EER97735.1| hypothetical protein SORBI_002G417200 [Sorghum bicolor]	sp|Q7XIW5|CIPKT_ORYSJ CBLNAinteracting protein kinase 29 OS=Oryza sativa subsp. japonica GN=CIPK29 PE=2 SV=1	37P9S	GO:0004674 (protein serine/threonine kinase activity,molecular_function);GO:0007165 (signal transduction,biological_process);GO:0005524 (ATP binding,molecular_function);GO:0006468 (protein phosphorylation,biological_process)	NA
c719_g1	gi|413916732|gb|AFW56664.1| hypothetical protein ZEAMMB73_374856 [Zea mays]	NA	37NFV	GO:0006396 (RNA processing,biological_process);GO:0005634 (nucleus,cellular_component);GO:0003723 (RNA binding,molecular_function);GO:0000166 (nucleotide binding,molecular_function);GO:0030529 (intracellular ribonucleoprotein complex,cellular_component)	NA
c720_g1	gi|195621094|gb|ACG32377.1| ran GTPase activating protein [Zea mays]	sp|Q9M651|RAGP2_ARATH RAN GTPaseNAactivating protein 2 OS=Arabidopsis thaliana GN=RANGAP2 PE=1 SV=2	37MBM	NA	NA
c721_g1	gi|242037383|ref|XP_002466086.1| hypothetical protein SORBIDRAFT_01g000970 [Sorghum bicolor]	sp|O24210|PANC_ORYSJ PantoateNANAbetaNAalanine ligase OS=Oryza sativa subsp. japonica GN=PANC PE=2 SV=2	37KSZ	GO:0015940 (pantothenate biosynthetic process,biological_process);GO:0004592 (pantoate-beta-alanine ligase activity,molecular_function);GO:0005829 (cytosol,cellular_component);GO:0042803 (protein homodimerization activity,molecular_function);GO:0009793 (embryo development ending in seed dormancy,biological_process)	K01918 (Metabolism,Metabolism of cofactors and vitamins)
c722_g1	gi|242035347|ref|XP_002465068.1| hypothetical protein SORBIDRAFT_01g031560 [Sorghum bicolor] gi|241918922|gb|EER92066.1| hypothetical protein SORBI_001G325600 [Sorghum bicolor]	sp|O22822|U74F2_ARATH UDPNAglycosyltransferase 74F2 OS=Arabidopsis thaliana GN=UGT74F2 PE=1 SV=1	383IW	NA	NA
c723_g1	gi|474065766|gb|EMS54104.1| hypothetical protein TRIUR3_33659 [Triticum urartu]	NA	37SV1	NA	NA
c724_g1	gi|242042151|ref|XP_002468470.1| hypothetical protein SORBIDRAFT_01g046480 [Sorghum bicolor] gi|241922324|gb|EER95468.1| hypothetical protein SORBI_001G497600 [Sorghum bicolor]	sp|O49343|PP177_ARATH Pentatricopeptide repeatNAcontaining protein At2g30780 OS=Arabidopsis thaliana GN=At2g30780 PE=2 SV=1	37T1W	NA	NA
c725_g1	gi|992279631|gb|KXG37817.1| hypothetical protein SORBI_001G132200 [Sorghum bicolor]	sp|Q941Q3|C3H37_ARATH Zinc finger CCCH domainNAcontaining protein 37 OS=Arabidopsis thaliana GN=HUA1 PE=1 SV=1	37P8T	NA	NA
c726_g1	gi|992156910|gb|KXG20868.1| hypothetical protein SORBI_010G264100 [Sorghum bicolor] gi|992156911|gb|KXG20869.1| hypothetical protein SORBI_010G264100 [Sorghum bicolor] gi|992156912|gb|KXG20870.1| hypothetical protein SORBI_010G264100 [Sorghum bicolor]	NA	NA	NA	NA
c727_g1	gi|573963088|ref|XP_006663691.1| PREDICTED: scarecrow-like protein 14 [Oryza brachyantha]	sp|Q9XE58|SCL14_ARATH ScarecrowNAlike protein 14 OS=Arabidopsis thaliana GN=SCL14 PE=2 SV=2	37J2K	NA	NA
c728_g1	gi|992167716|gb|KXG28988.1| hypothetical protein SORBI_005G195100 [Sorghum bicolor]	NA	384GY	GO:0043531 (ADP binding,molecular_function)	NA
c729_g1	gi|242048654|ref|XP_002462073.1| hypothetical protein SORBIDRAFT_02g016400 [Sorghum bicolor]	NA	NA	NA	NA
c730_g1	gi|357167680|ref|XP_003581281.1| PREDICTED: chloride channel protein CLC-c-like [Brachypodium distachyon] gi|721691421|ref|XP_010239959.1| PREDICTED: chloride channel protein CLC-c-like [Brachypodium distachyon] gi|944047202|gb|KQJ82843.1| hypothetical protein BRADI_5g11340 [Brachypodium distachyon] gi|944047203|gb|KQJ82844.1| hypothetical protein BRADI_5g11340 [Brachypodium distachyon] gi|944047…	sp|Q96282|CLCC_ARATH Chloride channel protein CLCNAc OS=Arabidopsis thaliana GN=CLCNAC PE=1 SV=1	37SNC	GO:0016020 (membrane,cellular_component);GO:0006810 (transport,biological_process)	NA
c731_g1	gi|573947129|ref|XP_006655893.1| PREDICTED: choline/ethanolaminephosphotransferase 1-like [Oryza brachyantha]	sp|Q550W1|CAPTC_DICDI Uncharacterized CDPNAalcohol phosphatidyltransferase classNAI family protein 3 OS=Dictyostelium discoideum GN=captC PE=2 SV=1	37NBV	GO:0016020 (membrane,cellular_component);GO:0016740 (transferase activity,molecular_function)	NA
c732_g1	gi|242059657|ref|XP_002458974.1| hypothetical protein SORBIDRAFT_03g043600 [Sorghum bicolor] gi|241930949|gb|EES04094.1| hypothetical protein SORBI_003G399500 [Sorghum bicolor]	NA	37UTA	NA	NA
c733_g1	gi|242073608|ref|XP_002446740.1| hypothetical protein SORBIDRAFT_06g021540 [Sorghum bicolor] gi|241937923|gb|EES11068.1| hypothetical protein SORBI_006G135600 [Sorghum bicolor] gi|992164735|gb|KXG26642.1| hypothetical protein SORBI_006G135600 [Sorghum bicolor] gi|992164736|gb|KXG26643.1| hypothetical protein SORBI_006G135600 [Sorghum bicolor]	sp|O24575|DCAM_MAIZE SNAadenosylmethionine decarboxylase proenzyme OS=Zea mays GN=SAMDC PE=2 SV=1	37K5I	GO:1901566 (organonitrogen compound biosynthetic process,biological_process);GO:0044271 (cellular nitrogen compound biosynthetic process,biological_process)	NA
c734_g1	gi|1012337880|gb|KYP49145.1| Elongation factor 2 [Cajanus cajan]	sp|P28996|EF2_PARKE Elongation factor 2 OS=Parachlorella kessleri PE=2 SV=1	37P17	NA	NA
c735_g1	gi|992169024|gb|KXG29492.1| hypothetical protein SORBI_004G043200 [Sorghum bicolor]	NA	387I6	NA	NA
c736_g1	NA	NA	NA	NA	NA
c737_g1	gi|242048984|ref|XP_002462236.1| hypothetical protein SORBIDRAFT_02g022260 [Sorghum bicolor] gi|241925613|gb|EER98757.1| hypothetical protein SORBI_002G173900 [Sorghum bicolor]	sp|Q9AR73|HQGT_RAUSE Hydroquinone glucosyltransferase OS=Rauvolfia serpentina GN=AS PE=1 SV=1	37MD	GO:0043231 (intracellular membrane-bounded organelle,cellular_component);GO:0080043 (quercetin 3-O-glucosyltransferase activity,molecular_function);GO:0080044 (quercetin 7-O-glucosyltransferase activity,molecular_function);GO:0009813 (flavonoid biosynthetic process,biological_process);GO:0052696 (flavonoid glucuronidation,biological_process)	K08237 (Brite Hierarchies,Protein families: metabolism)
c738_g1	gi|992272912|gb|KXG32970.1| hypothetical protein SORBI_003G234200 [Sorghum bicolor]	sp|P40880|CAHC_HORVU Carbonic anhydrase, chloroplastic OS=Hordeum vulgare PE=2 SV=1	37QMN	NA	NA
c739_g1	NA	NA	NA	NA	NA
c740_g1	gi|218202508|gb|EEC84935.1| hypothetical protein OsI_32150 [Oryza sativa Indica Group]	sp|Q689G6|PRR95_ORYSJ TwoNAcomponent response regulatorNAlike PRR95 OS=Oryza sativa subsp. japonica GN=PRR95 PE=2 SV=1	37R8H	NA	NA
c741_g1	NA	NA	NA	NA	NA
c742_g1	gi|242090761|ref|XP_002441213.1| hypothetical protein SORBIDRAFT_09g022420 [Sorghum bicolor] gi|241946498|gb|EES19643.1| hypothetical protein SORBI_009G161900 [Sorghum bicolor]	NA	37Q9	NA	NA
c743_g1	gi|1028908840|ref|NP_001150476.2| uncharacterized protein LOC100284107 [Zea mays] gi|195639520|gb|ACG39228.1| UDP-glucose 4-epimerase GEPI48 [Zea mays]	sp|Q6ZDJ7|UGE2_ORYSJ UDPNAglucose 4NAepimerase 2 OS=Oryza sativa subsp. japonica GN=UGENA2 PE=2 SV=1	37HJT	NA	NA
c744_g1	gi|670358675|ref|XP_008666400.1| PREDICTED: uncharacterized protein LOC100272382 isoform X2 [Zea mays] gi|414872927|tpg|DAA51484.1| TPA: hypothetical protein ZEAMMB73_065991 [Zea mays]	sp|O65718|CNGC2_ARATH Cyclic nucleotideNAgated ion channel 2 OS=Arabidopsis thaliana GN=CNGC2 PE=1 SV=1	37K37	GO:0044765 (single-organism transport,biological_process)	NA
c745_g1	gi|992271931|gb|KXG32077.1| hypothetical protein SORBI_003G097200 [Sorghum bicolor]	sp|Q9FID5|Y5393_ARATH Probable receptorNAlike protein kinase At5g39030 OS=Arabidopsis thaliana GN=At5g39030 PE=2 SV=1	37RNN	GO:0004674 (protein serine/threonine kinase activity,molecular_function);GO:0005524 (ATP binding,molecular_function);GO:0016021 (integral component of membrane,cellular_component);GO:0006468 (protein phosphorylation,biological_process)	NA
c746_g1	gi|242095230|ref|XP_002438105.1| hypothetical protein SORBIDRAFT_10g008090 [Sorghum bicolor] gi|148467568|gb|ABQ65687.1| NOD26-like major intrinsic protein [Sorghum bicolor] gi|241916328|gb|EER89472.1| hypothetical protein SORBI_010G092600 [Sorghum bicolor]	sp|Q9ATN2|NIP22_MAIZE Aquaporin NIP2NA2 OS=Zea mays GN=NIP2NA2 PE=2 SV=1	37I8V	GO:0015250 (water channel activity,molecular_function);GO:0006833 (water transport,biological_process);GO:0005887 (integral component of plasma membrane,cellular_component);GO:0015254 (glycerol channel activity,molecular_function);GO:0034220 (ion transmembrane transport,biological_process);GO:0009992 (cellular water homeostasis,biological_process);GO:0015793 (glycerol transport,biological_process)	NA
c747_g1	gi|992275724|gb|KXG34315.1| hypothetical protein SORBI_002G020500 [Sorghum bicolor]	NA	37I22	NA	NA
c748_g1	NA	NA	NA	NA	NA
c749_g1	gi|414875981|tpg|DAA53112.1| TPA: hypothetical protein ZEAMMB73_920038 [Zea mays]	sp|O04504|PPR27_ARATH Pentatricopeptide repeatNAcontaining protein At1g09820 OS=Arabidopsis thaliana GN=At1g09820 PE=2 SV=1	37T8	NA	NA
c750_g1	gi|194690684|gb|ACF79426.1| unknown [Zea mays]	sp|Q8H1Z0|CER3_ARATH Protein ECERIFERUM 3 OS=Arabidopsis thaliana GN=CER3 PE=1 SV=1	37JI8	GO:0055085 (transmembrane transport,biological_process);GO:0005506 (iron ion binding,molecular_function);GO:0055114 (oxidation-reduction process,biological_process);GO:0016021 (integral component of membrane,cellular_component);GO:0006633 (fatty acid biosynthetic process,biological_process);GO:0005886 (plasma membrane,cellular_component);GO:0016491 (oxidoreductase activity,molecular_function);GO:…	NA
c751_g1	gi|992280546|gb|KXG38645.1| hypothetical protein SORBI_001G261200 [Sorghum bicolor]	sp|Q940M4|OCT7_ARATH Organic cation/carnitine transporter 7 OS=Arabidopsis thaliana GN=OCT7 PE=2 SV=1	37NV5	GO:0055085 (transmembrane transport,biological_process);GO:0016021 (integral component of membrane,cellular_component);GO:0022891 (substrate-specific transmembrane transporter activity,molecular_function)	NA
c752_g1	gi|992161933|gb|KXG24433.1| hypothetical protein SORBI_007G041500 [Sorghum bicolor]	sp|Q9LRB0|LCBK1_ARATH Sphingoid longNAchain bases kinase 1 OS=Arabidopsis thaliana GN=LCBK1 PE=1 SV=1	37QYW	GO:0016310 (phosphorylation,biological_process);GO:0016301 (kinase activity,molecular_function)	NA
c753_g1	gi|992166927|gb|KXG28265.1| hypothetical protein SORBI_005G105000 [Sorghum bicolor]	sp|Q9CAD5|YODA_ARATH MitogenNAactivated protein kinase kinase kinase YODA OS=Arabidopsis thaliana GN=YDA PE=1 SV=1	37KQM	GO:0023014 (signal transduction by protein phosphorylation,biological_process);GO:0005524 (ATP binding,molecular_function);GO:0004702 (receptor signaling protein serine/threonine kinase activity,molecular_function);GO:0005737 (cytoplasm,cellular_component)	NA
c754_g1	gi|514822744|ref|XP_004986033.1| PREDICTED: THO complex subunit 1 [Setaria italica] gi|944228612|gb|KQK93016.1| hypothetical protein SETIT_034643mg [Setaria italica]	NA	37IFP	GO:0050832 (defense response to fungus,biological_process);GO:0006406 (mRNA export from nucleus,biological_process);GO:0000347 (THO complex,cellular_component);GO:0010267 (production of ta-siRNAs involved in RNA interference,biological_process)	NA
c755_g1	gi|670447146|ref|XP_008663746.1| PREDICTED: zinc finger MYM-type protein 1-like isoform X3 [Zea mays]	NA	NA	NA	NA
c756_g1	gi|806638677|ref|NP_001105333.2| zea apetala homolog 1 [Zea mays] gi|414592108|tpg|DAA42679.1| TPA: zea apetala-like protein [Zea mays]	sp|Q6Q9I2|MAD15_ORYSJ MADSNAbox transcription factor 15 OS=Oryza sativa subsp. japonica GN=MADS15 PE=1 SV=2	NA	GO:0005634 (nucleus,cellular_component);GO:0003677 (DNA binding,molecular_function);GO:0006355 (regulation of transcription, DNA-templated,biological_process);GO:0003700 (transcription factor activity, sequence-specific DNA binding,molecular_function);GO:0046983 (protein dimerization activity,molecular_function)	NA
c757_g1	gi|670370353|ref|XP_008666399.1| PREDICTED: uncharacterized protein LOC103645045 [Zea mays]	NA	NA	NA	NA
c758_g1	gi|242068153|ref|XP_002449353.1| hypothetical protein SORBIDRAFT_05g008520 [Sorghum bicolor] gi|241935196|gb|EES08341.1| hypothetical protein SORBI_005G098500 [Sorghum bicolor]	NA	NA	NA	NA
c759_g1	gi|238009228|gb|ACR35649.1| unknown [Zea mays] gi|414866494|tpg|DAA45051.1| TPA: hypothetical protein ZEAMMB73_361186 [Zea mays]	NA	NA	NA	NA
c760_g1	NA	NA	NA	NA	NA
c761_g1	gi|293331259|ref|NP_001168131.1| uncharacterized protein LOC100381876 [Zea mays] gi|223946207|gb|ACN27187.1| unknown [Zea mays] gi|413951098|gb|AFW83747.1| hypothetical protein ZEAMMB73_337529 [Zea mays] gi|413951099|gb|AFW83748.1| hypothetical protein ZEAMMB73_337529 [Zea mays]	NA	37R86	NA	NA
c762_g1	gi|670396873|ref|XP_008678653.1| PREDICTED: achilleol B synthase-like [Zea mays]	sp|Q2R712|ACBSY_ORYSJ Achilleol B synthase OS=Oryza sativa subsp. japonica GN=Os11g0285000 PE=1 SV=1	37PVR	GO:0003824 (catalytic activity,molecular_function)	NA
c763_g1	NA	NA	NA	NA	NA
c764_g1	gi|670442047|ref|XP_008661361.1| PREDICTED: putative bZIP transcription factor superfamily protein isoform 1 isoform X5 [Zea mays]	sp|Q93ZE2|TGA7_ARATH Transcription factor TGA7 OS=Arabidopsis thaliana GN=TGA7 PE=1 SV=1	NA	GO:0006355 (regulation of transcription, DNA-templated,biological_process);GO:0043565 (sequence-specific DNA binding,molecular_function);GO:0003700 (transcription factor activity, sequence-specific DNA binding,molecular_function)	NA
c765_g1	gi|380691863|emb|CCB84879.1| phosphoenolpyruvate carboxylase, partial [Paspalum paniculatum]	sp|Q5GM68|CAPP2_ARATH Phosphoenolpyruvate carboxylase 2 OS=Arabidopsis thaliana GN=PPC2 PE=1 SV=2	37I3E	NA	NA
c766_g1	gi|242094726|ref|XP_002437853.1| hypothetical protein SORBIDRAFT_10g003770 [Sorghum bicolor] gi|241916076|gb|EER89220.1| hypothetical protein SORBI_010G042800 [Sorghum bicolor]	sp|O23717|PSB5A_ARATH Proteasome subunit beta typeNA5NAA OS=Arabidopsis thaliana GN=PBE1 PE=1 SV=1	37RQF	GO:0005634 (nucleus,cellular_component);GO:0051603 (proteolysis involved in cellular protein catabolic process,biological_process);GO:0004298 (threonine-type endopeptidase activity,molecular_function);GO:0005737 (cytoplasm,cellular_component);GO:0005839 (proteasome core complex,cellular_component)	NA
c767_g1	gi|164698713|gb|ABY66909.1| chloroplast ribulose-1,5-bisphosphate carboxylase/oxygenase small subunit [Miscanthus x giganteus]	sp|Q41373|RBS_SACHY Ribulose bisphosphate carboxylase small chain, chloroplastic OS=Saccharum hybrid GN=RBCS PE=3 SV=1	37T3C	NA	NA
c768_g1	gi|1881458|emb|CAA93038.1| ribulose-1,5-bisphosphate carboxylase/oxygenase large subunit [Logania vaginalis]	sp|Q32701|RBL_NOTSU Ribulose bisphosphate carboxylase large chain OS=Notothixos subaureus GN=rbcL PE=3 SV=1	37HQX	NA	NA
c769_g1	gi|960453119|ref|XP_010229465.2| PREDICTED: uncharacterized protein LOC100827823 [Brachypodium distachyon]	sp|Q9SD88|ASTER_ARATH Protein Asterix OS=Arabidopsis thaliana GN=At5g07960 PE=2 SV=1	37RKK	GO:0050660 (flavin adenine dinucleotide binding,molecular_function);GO:0055114 (oxidation-reduction process,biological_process);GO:0045454 (cell redox homeostasis,biological_process);GO:0043531 (ADP binding,molecular_function);GO:0050661 (NADP binding,molecular_function);GO:0006749 (glutathione metabolic process,biological_process);GO:0098869 (cellular oxidant detoxification,biological_process);G…	NA
c770_g1	gi|242070873|ref|XP_002450713.1| hypothetical protein SORBIDRAFT_05g013190 [Sorghum bicolor]	sp|Q2R4J4|C3H63_ORYSJ Zinc finger CCCH domainNAcontaining protein 63 OS=Oryza sativa subsp. japonica GN=Os11g0472000 PE=2 SV=2	37MG1	NA	NA
c771_g1	gi|380691794|emb|CCA60991.1| phosphoenolpyruvate carboxylase, partial [Alloteropsis semialata subsp. semialata]	sp|P15804|CAPP3_SORBI Phosphoenolpyruvate carboxylase 3 OS=Sorghum bicolor PE=1 SV=2	37I3E	NA	NA
c772_g1	gi|992274312|gb|KXG34234.1| hypothetical protein SORBI_003G446100 [Sorghum bicolor] gi|992274313|gb|KXG34235.1| hypothetical protein SORBI_003G446100 [Sorghum bicolor]	NA	NA	NA	NA
c773_g1	gi|242040451|ref|XP_002467620.1| hypothetical protein SORBIDRAFT_01g031000 [Sorghum bicolor] gi|241921474|gb|EER94618.1| hypothetical protein SORBI_001G319100 [Sorghum bicolor]	sp|Q06398|GSTU6_ORYSJ Probable glutathione SNAtransferase GSTU6 OS=Oryza sativa subsp. japonica GN=GSTU6 PE=2 SV=2	NA	GO:0004364 (glutathione transferase activity,molecular_function);GO:0006749 (glutathione metabolic process,biological_process);GO:0009407 (toxin catabolic process,biological_process);GO:0005737 (cytoplasm,cellular_component)	NA
c774_g1	gi|242051623|ref|XP_002454957.1| hypothetical protein SORBIDRAFT_03g002090 [Sorghum bicolor] gi|241926932|gb|EES00077.1| hypothetical protein SORBI_003G022300 [Sorghum bicolor]	sp|Q9Y5Z4|HEBP2_HUMAN HemeNAbinding protein 2 OS=Homo sapiens GN=HEBP2 PE=1 SV=1	37RVC	NA	NA
c775_g1	gi|413951036|gb|AFW83685.1| hypothetical protein ZEAMMB73_283352 [Zea mays]	sp|P35585|AP1M1_MOUSE APNA1 complex subunit muNA1 OS=Mus musculus GN=Ap1m1 PE=1 SV=3	37HYS	GO:0006886 (intracellular protein transport,biological_process);GO:0030131 (clathrin adaptor complex,cellular_component);GO:0016192 (vesicle-mediated transport,biological_process)	NA
c776_g1	gi|242096644|ref|XP_002438812.1| hypothetical protein SORBIDRAFT_10g026590 [Sorghum bicolor] gi|241917035|gb|EER90179.1| hypothetical protein SORBI_010G220500 [Sorghum bicolor]	sp|O49434|AAH_ARATH Allantoate deiminase, chloroplastic OS=Arabidopsis thaliana GN=AAH PE=1 SV=2	37IBW	GO:0016787 (hydrolase activity,molecular_function);GO:0034641 (cellular nitrogen compound metabolic process,biological_process);GO:0071704 (organic substance metabolic process,biological_process)	NA
c777_g1	gi|212720739|ref|NP_001132210.1| uncharacterized protein LOC100193639 [Zea mays] gi|194693762|gb|ACF80965.1| unknown [Zea mays] gi|413932994|gb|AFW67545.1| hypothetical protein ZEAMMB73_201248 [Zea mays]	NA	37N8Z	NA	NA
c778_g1	gi|670439544|ref|XP_008660140.1| PREDICTED: cytochrome P450 93A3-like [Zea mays] gi|413955687|gb|AFW88336.1| putative cytochrome P450 superfamily protein [Zea mays]	sp|Q42798|C93A1_SOYBN Cytochrome P450 93A1 OS=Glycine max GN=CYP93A1 PE=2 SV=1	37YWE	GO:0016709 (oxidoreductase activity, acting on paired donors, with incorporation or reduction of molecular oxygen, NAD(P)H as one donor, and incorporation of one atom of oxygen,molecular_function);GO:0020037 (heme binding,molecular_function);GO:0005506 (iron ion binding,molecular_function);GO:0044550 (secondary metabolite biosynthetic process,biological_process);GO:0016021 (integral component of …	NA
c779_g1	gi|363543271|ref|NP_001241851.1| aldose reductase [Zea mays] gi|315493396|gb|ADU32870.1| aldose reductase [Zea mays] gi|414589713|tpg|DAA40284.1| TPA: putative oxidoreductase, aldo/keto reductase family protein [Zea mays]	NA	37SJV	NA	NA
c780_g1	gi|992165377|gb|KXG27222.1| hypothetical protein SORBI_006G233500 [Sorghum bicolor]	sp|Q39162|TGA4_ARATH Transcription factor TGA4 OS=Arabidopsis thaliana GN=TGA4 PE=1 SV=2	37Q5X	GO:0006355 (regulation of transcription, DNA-templated,biological_process);GO:0043565 (sequence-specific DNA binding,molecular_function);GO:0003700 (transcription factor activity, sequence-specific DNA binding,molecular_function)	K14431 (Brite Hierarchies,Protein families: genetic information processing)
c781_g1	gi|242051052|ref|XP_002463270.1| hypothetical protein SORBIDRAFT_02g040910 [Sorghum bicolor] gi|241926647|gb|EER99791.1| hypothetical protein SORBI_002G393800 [Sorghum bicolor]	NA	389AA	NA	NA
c782_g1	gi|242079049|ref|XP_002444293.1| hypothetical protein SORBIDRAFT_07g019770 [Sorghum bicolor] gi|241940643|gb|EES13788.1| hypothetical protein SORBI_007G120500 [Sorghum bicolor]	sp|O49048|VPS45_ARATH Vacuolar protein sortingNAassociated protein 45 homolog OS=Arabidopsis thaliana GN=VPS45 PE=1 SV=2	37RC3	GO:0006886 (intracellular protein transport,biological_process);GO:0009705 (plant-type vacuole membrane,cellular_component);GO:0006904 (vesicle docking involved in exocytosis,biological_process);GO:0005802 (trans-Golgi network,cellular_component)	K12479 (Brite Hierarchies,Protein families: genetic information processing)
c783_g1	gi|293332459|ref|NP_001168864.1| uncharacterized protein LOC100382669 [Zea mays] gi|223973407|gb|ACN30891.1| unknown [Zea mays]	sp|P0A3B4|TYPA_SHIFL GTPNAbinding protein TypA/BipA OS=Shigella flexneri GN=typA PE=3 SV=1	37HN6	NA	NA
c784_g1	gi|992278119|gb|KXG36481.1| hypothetical protein SORBI_002G340000 [Sorghum bicolor]	sp|Q9SZL8|FRS5_ARATH Protein FAR1NARELATED SEQUENCE 5 OS=Arabidopsis thaliana GN=FRS5 PE=2 SV=1	37T6G	NA	NA
c785_g1	gi|242047134|ref|XP_002461313.1| hypothetical protein SORBIDRAFT_02g000730 [Sorghum bicolor] gi|241924690|gb|EER97834.1| hypothetical protein SORBI_002G005700 [Sorghum bicolor]	sp|Q5M947|RRP15_RAT RRP15NAlike protein OS=Rattus norvegicus GN=Rrp15 PE=2 SV=1	37QNJ	GO:0000470 (maturation of LSU-rRNA,biological_process);GO:0000460 (maturation of 5.8S rRNA,biological_process);GO:0030687 (preribosome, large subunit precursor,cellular_component)	NA
c786_g1	gi|242060460|ref|XP_002451519.1| hypothetical protein SORBIDRAFT_04g003175 [Sorghum bicolor]	sp|A2YGR5|SPL12_ORYSI Squamosa promoterNAbindingNAlike protein 12 OS=Oryza sativa subsp. indica GN=SPL12 PE=2 SV=1	37QHI	NA	NA
c787_g1	gi|242053553|ref|XP_002455922.1| hypothetical protein SORBIDRAFT_03g027330 [Sorghum bicolor] gi|241927897|gb|EES01042.1| hypothetical protein SORBI_003G214000 [Sorghum bicolor]	sp|Q9QYI7|DNJB8_MOUSE DnaJ homolog subfamily B member 8 OS=Mus musculus GN=Dnajb8 PE=2 SV=1	37VWD	GO:0005634 (nucleus,cellular_component);GO:0005737 (cytoplasm,cellular_component)	K09514 (Brite Hierarchies,Protein families: genetic information processing)
c788_g1	gi|242042393|ref|XP_002468591.1| hypothetical protein SORBIDRAFT_01g048660 [Sorghum bicolor] gi|241922445|gb|EER95589.1| hypothetical protein SORBI_001G522000 [Sorghum bicolor]	sp|P25083|ADT1_SOLTU ADP,ATP carrier protein, mitochondrial OS=Solanum tuberosum GN=ANT PE=2 SV=1	37N6E	GO:0055085 (transmembrane transport,biological_process);GO:0005471 (ATP:ADP antiporter activity,molecular_function);GO:0015867 (ATP transport,biological_process);GO:0005743 (mitochondrial inner membrane,cellular_component);GO:0016021 (integral component of membrane,cellular_component);GO:0006412 (translation,biological_process);GO:0009941 (chloroplast envelope,cellular_component);GO:0003735 (stru…	K05863 (Brite Hierarchies,Protein families: signaling and cellular processes)
c789_g1	gi|514819057|ref|XP_004984228.1| PREDICTED: KH domain-containing protein At4g18375 [Setaria italica] gi|514819059|ref|XP_004984229.1| PREDICTED: KH domain-containing protein At4g18375 [Setaria italica] gi|514819061|ref|XP_004984230.1| PREDICTED: KH domain-containing protein At4g18375 [Setaria italica] gi|514819063|ref|XP_004984231.1| PREDICTED: KH domain-containing protein At4g18375 [Setaria ital…	sp|P58223|Y4837_ARATH KH domainNAcontaining protein At4g18375 OS=Arabidopsis thaliana GN=At4g18375 PE=2 SV=1	37QRU	GO:0003723 (RNA binding,molecular_function)	NA
c790_g1	gi|514728463|ref|XP_004956468.1| PREDICTED: protein ENHANCED DOWNY MILDEW 2-like isoform X1 [Setaria italica]	NA	37J24	NA	NA
c791_g1	gi|77555695|gb|ABA98491.1| retrotransposon protein, putative, unclassified [Oryza sativa Japonica Group]	NA	37MS7	NA	NA
c792_g1	gi|476003|gb|AAA62325.1| HSP70 [Hordeum vulgare subsp. vulgare]	sp|P49118|BIP_SOLLC LuminalNAbinding protein OS=Solanum lycopersicum PE=1 SV=1	37ISV	NA	NA
c793_g1	gi|242092638|ref|XP_002436809.1| hypothetical protein SORBIDRAFT_10g009210 [Sorghum bicolor]	sp|F4IHS2|SYD_ARATH Chromatin structureNAremodeling complex protein SYD OS=Arabidopsis thaliana GN=SYD PE=1 SV=1	37KHU	NA	NA
c794_g1	gi|218188545|gb|EEC70972.1| hypothetical protein OsI_02602 [Oryza sativa Indica Group]	sp|Q7TSI3|PP6R1_MOUSE Serine/threonineNAprotein phosphatase 6 regulatory subunit 1 OS=Mus musculus GN=Ppp6r1 PE=1 SV=1	37QVW	NA	NA
c795_g1	gi|242064610|ref|XP_002453594.1| hypothetical protein SORBIDRAFT_04g008660 [Sorghum bicolor] gi|241933425|gb|EES06570.1| hypothetical protein SORBI_004G106200 [Sorghum bicolor]	NA	37KTV	NA	NA
c796_g1	gi|326490077|dbj|BAJ94112.1| predicted protein [Hordeum vulgare subsp. vulgare] gi|326523663|dbj|BAJ93002.1| predicted protein [Hordeum vulgare subsp. vulgare]	sp|Q8VZE2|PTR22_ARATH Probable peptide/nitrate transporter At1g72120 OS=Arabidopsis thaliana GN=At1g72120 PE=2 SV=2	37IP8	NA	NA
c797_g1	gi|670407347|ref|XP_008645146.1| PREDICTED: uncharacterized protein LOC103626511 [Zea mays] gi|413935170|gb|AFW69721.1| hypothetical protein ZEAMMB73_120698 [Zea mays]	NA	37P4X	NA	NA
c798_g1	gi|992275893|gb|EER98028.2| hypothetical protein SORBI_002G043800 [Sorghum bicolor]	sp|Q9P2D0|IBTK_HUMAN Inhibitor of Bruton tyrosine kinase OS=Homo sapiens GN=IBTK PE=1 SV=3	37KN6	GO:0005544 (calcium-dependent phospholipid binding,molecular_function);GO:0005509 (calcium ion binding,molecular_function);GO:0016021 (integral component of membrane,cellular_component);GO:0005886 (plasma membrane,cellular_component)	NA
c799_g1	gi|473895844|gb|EMS48987.1| Cysteine-rich receptor-like protein kinase 25 [Triticum urartu]	sp|O81833|SD11_ARATH GNAtype lectin SNAreceptorNAlike serine/threonineNAprotein kinase SD1NA1 OS=Arabidopsis thaliana GN=SD11 PE=1 SV=1	37QJ4	NA	NA
c800_g1	gi|955724565|ref|XP_014661352.1| PREDICTED: uncharacterized protein LOC101782946 isoform X3 [Setaria italica]	NA	381U4	NA	NA
c801_g1	gi|992169636|gb|EES04930.2| hypothetical protein SORBI_004G127600 [Sorghum bicolor]	sp|Q8W593|LGUC_ARATH Probable lactoylglutathione lyase, chloroplast OS=Arabidopsis thaliana GN=At1g67280 PE=2 SV=1	37MYF	GO:0004462 (lactoylglutathione lyase activity,molecular_function);GO:0005634 (nucleus,cellular_component);GO:0005524 (ATP binding,molecular_function);GO:0005737 (cytoplasm,cellular_component);GO:0008360 (regulation of cell shape,biological_process);GO:0046872 (metal ion binding,molecular_function);GO:0018105 (peptidyl-serine phosphorylation,biological_process);GO:0004674 (protein serine/threonine…	NA
c802_g1	gi|242047976|ref|XP_002461734.1| hypothetical protein SORBIDRAFT_02g007210 [Sorghum bicolor] gi|241925111|gb|EER98255.1| hypothetical protein SORBI_002G087000 [Sorghum bicolor]	sp|O23710|PSB7A_ARATH Proteasome subunit beta typeNA7NAA OS=Arabidopsis thaliana GN=PBB1 PE=1 SV=2	37RDB	GO:0005634 (nucleus,cellular_component);GO:0051603 (proteolysis involved in cellular protein catabolic process,biological_process);GO:0004298 (threonine-type endopeptidase activity,molecular_function);GO:0005737 (cytoplasm,cellular_component);GO:0005839 (proteasome core complex,cellular_component)	K02739 (Brite Hierarchies,Protein families: genetic information processing)
c803_g1	gi|242067197|ref|XP_002448875.1| hypothetical protein SORBIDRAFT_05g000740 [Sorghum bicolor] gi|241934718|gb|EES07863.1| hypothetical protein SORBI_005G007800 [Sorghum bicolor]	sp|Q9SEL5|VTI12_ARATH Vesicle transport vNASNARE 12 OS=Arabidopsis thaliana GN=VTI12 PE=1 SV=3	37QA6	NA	NA
c804_g1	gi|195645012|gb|ACG41974.1| hypothetical protein [Zea mays]	NA	3881N	NA	NA
c805_g1	gi|514710718|ref|XP_004952103.1| PREDICTED: serine/threonine-protein kinase STY46-like isoform X1 [Setaria italica] gi|944264768|gb|KQL29008.1| hypothetical protein SETIT_016766mg [Setaria italica]	sp|Q2MHE4|HT1_ARATH Serine/threonineNAprotein kinase HT1 OS=Arabidopsis thaliana GN=HT1 PE=1 SV=1	37N3E	NA	NA
c806_g1	gi|242078871|ref|XP_002444204.1| hypothetical protein SORBIDRAFT_07g014960 [Sorghum bicolor] gi|241940554|gb|EES13699.1| hypothetical protein SORBI_007G106500 [Sorghum bicolor]	sp|P29194|CAPP2_SORBI Phosphoenolpyruvate carboxylase 2 OS=Sorghum bicolor PE=3 SV=1	37I3E	GO:0006099 (tricarboxylic acid cycle,biological_process);GO:0048046 (apoplast,cellular_component);GO:0015977 (carbon fixation,biological_process);GO:0008964 (phosphoenolpyruvate carboxylase activity,molecular_function);GO:0005829 (cytosol,cellular_component);GO:0009507 (chloroplast,cellular_component);GO:0048366 (leaf development,biological_process)	NA
c807_g1	gi|357163742|ref|XP_003579831.1| PREDICTED: ferric reduction oxidase 7, chloroplastic [Brachypodium distachyon] gi|944047176|gb|KQJ82817.1| hypothetical protein BRADI_5g11147 [Brachypodium distachyon]	sp|Q3KTM0|FRO7_ARATH Ferric reduction oxidase 7, chloroplastic OS=Arabidopsis thaliana GN=FRO7 PE=2 SV=1	37IDX	NA	NA
c808_g1	gi|514796912|ref|XP_004973667.1| PREDICTED: phenylalanine/tyrosine ammonia-lyase [Setaria italica] gi|944237826|gb|KQL02164.1| hypothetical protein SETIT_013348mg [Setaria italica]	sp|Q8VXG7|PALY_MAIZE Phenylalanine/tyrosine ammoniaNAlyase OS=Zea mays GN=PAL1 PE=1 SV=1	37M4G	NA	NA
c809_g1	gi|242095002|ref|XP_002437991.1| hypothetical protein SORBIDRAFT_10g006020 [Sorghum bicolor] gi|241916214|gb|EER89358.1| hypothetical protein SORBI_010G069100 [Sorghum bicolor]	NA	37IXS	NA	NA
c810_g1	gi|242042197|ref|XP_002468493.1| hypothetical protein SORBIDRAFT_01g046850 [Sorghum bicolor] gi|241922347|gb|EER95491.1| hypothetical protein SORBI_001G501400 [Sorghum bicolor]	sp|Q8BHB4|WDR3_MOUSE WD repeatNAcontaining protein 3 OS=Mus musculus GN=Wdr3 PE=2 SV=1	37KK3	GO:0034388 (Pwp2p-containing subcomplex of 90S preribosome,cellular_component);GO:0030515 (snoRNA binding,molecular_function);GO:0000462 (maturation of SSU-rRNA from tricistronic rRNA transcript (SSU-rRNA, 5.8S rRNA, LSU-rRNA),biological_process);GO:0032040 (small-subunit processome,cellular_component);GO:0003824 (catalytic activity,molecular_function)	K14556 (Brite Hierarchies,Protein families: genetic information processing)
c811_g1	gi|413943966|gb|AFW76615.1| hypothetical protein ZEAMMB73_419897 [Zea mays]	sp|Q5ZLT0|XPO7_CHICK ExportinNA7 OS=Gallus gallus GN=XPO7 PE=2 SV=1	NA	GO:0005643 (nuclear pore,cellular_component);GO:0008536 (Ran GTPase binding,molecular_function);GO:0005049 (nuclear export signal receptor activity,molecular_function);GO:0006611 (protein export from nucleus,biological_process);GO:0005737 (cytoplasm,cellular_component)	NA
c812_g1	gi|992164412|gb|KXG26359.1| hypothetical protein SORBI_006G087700 [Sorghum bicolor]	sp|Q8BTG3|T11L1_MOUSE TNAcomplex protein 11NAlike protein 1 OS=Mus musculus GN=Tcp11l1 PE=2 SV=1	37QY	NA	NA
c813_g1	gi|242082718|ref|XP_002441784.1| hypothetical protein SORBIDRAFT_08g002280 [Sorghum bicolor]	NA	37RPQ	NA	NA
c814_g1	gi|226532958|ref|NP_001141933.1| uncharacterized protein LOC100274082 [Zea mays] gi|194706496|gb|ACF87332.1| unknown [Zea mays] gi|414883692|tpg|DAA59706.1| TPA: hypothetical protein ZEAMMB73_991900 [Zea mays]	NA	37PXC	NA	NA
c815_g1	NA	NA	NA	NA	NA
c816_g1	gi|992280934|gb|KXG39009.1| hypothetical protein SORBI_001G313400 [Sorghum bicolor]	sp|B6SFA4|MAA3_ARATH Probable helicase MAGATAMA 3 OS=Arabidopsis thaliana GN=MAA3 PE=2 SV=1	37RMF	NA	K10706 (Brite Hierarchies,Protein families: genetic information processing)
c817_g1	gi|242062622|ref|XP_002452600.1| hypothetical protein SORBIDRAFT_04g028840 [Sorghum bicolor] gi|241932431|gb|EES05576.1| hypothetical protein SORBI_004G248600 [Sorghum bicolor]	sp|F4I4P3|MED23_ARATH Mediator of RNA polymerase II transcription subunit 23 OS=Arabidopsis thaliana GN=MED23 PE=1 SV=1	37KMM	GO:0016592 (mediator complex,cellular_component)	K15166 (Brite Hierarchies,Protein families: genetic information processing)
c818_g1	gi|670430769|ref|XP_008656081.1| PREDICTED: calcium-dependent protein kinase 3-like [Zea mays] gi|413948621|gb|AFW81270.1| putative calcium-dependent protein kinase family protein isoform 1 [Zea mays] gi|413948622|gb|AFW81271.1| putative calcium-dependent protein kinase family protein isoform 2 [Zea mays]	sp|Q42479|CDPK3_ARATH CalciumNAdependent protein kinase 3 OS=Arabidopsis thaliana GN=CPK3 PE=1 SV=1	NA	GO:0004674 (protein serine/threonine kinase activity,molecular_function);GO:0006468 (protein phosphorylation,biological_process);GO:0005488 (binding,molecular_function)	NA
c819_g1	gi|242035039|ref|XP_002464914.1| hypothetical protein SORBIDRAFT_01g028690 [Sorghum bicolor]	NA	37IJB	NA	NA
c820_g1	gi|224034337|gb|ACN36244.1| unknown [Zea mays]	sp|Q5RC80|RBM39_PONAB RNANAbinding protein 39 OS=Pongo abelii GN=RBM39 PE=2 SV=1	37HQC	GO:0003676 (nucleic acid binding,molecular_function)	NA
c821_g1	gi|242032385|ref|XP_002463587.1| hypothetical protein SORBIDRAFT_01g002520 [Sorghum bicolor] gi|241917441|gb|EER90585.1| hypothetical protein SORBI_001G026400 [Sorghum bicolor]	sp|Q9NUP7|TRM13_HUMAN tRNA:m(4)X modification enzyme TRM13 homolog OS=Homo sapiens GN=TRMT13 PE=1 SV=2	37MD2	GO:0008175 (tRNA methyltransferase activity,molecular_function);GO:0030488 (tRNA methylation,biological_process)	NA
c822_g1	gi|543177598|gb|AGV54820.1| cell wall-associated hydrolase [Phaseolus vulgaris]	sp|P11155|PPDK1_MAIZE Pyruvate, phosphate dikinase 1, chloroplastic OS=Zea mays GN=PPDK1 PE=1 SV=2	37RGD	GO:0046872 (metal ion binding,molecular_function);GO:0005524 (ATP binding,molecular_function);GO:0006090 (pyruvate metabolic process,biological_process);GO:0004672 (protein kinase activity,molecular_function);GO:0006468 (protein phosphorylation,biological_process);GO:0050242 (pyruvate, phosphate dikinase activity,molecular_function)	NA
c823_g1	gi|242070689|ref|XP_002450621.1| hypothetical protein SORBIDRAFT_05g008350 [Sorghum bicolor] gi|241936464|gb|EES09609.1| hypothetical protein SORBI_005G096300 [Sorghum bicolor]	sp|Q39214|RPM1_ARATH Disease resistance protein RPM1 OS=Arabidopsis thaliana GN=RPM1 PE=1 SV=1	37YVH	NA	NA
c824_g1	gi|992163132|gb|KXG25561.1| hypothetical protein SORBI_007G197300 [Sorghum bicolor]	NA	NA	NA	NA
c825_g1	gi|195638382|gb|ACG38659.1| hypothetical protein [Zea mays]	NA	37V86	GO:0035267 (NuA4 histone acetyltransferase complex,cellular_component);GO:0006357 (regulation of transcription from RNA polymerase II promoter,biological_process);GO:0016573 (histone acetylation,biological_process)	NA
c826_g1	gi|992274158|gb|KXG34098.1| hypothetical protein SORBI_003G422800 [Sorghum bicolor]	sp|B9EXZ6|BAT1_ORYSJ AminoNAacid permease BAT1 homolog OS=Oryza sativa subsp. japonica GN=BAT1 PE=2 SV=1	37IMJ	GO:0005313 (L-glutamate transmembrane transporter activity,molecular_function);GO:0089711 (L-glutamate transmembrane transport,biological_process);GO:0015808 (L-alanine transport,biological_process);GO:0015189 (L-lysine transmembrane transporter activity,molecular_function);GO:0015812 (gamma-aminobutyric acid transport,biological_process);GO:0015185 (gamma-aminobutyric acid transmembrane transpor…	NA
c827_g1	gi|992167656|gb|KXG28935.1| hypothetical protein SORBI_005G186800 [Sorghum bicolor]	sp|P52708|HNLS_SORBI PNA(S)NAhydroxymandelonitrile lyase OS=Sorghum bicolor PE=1 SV=2	37REQ	GO:0051603 (proteolysis involved in cellular protein catabolic process,biological_process);GO:0004185 (serine-type carboxypeptidase activity,molecular_function);GO:0005773 (vacuole,cellular_component)	NA
c828_g1	gi|992164896|gb|KXG26786.1| hypothetical protein SORBI_006G160300 [Sorghum bicolor]	NA	37MXD	GO:0016021 (integral component of membrane,cellular_component);GO:0009706 (chloroplast inner membrane,cellular_component)	NA
c829_g1	gi|242082898|ref|XP_002441874.1| hypothetical protein SORBIDRAFT_08g003990 [Sorghum bicolor] gi|241942567|gb|EES15712.1| hypothetical protein SORBI_008G047300 [Sorghum bicolor]	NA	37J19	NA	NA
c830_g1	gi|670444286|ref|XP_008662565.1| PREDICTED: thioredoxin M-type, chloroplastic-like [Zea mays] gi|413916434|gb|AFW56366.1| putative thioredoxin superfamily protein [Zea mays]	sp|Q41864|TRXM_MAIZE Thioredoxin MNAtype, chloroplastic OS=Zea mays GN=TRM1 PE=2 SV=1	37UI	GO:0015035 (protein disulfide oxidoreductase activity,molecular_function);GO:0006662 (glycerol ether metabolic process,biological_process);GO:0055114 (oxidation-reduction process,biological_process);GO:0009507 (chloroplast,cellular_component);GO:0045454 (cell redox homeostasis,biological_process)	NA
c831_g1	gi|992274226|gb|KXG34157.1| hypothetical protein SORBI_003G433200 [Sorghum bicolor]	NA	37S6W	NA	NA
c832_g1	gi|242051362|ref|XP_002463425.1| hypothetical protein SORBIDRAFT_02g043620 [Sorghum bicolor]	sp|Q9LES3|AI5L2_ARATH ABSCISIC ACIDNAINSENSITIVE 5NAlike protein 2 OS=Arabidopsis thaliana GN=DPBF3 PE=1 SV=1	37R9J	GO:0006355 (regulation of transcription, DNA-templated,biological_process);GO:0043565 (sequence-specific DNA binding,molecular_function);GO:0003700 (transcription factor activity, sequence-specific DNA binding,molecular_function)	NA
c833_g1	gi|670406432|ref|XP_008644776.1| PREDICTED: uncharacterized protein LOC100278729 [Zea mays] gi|670406434|ref|XP_008644777.1| PREDICTED: uncharacterized protein LOC100278729 [Zea mays] gi|413934025|gb|AFW68576.1| hypothetical protein ZEAMMB73_497344 [Zea mays]	NA	37XFY	GO:0016021 (integral component of membrane,cellular_component)	NA
c834_g1	gi|297837955|ref|XP_002886859.1| psi P700 apoprotein A1 [Arabidopsis lyrata subsp. lyrata] gi|297332700|gb|EFH63118.1| psi P700 apoprotein A1 [Arabidopsis lyrata subsp. lyrata]	sp|Q9MUK4|PSAA_ENCLE Photosystem I P700 chlorophyll a apoprotein A1 (Fragment) OS=Encephalartos lebomboensis GN=psaA PE=3 SV=1	NA	GO:0044424 (intracellular part,cellular_component)	NA
c835_g1	gi|992166233|gb|KXG27662.1| hypothetical protein SORBI_005G022200 [Sorghum bicolor]	sp|Q9FQ03|XRN3_ARATH 5&apos;NA3&apos; exoribonuclease 3 OS=Arabidopsis thaliana GN=XRN3 PE=2 SV=1	37RC1	NA	NA
c836_g1	gi|992280469|gb|KXG38568.1| hypothetical protein SORBI_001G252400 [Sorghum bicolor]	sp|Q8GXS8|PKS3_ARATH Protein PHYTOCHROME KINASE SUBSTRATE 3 OS=Arabidopsis thaliana GN=PKS3 PE=2 SV=2	37R9F	NA	NA
c837_g1	gi|514809702|ref|XP_004979670.1| PREDICTED: mannose/glucose-specific lectin-like isoform X1 [Setaria italica]	sp|Q5U9T2|LECH_HORVU Horcolin OS=Hordeum vulgare PE=3 SV=1	389B	NA	NA
c838_g1	gi|514752444|ref|XP_004962574.1| PREDICTED: chloroplast stem-loop binding protein of 41 kDa b, chloroplastic [Setaria italica] gi|944251991|gb|KQL16254.1| hypothetical protein SETIT_022373mg [Setaria italica]	sp|Q9SA52|CP41B_ARATH Chloroplast stemNAloop binding protein of 41 kDa b, chloroplastic OS=Arabidopsis thaliana GN=CSP41B PE=1 SV=1	37KBV	NA	NA
c839_g1	gi|475525215|gb|EMT07129.1| Putative disease resistance protein [Aegilops tauschii]	sp|Q7XBQ9|RGA2_SOLBU Disease resistance protein RGA2 OS=Solanum bulbocastanum GN=RGA2 PE=1 SV=1	NA	GO:0000166 (nucleotide binding,molecular_function)	NA
c840_g1	gi|992167855|gb|KXG29105.1| hypothetical protein SORBI_005G212500 [Sorghum bicolor]	NA	NA	NA	NA
c841_g1	gi|944229509|gb|KQK93895.1| hypothetical protein SETIT_028105mg [Setaria italica]	NA	3876B	NA	NA
c842_g1	gi|992157913|gb|EES17694.2| hypothetical protein SORBI_009G040700 [Sorghum bicolor]	sp|Q60EX6|BSL1_ORYSJ Serine/threonineNAprotein phosphatase BSL1 homolog OS=Oryza sativa subsp. japonica GN=BSL1 PE=2 SV=1	37QNV	GO:0046872 (metal ion binding,molecular_function);GO:0004721 (phosphoprotein phosphatase activity,molecular_function);GO:0006470 (protein dephosphorylation,biological_process);GO:0009742 (brassinosteroid mediated signaling pathway,biological_process);GO:0005886 (plasma membrane,cellular_component)	NA
c843_g1	gi|242037813|ref|XP_002466301.1| hypothetical protein SORBIDRAFT_01g005280 [Sorghum bicolor] gi|241920155|gb|EER93299.1| hypothetical protein SORBI_001G058100 [Sorghum bicolor]	sp|Q9SQZ9|PITH1_ARATH PITH domainNAcontaining protein At3g04780 OS=Arabidopsis thaliana GN=At3g04780 PE=1 SV=2	37PB1	GO:0015035 (protein disulfide oxidoreductase activity,molecular_function);GO:0000103 (sulfate assimilation,biological_process);GO:0006457 (protein folding,biological_process);GO:0055114 (oxidation-reduction process,biological_process);GO:0005737 (cytoplasm,cellular_component);GO:0045454 (cell redox homeostasis,biological_process);GO:0016671 (oxidoreductase activity, acting on a sulfur group of do…	NA
c844_g1	gi|242048702|ref|XP_002462097.1| hypothetical protein SORBIDRAFT_02g018570 [Sorghum bicolor] gi|241925474|gb|EER98618.1| hypothetical protein SORBI_002G151600 [Sorghum bicolor]	NA	37PQA	NA	NA
c845_g1	gi|514709887|ref|XP_004951898.1| PREDICTED: mitogen-activated protein kinase 3 isoform X1 [Setaria italica]	sp|Q6Z437|MPK3_ORYSJ MitogenNAactivated protein kinase 3 OS=Oryza sativa subsp. japonica GN=MPK3 PE=2 SV=1	37RP5	GO:0000165 (MAPK cascade,biological_process);GO:0005524 (ATP binding,molecular_function);GO:0005622 (intracellular,cellular_component);GO:0004707 (MAP kinase activity,molecular_function)	K20535 (Brite Hierarchies,Protein families: metabolism)
c846_g1	gi|242071513|ref|XP_002451033.1| hypothetical protein SORBIDRAFT_05g022980 [Sorghum bicolor]	sp|Q6YYA3|CRS1_ORYSJ Chloroplastic group IIA intron splicing facilitator CRS1, chloroplastic OS=Oryza sativa subsp. japonica GN=Os08g0360100 PE=2 SV=1	37M2P	GO:0006397 (mRNA processing,biological_process);GO:0003723 (RNA binding,molecular_function);GO:0000373 (Group II intron splicing,biological_process);GO:0030529 (intracellular ribonucleoprotein complex,cellular_component);GO:0051539 (4 iron, 4 sulfur cluster binding,molecular_function);GO:0005739 (mitochondrion,cellular_component);GO:0016740 (transferase activity,molecular_function);GO:0009451 (RN…	NA
c847_g1	NA	NA	NA	NA	NA
c848_g1	gi|242083992|ref|XP_002442421.1| hypothetical protein SORBIDRAFT_08g019730 [Sorghum bicolor] gi|241943114|gb|EES16259.1| hypothetical protein SORBI_008G147200 [Sorghum bicolor]	sp|Q0JIL1|NRX2_ORYSJ Probable nucleoredoxin 2 OS=Oryza sativa subsp. japonica GN=Os01g0794400 PE=2 SV=1	37RYJ	GO:0005774 (vacuolar membrane,cellular_component);GO:0005829 (cytosol,cellular_component);GO:0003924 (GTPase activity,molecular_function)	NA
c849_g1	gi|242042916|ref|XP_002459329.1| hypothetical protein SORBIDRAFT_02g002600 [Sorghum bicolor] gi|241922706|gb|EER95850.1| hypothetical protein SORBI_002G029100 [Sorghum bicolor]	sp|Q6Y7W8|PERQ2_MOUSE PERQ amino acidNArich with GYF domainNAcontaining protein 2 OS=Mus musculus GN=Gigyf2 PE=1 SV=2	37R33	NA	NA
c850_g1	gi|924442995|gb|ALB78129.1| cellulose synthase catalytic subunit 1 [Miscanthus x giganteus]	sp|Q6AT26|CESA1_ORYSJ Probable cellulose synthase A catalytic subunit 1 [UDPNAforming] OS=Oryza sativa subsp. japonica GN=CESA1 PE=2 SV=1	388IX	GO:0016760 (cellulose synthase (UDP-forming) activity,molecular_function);GO:0046872 (metal ion binding,molecular_function);GO:0016021 (integral component of membrane,cellular_component);GO:0030244 (cellulose biosynthetic process,biological_process);GO:0071555 (cell wall organization,biological_process);GO:0005886 (plasma membrane,cellular_component)	K10999 (Brite Hierarchies,Protein families: signaling and cellular processes)
c851_g1	gi|992162190|gb|KXG24673.1| hypothetical protein SORBI_007G070600 [Sorghum bicolor]	sp|Q9LPF6|PUP11_ARATH Probable purine permease 11 OS=Arabidopsis thaliana GN=PUP11 PE=1 SV=1	37R2I	GO:0006810 (transport,biological_process);GO:0016021 (integral component of membrane,cellular_component);GO:0005215 (transporter activity,molecular_function)	NA
c852_g1	gi|440577301|emb|CCI55308.1| PH01B001I13.4 [Phyllostachys edulis]	sp|P50504|PUR6_SCHOC Phosphoribosylaminoimidazole carboxylase OS=Schwanniomyces occidentalis GN=ADE2 PE=3 SV=1	37SAJ	GO:0015074 (DNA integration,biological_process);GO:0019752 (carboxylic acid metabolic process,biological_process);GO:0016831 (carboxy-lyase activity,molecular_function);GO:0004523 (RNA-DNA hybrid ribonuclease activity,molecular_function);GO:0090502 (RNA phosphodiester bond hydrolysis, endonucleolytic,biological_process);GO:0030170 (pyridoxal phosphate binding,molecular_function);GO:0003676 (nucle…	NA
c853_g1	gi|992159326|gb|KXG22587.1| hypothetical protein SORBI_009G242100 [Sorghum bicolor]	sp|Q9LI74|CHUP1_ARATH Protein CHUP1, chloroplastic OS=Arabidopsis thaliana GN=CHUP1 PE=1 SV=1	37IDN	GO:0009902 (chloroplast relocation,biological_process);GO:0009707 (chloroplast outer membrane,cellular_component)	NA
c854_g1	gi|242040573|ref|XP_002467681.1| hypothetical protein SORBIDRAFT_01g032220 [Sorghum bicolor] gi|241921535|gb|EER94679.1| hypothetical protein SORBI_001G333600 [Sorghum bicolor]	sp|Q75GT2|MUB1_ORYSJ MembraneNAanchored ubiquitinNAfold protein 1 OS=Oryza sativa subsp. japonica GN=MUB1 PE=2 SV=1	37UNP	NA	NA
c855_g1	gi|514817960|ref|XP_004983692.1| PREDICTED: ARF guanine-nucleotide exchange factor GNOM-like [Setaria italica] gi|944225567|gb|KQK89971.1| hypothetical protein SETIT_033894mg [Setaria italica]	sp|Q42510|GNOM_ARATH ARF guanineNAnucleotide exchange factor GNOM OS=Arabidopsis thaliana GN=GN PE=1 SV=1	37Q2Z	NA	NA
c856_g1	gi|242094452|ref|XP_002437716.1| hypothetical protein SORBIDRAFT_10g001270 [Sorghum bicolor] gi|241915939|gb|EER89083.1| hypothetical protein SORBI_010G012800 [Sorghum bicolor]	sp|O22643|ACBP_FRIAG AcylNACoANAbinding protein OS=Fritillaria agrestis GN=ACABP PE=3 SV=1	NA	NA	NA
c857_g1	gi|242077612|ref|XP_002448742.1| hypothetical protein SORBIDRAFT_06g032450 [Sorghum bicolor] gi|241939925|gb|EES13070.1| hypothetical protein SORBI_006G261500 [Sorghum bicolor]	sp|Q9SKX5|PAO2_ARATH Probable polyamine oxidase 2 OS=Arabidopsis thaliana GN=PAO2 PE=2 SV=1	37HPC	GO:0008168 (methyltransferase activity,molecular_function);GO:0032259 (methylation,biological_process);GO:0055114 (oxidation-reduction process,biological_process);GO:0016491 (oxidoreductase activity,molecular_function)	NA
c858_g1	gi|992279564|gb|KXG37755.1| hypothetical protein SORBI_001G121400 [Sorghum bicolor]	NA	NA	NA	NA
c859_g1	gi|992280110|gb|KXG38228.1| hypothetical protein SORBI_001G203400 [Sorghum bicolor] gi|992280111|gb|KXG38229.1| hypothetical protein SORBI_001G203400 [Sorghum bicolor]	sp|Q8L850|PI5K9_ARATH Phosphatidylinositol 4NAphosphate 5NAkinase 9 OS=Arabidopsis thaliana GN=PIP5K9 PE=1 SV=2	37IC8	GO:0005524 (ATP binding,molecular_function);GO:0016308 (1-phosphatidylinositol-4-phosphate 5-kinase activity,molecular_function);GO:0046854 (phosphatidylinositol phosphorylation,biological_process)	NA
c860_g1	gi|212275408|ref|NP_001130565.1| uncharacterized protein LOC100191664 [Zea mays] gi|194689498|gb|ACF78833.1| unknown [Zea mays] gi|194707168|gb|ACF87668.1| unknown [Zea mays] gi|224030943|gb|ACN34547.1| unknown [Zea mays] gi|413946144|gb|AFW78793.1| hypothetical protein ZEAMMB73_606819 [Zea mays]	sp|Q4R1I9|ANGLT_ROSHC Anthocyanidin 5,3NAONAglucosyltransferase OS=Rosa hybrid cultivar GN=RhGT1 PE=2 SV=1	37M79	GO:0016740 (transferase activity,molecular_function)	NA
c861_g1	gi|212721950|ref|NP_001132258.1| hypothetical protein [Zea mays] gi|194693900|gb|ACF81034.1| unknown [Zea mays]	sp|Q0E2P1|2ABB_ORYSJ Serine/threonine protein phosphatase 2A 55 kDa regulatory subunit B beta isoform OS=Oryza sativa subsp. japonica GN=Os02g0224200 PE=2 SV=1	37KXF	NA	NA
c862_g1	NA	NA	NA	NA	NA
c863_g1	gi|992160882|gb|KXG23679.1| hypothetical protein SORBI_008G126700 [Sorghum bicolor] gi|992160883|gb|KXG23680.1| hypothetical protein SORBI_008G126700 [Sorghum bicolor]	NA	37HVY	GO:0006950 (response to stress,biological_process);GO:0005516 (calmodulin binding,molecular_function)	NA
c864_g1	gi|242032907|ref|XP_002463848.1| hypothetical protein SORBIDRAFT_01g007350 [Sorghum bicolor] gi|241917702|gb|EER90846.1| hypothetical protein SORBI_001G081700 [Sorghum bicolor]	sp|Q08747|UAF30_YEAST Upstream activation factor subunit UAF30 OS=Saccharomyces cerevisiae (strain ATCC 204508 / S288c) GN=UAF30 PE=1 SV=1	37VQK	NA	NA
c865_g1	gi|242043768|ref|XP_002459755.1| hypothetical protein SORBIDRAFT_02g009900 [Sorghum bicolor]	sp|Q9ZSV1|PARP1_MAIZE Poly [ADPNAribose] polymerase 1 OS=Zea mays GN=PARP1 PE=2 SV=1	37KUG	GO:0005634 (nucleus,cellular_component);GO:0003677 (DNA binding,molecular_function);GO:0003910 (DNA ligase (ATP) activity,molecular_function);GO:0003950 (NAD+ ADP-ribosyltransferase activity,molecular_function);GO:0051287 (NAD binding,molecular_function);GO:0005737 (cytoplasm,cellular_component);GO:0006273 (lagging strand elongation,biological_process);GO:0051103 (DNA ligation involved in DNA rep…	K10798 (Brite Hierarchies,Protein families: genetic information processing)
c866_g1	gi|992271310|gb|KXG31518.1| hypothetical protein SORBI_003G011300 [Sorghum bicolor] gi|992271311|gb|KXG31519.1| hypothetical protein SORBI_003G011300 [Sorghum bicolor]	NA	37P7Z	GO:0003723 (RNA binding,molecular_function);GO:0033962 (cytoplasmic mRNA processing body assembly,biological_process);GO:0000932 (cytoplasmic mRNA processing body,cellular_component);GO:0000290 (deadenylation-dependent decapping of nuclear-transcribed mRNA,biological_process)	K12617 (Brite Hierarchies,Protein families: genetic information processing)
c867_g1	gi|944235329|gb|KQK99691.1| hypothetical protein SETIT_012671mg [Setaria italica]	NA	38519	NA	NA
c868_g1	gi|242067979|ref|XP_002449266.1| hypothetical protein SORBIDRAFT_05g006960 [Sorghum bicolor] gi|241935109|gb|EES08254.1| hypothetical protein SORBI_005G085600 [Sorghum bicolor]	sp|O80582|FBK46_ARATH FNAbox/kelchNArepeat protein At2g44130 OS=Arabidopsis thaliana GN=At2g44130 PE=2 SV=2	37MJ	NA	NA
c869_g1	gi|242054433|ref|XP_002456362.1| hypothetical protein SORBIDRAFT_03g034730 [Sorghum bicolor] gi|241928337|gb|EES01482.1| hypothetical protein SORBI_003G296900 [Sorghum bicolor]	NA	37PHF	GO:0016021 (integral component of membrane,cellular_component)	NA
c870_g1	gi|242058337|ref|XP_002458314.1| hypothetical protein SORBIDRAFT_03g031110 [Sorghum bicolor] gi|241930289|gb|EES03434.1| hypothetical protein SORBI_003G256100 [Sorghum bicolor] gi|992273063|gb|KXG33111.1| hypothetical protein SORBI_003G256100 [Sorghum bicolor]	sp|Q5QM84|TPC1_ORYSJ Two pore calcium channel protein 1 OS=Oryza sativa subsp. japonica GN=TPC1 PE=1 SV=2	37IZH	GO:0070588 (calcium ion transmembrane transport,biological_process);GO:0086010 (membrane depolarization during action potential,biological_process);GO:0005245 (voltage-gated calcium channel activity,molecular_function);GO:0005509 (calcium ion binding,molecular_function);GO:0006952 (defense response,biological_process);GO:0034765 (regulation of ion transmembrane transport,biological_process);GO:00…	NA
c871_g1	gi|992166292|gb|KXG27694.1| hypothetical protein SORBI_005G028900 [Sorghum bicolor]	sp|Q2RAR6|CCDA1_ORYSJ Cytochrome cNAtype biogenesis ccdaNAlike chloroplastic protein 1 OS=Oryza sativa subsp. japonica GN=CCDA1 PE=2 SV=1	37KXE	GO:0017004 (cytochrome complex assembly,biological_process);GO:0016021 (integral component of membrane,cellular_component);GO:0055114 (oxidation-reduction process,biological_process)	NA
c872_g1	gi|992170585|gb|KXG30919.1| hypothetical protein SORBI_004G267700 [Sorghum bicolor]	sp|O65679|PILR3_ARATH Probable pinoresinolNAlariciresinol reductase 3 OS=Arabidopsis thaliana GN=PLR3 PE=3 SV=2	37JAJ	GO:0009941 (chloroplast envelope,cellular_component)	NA
c873_g1	gi|922374972|ref|XP_003599572.2| photosystem I P700 chlorophyll A apoprotein A2 [Medicago truncatula] gi|657392476|gb|AES69823.2| photosystem I P700 chlorophyll A apoprotein A2 [Medicago truncatula]	sp|Q0G9M0|PSAB_LIRTU Photosystem I P700 chlorophyll a apoprotein A2 OS=Liriodendron tulipifera GN=psaB PE=3 SV=1	NA	GO:0016020 (membrane,cellular_component);GO:0044424 (intracellular part,cellular_component)	NA
c874_g1	gi|242033415|ref|XP_002464102.1| hypothetical protein SORBIDRAFT_01g012340 [Sorghum bicolor] gi|241917956|gb|EER91100.1| hypothetical protein SORBI_001G141800 [Sorghum bicolor]	sp|O65468|CRK8_ARATH CysteineNArich receptorNAlike protein kinase 8 OS=Arabidopsis thaliana GN=CRK8 PE=2 SV=2	37QJ4	GO:0004674 (protein serine/threonine kinase activity,molecular_function);GO:0005524 (ATP binding,molecular_function);GO:0009506 (plasmodesma,cellular_component);GO:0006952 (defense response,biological_process);GO:0016021 (integral component of membrane,cellular_component);GO:0006468 (protein phosphorylation,biological_process);GO:0005886 (plasma membrane,cellular_component)	NA
c875_g1	gi|242074294|ref|XP_002447083.1| hypothetical protein SORBIDRAFT_06g028260 [Sorghum bicolor] gi|241938266|gb|EES11411.1| hypothetical protein SORBI_006G212100 [Sorghum bicolor]	NA	37W3	GO:0030127 (COPII vesicle coat,cellular_component);GO:0016021 (integral component of membrane,cellular_component);GO:0070072 (vacuolar proton-transporting V-type ATPase complex assembly,biological_process);GO:0033116 (endoplasmic reticulum-Golgi intermediate compartment membrane,cellular_component);GO:0005789 (endoplasmic reticulum membrane,cellular_component)	NA
c876_g1	gi|242073608|ref|XP_002446740.1| hypothetical protein SORBIDRAFT_06g021540 [Sorghum bicolor] gi|241937923|gb|EES11068.1| hypothetical protein SORBI_006G135600 [Sorghum bicolor] gi|992164735|gb|KXG26642.1| hypothetical protein SORBI_006G135600 [Sorghum bicolor] gi|992164736|gb|KXG26643.1| hypothetical protein SORBI_006G135600 [Sorghum bicolor]	sp|Q0JC10|DCAM_ORYSJ SNAadenosylmethionine decarboxylase proenzyme OS=Oryza sativa subsp. japonica GN=SAMDC PE=2 SV=1	NA	GO:0004014 (adenosylmethionine decarboxylase activity,molecular_function);GO:0006597 (spermine biosynthetic process,biological_process);GO:0006557 (S-adenosylmethioninamine biosynthetic process,biological_process);GO:0008295 (spermidine biosynthetic process,biological_process);GO:0005829 (cytosol,cellular_component)	NA
c877_g1	gi|413920310|gb|AFW60242.1| putative homeodomain-like transcription factor superfamily protein [Zea mays]	NA	37S2X	GO:0003677 (DNA binding,molecular_function)	NA
c878_g1	gi|125603459|gb|EAZ42784.1| hypothetical protein OsJ_27364 [Oryza sativa Japonica Group]	sp|Q9C9P4|KASC2_ARATH 3NAoxoacylNA[acylNAcarrierNAprotein] synthase II, chloroplastic OS=Arabidopsis thaliana GN=KAS2 PE=1 SV=1	37IDA	NA	NA
c879_g1	gi|970032631|ref|XP_015077622.1| PREDICTED: beta-glucosidase BoGH3B-like [Solanum pennellii]	NA	NA	GO:0004553 (hydrolase activity, hydrolyzing O-glycosyl compounds,molecular_function);GO:0005975 (carbohydrate metabolic process,biological_process)	NA
c880_g1	gi|992271415|gb|KXG31613.1| hypothetical protein SORBI_003G030400 [Sorghum bicolor]	NA	37S9	GO:0006396 (RNA processing,biological_process);GO:0003723 (RNA binding,molecular_function);GO:0004525 (ribonuclease III activity,molecular_function);GO:0090502 (RNA phosphodiester bond hydrolysis, endonucleolytic,biological_process)	NA
c881_g1	gi|125542764|gb|EAY88903.1| hypothetical protein OsI_10382 [Oryza sativa Indica Group]	sp|Q54FD6|TF2B_DICDI Transcription initiation factor IIB OS=Dictyostelium discoideum GN=gtf2b PE=3 SV=1	37KHA	GO:0000182 (rDNA binding,molecular_function);GO:0006355 (regulation of transcription, DNA-templated,biological_process);GO:0009527 (plastid outer membrane,cellular_component);GO:0008270 (zinc ion binding,molecular_function);GO:0017025 (TBP-class protein binding,molecular_function);GO:0006352 (DNA-templated transcription, initiation,biological_process)	K03124 (Brite Hierarchies,Protein families: genetic information processing)
c882_g1	NA	NA	NA	NA	NA
c883_g1	gi|992167914|gb|EES10273.2| hypothetical protein SORBI_005G220000 [Sorghum bicolor]	sp|Q9SQV1|RH40_ARATH DEADNAbox ATPNAdependent RNA helicase 40 OS=Arabidopsis thaliana GN=RH40 PE=2 SV=1	37II9	GO:0016020 (membrane,cellular_component);GO:0016042 (lipid catabolic process,biological_process);GO:0005524 (ATP binding,molecular_function);GO:0004386 (helicase activity,molecular_function);GO:0003676 (nucleic acid binding,molecular_function);GO:0005773 (vacuole,cellular_component);GO:0004620 (phospholipase activity,molecular_function);GO:0047372 (acylglycerol lipase activity,molecular_function)	NA
c884_g1	gi|992277578|gb|KXG35997.1| hypothetical protein SORBI_002G262100 [Sorghum bicolor]	sp|Q0INC5|RH28_ORYSJ DEADNAbox ATPNAdependent RNA helicase 28 OS=Oryza sativa subsp. japonica GN=Os12g0481100 PE=2 SV=2	37IK2	GO:0005524 (ATP binding,molecular_function);GO:0004386 (helicase activity,molecular_function);GO:0003676 (nucleic acid binding,molecular_function)	K13181 (Brite Hierarchies,Protein families: genetic information processing)
c885_g1	gi|242075546|ref|XP_002447709.1| hypothetical protein SORBIDRAFT_06g014000 [Sorghum bicolor]	NA	37J8	GO:0007126 (meiotic nuclear division,biological_process);GO:0000166 (nucleotide binding,molecular_function);GO:0000724 (double-strand break repair via homologous recombination,biological_process);GO:0055114 (oxidation-reduction process,biological_process);GO:0016491 (oxidoreductase activity,molecular_function)	NA
c886_g1	gi|1002268372|ref|XP_015638504.1| PREDICTED: uncharacterized protein LOC9266340 [Oryza sativa Japonica Group]	NA	NA	GO:0016020 (membrane,cellular_component)	NA
c887_g1	gi|242042541|ref|XP_002468665.1| hypothetical protein SORBIDRAFT_01g049930 [Sorghum bicolor] gi|241922519|gb|EER95663.1| hypothetical protein SORBI_001G536500 [Sorghum bicolor]	NA	37W41	GO:0016021 (integral component of membrane,cellular_component)	NA
c888_g1	gi|440577356|emb|CCI55361.1| PH01B035L11.6 [Phyllostachys edulis]	NA	NA	NA	NA
c889_g1	gi|242057359|ref|XP_002457825.1| hypothetical protein SORBIDRAFT_03g014430 [Sorghum bicolor] gi|241929800|gb|EES02945.1| hypothetical protein SORBI_003G161500 [Sorghum bicolor] gi|992272373|gb|KXG32491.1| hypothetical protein SORBI_003G161500 [Sorghum bicolor]	sp|Q5ZAJ0|RBOHB_ORYSJ Respiratory burst oxidase homolog protein B OS=Oryza sativa subsp. japonica GN=RBOHB PE=1 SV=1	37KYK	GO:0005509 (calcium ion binding,molecular_function);GO:0043621 (protein self-association,molecular_function);GO:0016491 (oxidoreductase activity,molecular_function)	NA
c890_g1	gi|695043932|ref|XP_009409684.1| PREDICTED: putative receptor-like protein kinase At3g47110 [Musa acuminata subsp. malaccensis]	sp|C0LGP4|Y3475_ARATH Probable LRR receptorNAlike serine/threonineNAprotein kinase At3g47570 OS=Arabidopsis thaliana GN=At3g47570 PE=1 SV=1	37Q18	GO:0016020 (membrane,cellular_component);GO:0016310 (phosphorylation,biological_process);GO:0000166 (nucleotide binding,molecular_function);GO:0004672 (protein kinase activity,molecular_function)	NA
c891_g1	gi|992154326|gb|KXG18937.1| hypothetical protein SORBI_K012300 [Sorghum bicolor]	NA	37PWP	NA	NA
c892_g1	gi|293331095|ref|NP_001167737.1| uncharacterized protein LOC100381425 [Zea mays] gi|223943681|gb|ACN25924.1| unknown [Zea mays] gi|413922263|gb|AFW62195.1| hypothetical protein ZEAMMB73_683262 [Zea mays]	sp|Q8H329|MTP8_ORYSJ Metal tolerance protein 8 OS=Oryza sativa subsp. japonica GN=MTP8 PE=2 SV=2	37SDQ	GO:0044763 (single-organism cellular process,biological_process);GO:0051179 (localization,biological_process)	NA
c893_g1	gi|242063446|ref|XP_002453012.1| hypothetical protein SORBIDRAFT_04g036710 [Sorghum bicolor] gi|241932843|gb|EES05988.1| hypothetical protein SORBI_004G339600 [Sorghum bicolor]	sp|Q86YJ7|AN13B_HUMAN Ankyrin repeat domainNAcontaining protein 13B OS=Homo sapiens GN=ANKRD13B PE=2 SV=4	37PEP	GO:0005886 (plasma membrane,cellular_component)	K21437 (Brite Hierarchies,Protein families: genetic information processing)
c894_g1	gi|670433831|ref|XP_008657412.1| PREDICTED: uncharacterized protein LOC103636877 [Zea mays]	NA	NA	NA	NA
c895_g1	gi|449462629|ref|XP_004149043.1| PREDICTED: histone H2A [Cucumis sativus] gi|659115414|ref|XP_008457544.1| PREDICTED: histone H2A [Cucumis melo] gi|700210572|gb|KGN65668.1| hypothetical protein Csa_1G481210 [Cucumis sativus]	sp|Q2HU68|H2A1_MEDTR Probable histone H2A.1 OS=Medicago truncatula GN=MtrDRAFT_AC149210g1v1 PE=1 SV=1	37U41	GO:0006342 (chromatin silencing,biological_process);GO:0003677 (DNA binding,molecular_function);GO:0070828 (heterochromatin organization,biological_process);GO:0003682 (chromatin binding,molecular_function);GO:0046982 (protein heterodimerization activity,molecular_function);GO:0000792 (heterochromatin,cellular_component);GO:0000775 (chromosome, centromeric region,cellular_component);GO:0000790 (n…	NA
c896_g1	gi|242084862|ref|XP_002442856.1| hypothetical protein SORBIDRAFT_08g003900 [Sorghum bicolor]	NA	37TYT	GO:0008270 (zinc ion binding,molecular_function)	NA
c897_g1	NA	NA	NA	NA	NA
c898_g1	gi|242087989|ref|XP_002439827.1| hypothetical protein SORBIDRAFT_09g020850 [Sorghum bicolor] gi|241945112|gb|EES18257.1| hypothetical protein SORBI_009G143400 [Sorghum bicolor]	sp|Q9SDQ3|SCL1_ARATH ScarecrowNAlike protein 1 OS=Arabidopsis thaliana GN=SCL1 PE=2 SV=1	37IEC	GO:0005634 (nucleus,cellular_component);GO:0006355 (regulation of transcription, DNA-templated,biological_process);GO:0043565 (sequence-specific DNA binding,molecular_function);GO:0003700 (transcription factor activity, sequence-specific DNA binding,molecular_function)	NA
c899_g1	gi|242080657|ref|XP_002445097.1| hypothetical protein SORBIDRAFT_07g004050 [Sorghum bicolor] gi|835993972|ref|XP_004972784.2| PREDICTED: protein LSD1 [Setaria italica] gi|835993977|ref|XP_012702514.1| PREDICTED: protein LSD1 [Setaria italica] gi|241941447|gb|EES14592.1| hypothetical protein SORBI_007G050100 [Sorghum bicolor] gi|944236376|gb|KQL00714.1| hypothetical protein SETIT_014603mg [Setaria…	sp|Q0J7V9|LSD1_ORYSJ Protein LSD1 OS=Oryza sativa subsp. japonica GN=LSD1 PE=2 SV=1	NA	GO:0034051 (negative regulation of plant-type hypersensitive response,biological_process);GO:0005634 (nucleus,cellular_component);GO:0045595 (regulation of cell differentiation,biological_process)	NA
c900_g1	gi|992169637|gb|KXG30048.1| hypothetical protein SORBI_004G127400 [Sorghum bicolor]	sp|Q5BP74|KC1D_XENLA Casein kinase I isoform delta OS=Xenopus laevis GN=csnk1d PE=1 SV=2	37KQG	GO:0009987 (cellular process,biological_process)	NA
c901_g1	gi|828334011|ref|XP_012575071.1| PREDICTED: uncharacterized protein LOC101508315 [Cicer arietinum]	NA	37U2D	NA	NA
c902_g1	gi|239047833|ref|NP_001141631.2| uncharacterized protein LOC100273751 [Zea mays] gi|238908839|gb|ACF86752.2| unknown [Zea mays] gi|413952474|gb|AFW85123.1| hypothetical protein ZEAMMB73_762500 [Zea mays]	sp|Q76NT0|MRM1_DICDI Mitochondrial rRNA methyltransferase OS=Dictyostelium discoideum GN=mrm1 PE=3 SV=1	37PZ8	GO:0003723 (RNA binding,molecular_function);GO:0000453 (enzyme-directed rRNA 2'-O-methylation,biological_process);GO:0070039 (rRNA (guanosine-2'-O-)-methyltransferase activity,molecular_function);GO:0009536 (plastid,cellular_component)	NA
c903_g1	gi|992161216|gb|KXG23984.1| hypothetical protein SORBI_008G167600 [Sorghum bicolor]	NA	37M2B	NA	NA
c904_g1	gi|145408590|ref|YP_001152214.1| ORF124 [Pinus koraiensis] gi|145048839|gb|ABP35456.1| ORF124 [Pinus koraiensis]	NA	38132	NA	NA
c905_g1	gi|242046108|ref|XP_002460925.1| hypothetical protein SORBIDRAFT_02g037620 [Sorghum bicolor] gi|241924302|gb|EER97446.1| hypothetical protein SORBI_002G354600 [Sorghum bicolor]	NA	37KPP	GO:0006355 (regulation of transcription, DNA-templated,biological_process);GO:0009651 (response to salt stress,biological_process);GO:0005739 (mitochondrion,cellular_component);GO:0009658 (chloroplast organization,biological_process);GO:0048367 (shoot system development,biological_process);GO:0048364 (root development,biological_process);GO:0003690 (double-stranded DNA binding,molecular_function)…	K15032 (Brite Hierarchies,Protein families: genetic information processing)
c906_g1	gi|992273596|gb|KXG33593.1| hypothetical protein SORBI_003G332700 [Sorghum bicolor]	sp|Q5JK35|BGL05_ORYSJ BetaNAglucosidase 5 OS=Oryza sativa subsp. japonica GN=BGLU5 PE=2 SV=1	37HZ7	GO:0008422 (beta-glucosidase activity,molecular_function);GO:1901657 (glycosyl compound metabolic process,biological_process);GO:0005975 (carbohydrate metabolic process,biological_process)	K01188 (Metabolism,Biosynthesis of other secondary metabolites)
c907_g1	gi|992279389|gb|KXG37592.1| hypothetical protein SORBI_001G095200 [Sorghum bicolor]	sp|Q94AY3|DRIP2_ARATH E3 ubiquitin protein ligase DRIP2 OS=Arabidopsis thaliana GN=DRIP2 PE=1 SV=1	37M3A	GO:0008270 (zinc ion binding,molecular_function)	NA
c908_g1	gi|960453119|ref|XP_010229465.2| PREDICTED: uncharacterized protein LOC100827823 [Brachypodium distachyon]	sp|O02751|CFDP2_BOVIN Craniofacial development protein 2 OS=Bos taurus GN=CFDP2 PE=1 SV=2	37RKK	GO:0050660 (flavin adenine dinucleotide binding,molecular_function);GO:0055114 (oxidation-reduction process,biological_process);GO:0045454 (cell redox homeostasis,biological_process);GO:0043531 (ADP binding,molecular_function);GO:0050661 (NADP binding,molecular_function);GO:0006749 (glutathione metabolic process,biological_process);GO:0098869 (cellular oxidant detoxification,biological_process);G…	NA
c909_g1	gi|992272337|gb|KXG32456.1| hypothetical protein SORBI_003G157600 [Sorghum bicolor]	NA	384GP	GO:0016021 (integral component of membrane,cellular_component)	NA
c910_g1	NA	NA	NA	NA	NA
c911_g1	gi|242041997|ref|XP_002468393.1| hypothetical protein SORBIDRAFT_01g045110 [Sorghum bicolor] gi|241922247|gb|EER95391.1| hypothetical protein SORBI_001G481900 [Sorghum bicolor]	sp|Q94A27|SAC2_ARATH Phosphoinositide phosphatase SAC2 OS=Arabidopsis thaliana GN=SAC2 PE=2 SV=1	37MZS	GO:0007033 (vacuole organization,biological_process);GO:0036092 (phosphatidylinositol-3-phosphate biosynthetic process,biological_process);GO:0042578 (phosphoric ester hydrolase activity,molecular_function)	NA
c912_g1	gi|530277965|gb|AGT16025.1| hypothetical protein SHCRBa_027_I07_R_530 [Saccharum hybrid cultivar R570]	sp|Q0DJS1|TOR_ORYSJ Serine/threonineNAprotein kinase TOR OS=Oryza sativa subsp. japonica GN=TOR PE=2 SV=3	37JFK	GO:0050794 (regulation of cellular process,biological_process);GO:0004674 (protein serine/threonine kinase activity,molecular_function);GO:0007275 (multicellular organism development,biological_process);GO:0006468 (protein phosphorylation,biological_process);GO:0090304 (nucleic acid metabolic process,biological_process);GO:0048518 (positive regulation of biological process,biological_process);GO:…	NA
c913_g1	gi|242078559|ref|XP_002444048.1| hypothetical protein SORBIDRAFT_07g006370 [Sorghum bicolor] gi|241940398|gb|EES13543.1| hypothetical protein SORBI_007G079300 [Sorghum bicolor]	sp|O48844|PSD1A_ARATH 26S proteasome nonNAATPase regulatory subunit 1 homolog A OS=Arabidopsis thaliana GN=RPN2A PE=1 SV=1	37SBQ	GO:0004175 (endopeptidase activity,molecular_function);GO:0005634 (nucleus,cellular_component);GO:0043161 (proteasome-mediated ubiquitin-dependent protein catabolic process,biological_process);GO:0042176 (regulation of protein catabolic process,biological_process);GO:0030234 (enzyme regulator activity,molecular_function);GO:0016023 (cytoplasmic, membrane-bounded vesicle,cellular_component);GO:005…	K03032 (Brite Hierarchies,Protein families: genetic information processing)
c914_g1	gi|514767038|ref|XP_004966145.1| PREDICTED: peroxidase 16-like [Setaria italica] gi|944247527|gb|KQL11821.1| hypothetical protein SETIT_006833mg [Setaria italica]	sp|Q43731|PER50_ARATH Peroxidase 50 OS=Arabidopsis thaliana GN=PER50 PE=1 SV=1	37IA7	GO:0050896 (response to stimulus,biological_process);GO:0009987 (cellular process,biological_process);GO:0044710 (single-organism metabolic process,biological_process);GO:0005488 (binding,molecular_function);GO:0016491 (oxidoreductase activity,molecular_function)	NA
c915_g1	gi|242094660|ref|XP_002437820.1| hypothetical protein SORBIDRAFT_10g003190 [Sorghum bicolor]	NA	37KCF	NA	NA
c916_g1	NA	NA	NA	NA	NA
c917_g1	gi|242072450|ref|XP_002446161.1| hypothetical protein SORBIDRAFT_06g002900 [Sorghum bicolor] gi|241937344|gb|EES10489.1| hypothetical protein SORBI_006G028300 [Sorghum bicolor]	sp|Q84MB3|ACCH1_ARATH 1NAaminocyclopropaneNA1NAcarboxylate oxidase homolog 1 OS=Arabidopsis thaliana GN=At1g06620 PE=2 SV=1	37PC4	GO:0046872 (metal ion binding,molecular_function);GO:0055114 (oxidation-reduction process,biological_process);GO:0051213 (dioxygenase activity,molecular_function)	NA
c918_g1	gi|414864648|tpg|DAA43205.1| TPA: 40S ribosomal protein SA [Zea mays]	sp|A5BUU4|RSSA_VITVI 40S ribosomal protein SA OS=Vitis vinifera GN=GSVIVT00034021001 PE=2 SV=1	37JHX	GO:0000028 (ribosomal small subunit assembly,biological_process);GO:0006412 (translation,biological_process);GO:0022627 (cytosolic small ribosomal subunit,cellular_component);GO:0003735 (structural constituent of ribosome,molecular_function)	K02998 (Brite Hierarchies,Protein families: genetic information processing)
c919_g1	gi|242093748|ref|XP_002437364.1| hypothetical protein SORBIDRAFT_10g025630 [Sorghum bicolor] gi|241915587|gb|EER88731.1| hypothetical protein SORBI_010G209600 [Sorghum bicolor]	sp|Q8K385|FRRS1_MOUSE FerricNAchelate reductase 1 OS=Mus musculus GN=FRRS1 PE=1 SV=1	37KQS	GO:0016021 (integral component of membrane,cellular_component);GO:0055114 (oxidation-reduction process,biological_process)	NA
c920_g1	gi|992273163|gb|KXG33200.1| hypothetical protein SORBI_003G269800 [Sorghum bicolor]	sp|Q10137|SEC14_SCHPO Sec14 cytosolic factor OS=Schizosaccharomyces pombe (strain 972 / ATCC 24843) GN=sec14 PE=4 SV=1	37NEZ	NA	NA
c921_g1	gi|218194648|gb|EEC77075.1| hypothetical protein OsI_15473 [Oryza sativa Indica Group]	NA	NA	GO:0005524 (ATP binding,molecular_function);GO:0006281 (DNA repair,biological_process);GO:0016021 (integral component of membrane,cellular_component);GO:0016023 (cytoplasmic, membrane-bounded vesicle,cellular_component);GO:0032508 (DNA duplex unwinding,biological_process);GO:0003678 (DNA helicase activity,molecular_function);GO:0000723 (telomere maintenance,biological_process)	NA
c922_g1	gi|992162297|gb|KXG24774.1| hypothetical protein SORBI_007G084300 [Sorghum bicolor]	sp|Q9C8K7|FBK21_ARATH FNAbox/kelchNArepeat protein At1g51550 OS=Arabidopsis thaliana GN=At1g51550 PE=2 SV=1	37SDU	NA	NA
c923_g1	gi|242037077|ref|XP_002465933.1| hypothetical protein SORBIDRAFT_01g048480 [Sorghum bicolor] gi|241919787|gb|EER92931.1| hypothetical protein SORBI_001G519900 [Sorghum bicolor]	sp|Q9Y2L1|RRP44_HUMAN Exosome complex exonuclease RRP44 OS=Homo sapiens GN=DIS3 PE=1 SV=2	37J36	GO:0016075 (rRNA catabolic process,biological_process);GO:0000176 (nuclear exosome (RNase complex),cellular_component);GO:0000175 (3'-5'-exoribonuclease activity,molecular_function);GO:0006364 (rRNA processing,biological_process);GO:0006402 (mRNA catabolic process,biological_process);GO:0000177 (cytoplasmic exosome (RNase complex),cellular_component);GO:0090503 (RNA phosphodiester bond hydrolysis…	K12585 (Brite Hierarchies,Protein families: genetic information processing)
c924_g1	gi|242061226|ref|XP_002451902.1| hypothetical protein SORBIDRAFT_04g009720 [Sorghum bicolor] gi|241931733|gb|EES04878.1| hypothetical protein SORBI_004G116600 [Sorghum bicolor]	sp|Q9FPW6|POB1_ARATH BTB/POZ domainNAcontaining protein POB1 OS=Arabidopsis thaliana GN=POB1 PE=2 SV=2	37M5B	GO:0005634 (nucleus,cellular_component);GO:0010114 (response to red light,biological_process);GO:0031463 (Cul3-RING ubiquitin ligase complex,cellular_component);GO:0004842 (ubiquitin-protein transferase activity,molecular_function)	NA
c925_g1	gi|242077782|ref|XP_002448827.1| hypothetical protein SORBIDRAFT_06g033930 [Sorghum bicolor] gi|241940010|gb|EES13155.1| hypothetical protein SORBI_006G278500 [Sorghum bicolor]	sp|O66601|GUAA_AQUAE GMP synthase [glutamineNAhydrolyzing] OS=Aquifex aeolicus (strain VF5) GN=guaA PE=3 SV=1	37KGG	GO:0003824 (catalytic activity,molecular_function)	NA
c926_g1	gi|242077796|ref|XP_002448834.1| hypothetical protein SORBIDRAFT_06g034065, partial [Sorghum bicolor]	NA	37MND	NA	NA
c927_g1	NA	NA	NA	NA	NA
c928_g1	gi|413954547|gb|AFW87196.1| hypothetical protein ZEAMMB73_642213 [Zea mays]	NA	37UPQ	NA	NA
c929_g1	gi|242095228|ref|XP_002438104.1| hypothetical protein SORBIDRAFT_10g008060 [Sorghum bicolor] gi|241916327|gb|EER89471.1| hypothetical protein SORBI_010G092400 [Sorghum bicolor]	sp|Q9LSG3|GAUT8_ARATH Galacturonosyltransferase 8 OS=Arabidopsis thaliana GN=GAUT8 PE=1 SV=1	37Q28	GO:0016757 (transferase activity, transferring glycosyl groups,molecular_function);GO:0005794 (Golgi apparatus,cellular_component)	NA
c930_g1	gi|242079757|ref|XP_002444647.1| hypothetical protein SORBIDRAFT_07g025350 [Sorghum bicolor] gi|241940997|gb|EES14142.1| hypothetical protein SORBI_007G183300 [Sorghum bicolor]	NA	37NH8	GO:0005829 (cytosol,cellular_component)	NA
c931_g1	gi|242060328|ref|XP_002451453.1| hypothetical protein SORBIDRAFT_04g002190 [Sorghum bicolor] gi|241931284|gb|EES04429.1| hypothetical protein SORBI_004G024600 [Sorghum bicolor]	NA	37QM3	GO:0033926 (glycopeptide alpha-N-acetylgalactosaminidase activity,molecular_function)	NA
c932_g1	gi|242045976|ref|XP_002460859.1| hypothetical protein SORBIDRAFT_02g036420 [Sorghum bicolor] gi|241924236|gb|EER97380.1| hypothetical protein SORBI_002G339600 [Sorghum bicolor]	sp|O64937|EF1A_ORYSJ Elongation factor 1NAalpha OS=Oryza sativa subsp. japonica GN=REFA1 PE=2 SV=2	37KSK	GO:0003746 (translation elongation factor activity,molecular_function);GO:0006414 (translational elongation,biological_process);GO:0005525 (GTP binding,molecular_function);GO:0005737 (cytoplasm,cellular_component);GO:0003924 (GTPase activity,molecular_function)	K03231 (Brite Hierarchies,Protein families: signaling and cellular processes)
c933_g1	gi|242073334|ref|XP_002446603.1| hypothetical protein SORBIDRAFT_06g018770 [Sorghum bicolor] gi|241937786|gb|EES10931.1| hypothetical protein SORBI_006G104600 [Sorghum bicolor]	sp|Q9SZ67|WRK19_ARATH Probable WRKY transcription factor 19 OS=Arabidopsis thaliana GN=WRKY19 PE=2 SV=1	37KJI	NA	NA
c934_g1	gi|992162553|gb|KXG25027.1| hypothetical protein SORBI_007G111500 [Sorghum bicolor]	NA	37SPV	NA	NA
c935_g1	gi|670388426|ref|XP_008674698.1| PREDICTED: probable methyltransferase PMT19 [Zea mays] gi|414879198|tpg|DAA56329.1| TPA: hypothetical protein ZEAMMB73_544577 [Zea mays]	sp|Q9SZX8|PMTH_ARATH Probable methyltransferase PMT17 OS=Arabidopsis thaliana GN=At4g10440 PE=3 SV=1	37MZE	GO:0008168 (methyltransferase activity,molecular_function);GO:0032259 (methylation,biological_process)	NA
c936_g1	gi|670394447|ref|XP_008677654.1| PREDICTED: hypothetical protein isoform X2 [Zea mays]	NA	37QED	NA	NA
c937_g1	gi|242066026|ref|XP_002454302.1| hypothetical protein SORBIDRAFT_04g028240 [Sorghum bicolor]	sp|P53665|ACPM1_ARATH Acyl carrier protein 1, mitochondrial OS=Arabidopsis thaliana GN=MTACP1 PE=2 SV=1	37NS9	GO:0016021 (integral component of membrane,cellular_component)	NA
c938_g1	NA	NA	NA	NA	NA
c939_g1	gi|242037751|ref|XP_002466270.1| hypothetical protein SORBIDRAFT_01g004800 [Sorghum bicolor] gi|241920124|gb|EER93268.1| hypothetical protein SORBI_001G052400 [Sorghum bicolor]	sp|Q8CGC6|RBM28_MOUSE RNANAbinding protein 28 OS=Mus musculus GN=Rbm28 PE=1 SV=4	37NXK	GO:0003723 (RNA binding,molecular_function);GO:0000166 (nucleotide binding,molecular_function)	K14573 (Brite Hierarchies,Protein families: genetic information processing)
c940_g1	gi|242095706|ref|XP_002438343.1| hypothetical protein SORBIDRAFT_10g012990 [Sorghum bicolor] gi|241916566|gb|EER89710.1| hypothetical protein SORBI_010G135000 [Sorghum bicolor]	sp|Q69PS6|NTRA_ORYSJ Thioredoxin reductase NTRA OS=Oryza sativa subsp. japonica GN=Os06g0327300 PE=2 SV=2	37HSP	GO:0019430 (removal of superoxide radicals,biological_process);GO:0055114 (oxidation-reduction process,biological_process);GO:0005737 (cytoplasm,cellular_component);GO:0004791 (thioredoxin-disulfide reductase activity,molecular_function)	NA
c941_g1	gi|242084344|ref|XP_002442597.1| hypothetical protein SORBIDRAFT_08g022700 [Sorghum bicolor] gi|241943290|gb|EES16435.1| hypothetical protein SORBI_008G185600 [Sorghum bicolor]	NA	37RI5	GO:0016021 (integral component of membrane,cellular_component)	NA
c942_g1	gi|947089735|gb|KRH38400.1| hypothetical protein GLYMA_09G133900 [Glycine max]	sp|Q3BAI2|YCX91_PHAAO Uncharacterized protein ORF91 OS=Phalaenopsis aphrodite subsp. formosana PE=4 SV=1	382H5	GO:0005739 (mitochondrion,cellular_component)	NA
c943_g1	gi|992163986|gb|KXG25966.1| hypothetical protein SORBI_006G037600 [Sorghum bicolor]	NA	NA	NA	NA
c944_g1	gi|242075232|ref|XP_002447552.1| hypothetical protein SORBIDRAFT_06g003280 [Sorghum bicolor] gi|241938735|gb|EES11880.1| hypothetical protein SORBI_006G032200 [Sorghum bicolor]	sp|Q9SZN7|HIP26_ARATH Heavy metalNAassociated isoprenylated plant protein 26 OS=Arabidopsis thaliana GN=HIPP26 PE=1 SV=1	37TVA	GO:0046914 (transition metal ion binding,molecular_function);GO:0030001 (metal ion transport,biological_process);GO:0005737 (cytoplasm,cellular_component);GO:0046916 (cellular transition metal ion homeostasis,biological_process)	NA
c945_g1	gi|242041221|ref|XP_002468005.1| hypothetical protein SORBIDRAFT_01g037910 [Sorghum bicolor] gi|241921859|gb|EER95003.1| hypothetical protein SORBI_001G400500 [Sorghum bicolor] gi|992281526|gb|KXG39551.1| hypothetical protein SORBI_001G400500 [Sorghum bicolor]	sp|Q11002|CANA_DROME CalpainNAA OS=Drosophila melanogaster GN=CalpA PE=1 SV=2	37QPK	GO:0010008 (endosome membrane,cellular_component);GO:2000024 (regulation of leaf development,biological_process);GO:0001558 (regulation of cell growth,biological_process);GO:2000011 (regulation of adaxial/abaxial pattern formation,biological_process);GO:0004198 (calcium-dependent cysteine-type endopeptidase activity,molecular_function);GO:0042127 (regulation of cell proliferation,biological_proce…	NA
c946_g1	gi|992278675|gb|KXG36990.1| hypothetical protein SORBI_002G423200 [Sorghum bicolor]	sp|O04294|IMA2_ARATH Importin subunit alphaNA2 OS=Arabidopsis thaliana GN=KAP2 PE=1 SV=2	37PSC	NA	NA
c947_g1	gi|514809873|ref|XP_004979753.1| PREDICTED: dual specificity protein kinase pyk3-like isoform X1 [Setaria italica] gi|955723376|ref|XP_014661183.1| PREDICTED: dual specificity protein kinase pyk3-like isoform X1 [Setaria italica] gi|944231074|gb|KQK95460.1| hypothetical protein SETIT_026100mg [Setaria italica]	sp|O65472|CRK12_ARATH Putative cysteineNArich receptorNAlike protein kinase 12 OS=Arabidopsis thaliana GN=CRK12 PE=3 SV=2	37QJ4	NA	NA
c948_g1	gi|474431348|gb|EMS67963.1| Dolichyl-diphosphooligosaccharide--protein glycosyltransferase subunit STT3 [Triticum urartu]	sp|Q6F2Z1|STT3A_ORYSJ DolichylNAdiphosphooligosaccharideNANAprotein glycosyltransferase subunit STT3A OS=Oryza sativa subsp. japonica GN=STT3A PE=2 SV=1	37MH5	NA	NA
c949_g1	gi|992273211|gb|KXG33244.1| hypothetical protein SORBI_003G276000 [Sorghum bicolor]	sp|Q93WU9|WRK51_ARATH Probable WRKY transcription factor 51 OS=Arabidopsis thaliana GN=WRKY51 PE=2 SV=1	38T6	GO:0006355 (regulation of transcription, DNA-templated,biological_process);GO:0043565 (sequence-specific DNA binding,molecular_function);GO:0003700 (transcription factor activity, sequence-specific DNA binding,molecular_function)	NA
c950_g1	gi|944265121|gb|KQL29361.1| hypothetical protein SETIT_019898mg, partial [Setaria italica]	sp|Q9ZT07|RKS1_ARATH GNAtype lectin SNAreceptorNAlike serine/threonineNAprotein kinase RKS1 OS=Arabidopsis thaliana GN=RKS1 PE=2 SV=3	385TT	GO:0016020 (membrane,cellular_component);GO:0016310 (phosphorylation,biological_process);GO:0000166 (nucleotide binding,molecular_function);GO:0004672 (protein kinase activity,molecular_function)	NA
c951_g1	gi|992279158|gb|KXG37383.1| hypothetical protein SORBI_001G061500 [Sorghum bicolor]	sp|P25866|UBC2_WHEAT UbiquitinNAconjugating enzyme E2 2 OS=Triticum aestivum GN=UBC2 PE=1 SV=1	37KTC	GO:0000166 (nucleotide binding,molecular_function)	NA
c952_g1	gi|992161395|gb|KXG24149.1| hypothetical protein SORBI_008G191200 [Sorghum bicolor]	NA	37QYB	NA	NA
c953_g1	gi|475482850|gb|EMT03009.1| 42 kDa peptidyl-prolyl isomerase [Aegilops tauschii]	sp|Q9LDC0|FKB42_ARATH PeptidylNAprolyl cisNAtrans isomerase FKBP42 OS=Arabidopsis thaliana GN=FKBP42 PE=1 SV=1	37NZ6	GO:0003755 (peptidyl-prolyl cis-trans isomerase activity,molecular_function);GO:0061077 (chaperone-mediated protein folding,biological_process);GO:0016021 (integral component of membrane,cellular_component);GO:0000413 (protein peptidyl-prolyl isomerization,biological_process);GO:0030244 (cellulose biosynthetic process,biological_process);GO:0005528 (FK506 binding,molecular_function);GO:0005789 (e…	NA
c954_g1	gi|992282346|gb|KXG40313.1| hypothetical protein SORBI_001G527800 [Sorghum bicolor] gi|992282347|gb|KXG40314.1| hypothetical protein SORBI_001G527800 [Sorghum bicolor]	sp|Q8LMR2|DCL1_ORYSJ Endoribonuclease Dicer homolog 1 OS=Oryza sativa subsp. japonica GN=DCL1 PE=2 SV=1	37KGS	GO:0016070 (RNA metabolic process,biological_process);GO:0016787 (hydrolase activity,molecular_function);GO:0003676 (nucleic acid binding,molecular_function)	NA
c955_g1	gi|242086170|ref|XP_002443510.1| hypothetical protein SORBIDRAFT_08g020760 [Sorghum bicolor] gi|241944203|gb|EES17348.1| hypothetical protein SORBI_008G160000 [Sorghum bicolor]	sp|Q3ZBZ8|STIP1_BOVIN StressNAinducedNAphosphoprotein 1 OS=Bos taurus GN=STIP1 PE=2 SV=1	37HMC	GO:0005829 (cytosol,cellular_component)	NA
c956_g1	gi|242059919|ref|XP_002459105.1| hypothetical protein SORBIDRAFT_03g045890 [Sorghum bicolor] gi|241931080|gb|EES04225.1| hypothetical protein SORBI_003G426900 [Sorghum bicolor]	sp|Q9Z2Y8|PROSC_MOUSE Proline synthase coNAtranscribed bacterial homolog protein OS=Mus musculus GN=Prosc PE=1 SV=1	37IWY	GO:0005622 (intracellular,cellular_component);GO:0030170 (pyridoxal phosphate binding,molecular_function)	NA
c957_g1	gi|992164716|gb|KXG26628.1| hypothetical protein SORBI_006G132600 [Sorghum bicolor]	NA	NA	NA	NA
c958_g1	gi|46200520|gb|AAS82596.1| fertilization-independent endosperm protein [Sorghum bicolor]	sp|Q8VZY6|FIE2_MAIZE Polycomb group protein FIE2 OS=Zea mays GN=FIE2 PE=2 SV=1	37IQ5	NA	NA
c959_g1	gi|293333415|ref|NP_001169711.1| uncharacterized protein LOC100383592 [Zea mays] gi|224031085|gb|ACN34618.1| unknown [Zea mays]	NA	37Z4D	NA	NA
c960_g1	gi|242042019|ref|XP_002468404.1| hypothetical protein SORBIDRAFT_01g045330 [Sorghum bicolor] gi|241922258|gb|EER95402.1| hypothetical protein SORBI_001G484300 [Sorghum bicolor]	sp|O78424|YCF19_GUITH Uncharacterized protein ycf19 OS=Guillardia theta GN=ycf19 PE=3 SV=1	37TTR	GO:0016020 (membrane,cellular_component)	K02221 (Brite Hierarchies,Protein families: signaling and cellular processes)
c961_g1	gi|293336039|ref|NP_001168223.1| uncharacterized protein LOC100381982 [Zea mays] gi|223946819|gb|ACN27493.1| unknown [Zea mays] gi|414590593|tpg|DAA41164.1| TPA: hypothetical protein ZEAMMB73_754098 [Zea mays]	sp|Q940M4|OCT7_ARATH Organic cation/carnitine transporter 7 OS=Arabidopsis thaliana GN=OCT7 PE=2 SV=1	37NV5	GO:0016021 (integral component of membrane,cellular_component);GO:0022891 (substrate-specific transmembrane transporter activity,molecular_function)	NA
c962_g1	gi|242062482|ref|XP_002452530.1| hypothetical protein SORBIDRAFT_04g027470 [Sorghum bicolor] gi|241932361|gb|EES05506.1| hypothetical protein SORBI_004G230800 [Sorghum bicolor]	sp|Q9ZWJ3|U85A2_ARATH UDPNAglycosyltransferase 85A2 OS=Arabidopsis thaliana GN=UGT85A2 PE=2 SV=1	37HZV	GO:0043231 (intracellular membrane-bounded organelle,cellular_component);GO:0080043 (quercetin 3-O-glucosyltransferase activity,molecular_function);GO:0080044 (quercetin 7-O-glucosyltransferase activity,molecular_function);GO:0009813 (flavonoid biosynthetic process,biological_process);GO:0016021 (integral component of membrane,cellular_component);GO:0052696 (flavonoid glucuronidation,biological_p…	K21374 (Brite Hierarchies,Protein families: metabolism)
c963_g1	gi|242062330|ref|XP_002452454.1| hypothetical protein SORBIDRAFT_04g026090 [Sorghum bicolor] gi|241932285|gb|EES05430.1| hypothetical protein SORBI_004G215700 [Sorghum bicolor]	sp|Q9LE82|RAGP1_ARATH RAN GTPaseNAactivating protein 1 OS=Arabidopsis thaliana GN=RANGAP1 PE=1 SV=1	37MBM	NA	K14319 (Brite Hierarchies,Protein families: genetic information processing)
c964_g1	gi|242057205|ref|XP_002457748.1| hypothetical protein SORBIDRAFT_03g012810 [Sorghum bicolor] gi|241929723|gb|EES02868.1| hypothetical protein SORBI_003G148000 [Sorghum bicolor] gi|992272270|gb|KXG32391.1| hypothetical protein SORBI_003G148000 [Sorghum bicolor]	sp|Q09463|RNF5_CAEEL RING finger protein 5 OS=Caenorhabditis elegans GN=rnfNA5 PE=1 SV=1	NA	GO:0008270 (zinc ion binding,molecular_function)	K10666 (Brite Hierarchies,Protein families: genetic information processing)
c965_g1	gi|162458369|ref|NP_001105268.1| U1 snRNP [Zea mays] gi|49343280|gb|AAT64947.1| U1 snRNP [Zea mays] gi|49343293|gb|AAT64948.1| U1 snRNP [Zea mays] gi|413934406|gb|AFW68957.1| U1 snRNP isoform 1 [Zea mays] gi|413934407|gb|AFW68958.1| U1 snRNP isoform 2 [Zea mays]	sp|Q42404|RU17_ARATH U1 small nuclear ribonucleoprotein 70 kDa OS=Arabidopsis thaliana GN=RNU1 PE=1 SV=1	37MZZ	GO:0005685 (U1 snRNP,cellular_component);GO:0071004 (U2-type prespliceosome,cellular_component);GO:0003729 (mRNA binding,molecular_function);GO:0000398 (mRNA splicing, via spliceosome,biological_process);GO:0030619 (U1 snRNA binding,molecular_function);GO:0000166 (nucleotide binding,molecular_function);GO:0071011 (precatalytic spliceosome,cellular_component);GO:0000243 (commitment complex,cellula…	NA
c966_g1	gi|242036627|ref|XP_002465708.1| hypothetical protein SORBIDRAFT_01g044240 [Sorghum bicolor] gi|241919562|gb|EER92706.1| hypothetical protein SORBI_001G472100 [Sorghum bicolor]	NA	37SBX	NA	NA
c967_g1	gi|992278237|gb|KXG36590.1| hypothetical protein SORBI_002G358900 [Sorghum bicolor] gi|992278238|gb|KXG36591.1| hypothetical protein SORBI_002G358900 [Sorghum bicolor]	sp|Q9FRI5|PPR57_ARATH Pentatricopeptide repeatNAcontaining protein At1g25360 OS=Arabidopsis thaliana GN=PCMPNAH74 PE=2 SV=1	37M8J	GO:0008270 (zinc ion binding,molecular_function)	NA
c968_g1	gi|992273277|gb|KXG33304.1| hypothetical protein SORBI_003G284600 [Sorghum bicolor]	NA	37PN9	GO:0009536 (plastid,cellular_component)	NA
c969_g1	gi|1002234255|ref|XP_015621337.1| PREDICTED: ATP-citrate synthase beta chain protein 1 [Oryza sativa Japonica Group] gi|75249275|sp|Q93VT8.1|ACLB1_ORYSJ RecName: Full=ATP-citrate synthase beta chain protein 1; Short=ATP-citrate synthase B-1; AltName: Full=ATP-citrate lyase B-1; AltName: Full=Citrate cleavage enzyme B-1 gi|14495217|dbj|BAB60936.1| putative ATP citrate lyase a-subunit [Oryza sativa…	sp|Q93VT8|ACLB1_ORYSJ ATPNAcitrate synthase beta chain protein 1 OS=Oryza sativa subsp. japonica GN=ACLBNA1 PE=2 SV=1	NA	GO:0003824 (catalytic activity,molecular_function)	NA
c970_g1	gi|530279299|gb|AGT17144.1| mTERF family protein [Saccharum hybrid cultivar R570]	NA	37IR4	GO:0006355 (regulation of transcription, DNA-templated,biological_process);GO:0005975 (carbohydrate metabolic process,biological_process);GO:0009536 (plastid,cellular_component);GO:0005739 (mitochondrion,cellular_component);GO:0003690 (double-stranded DNA binding,molecular_function);GO:0008810 (cellulase activity,molecular_function)	NA
c971_g1	gi|670396715|ref|XP_008678590.1| PREDICTED: polypyrimidine tract-binding protein homolog 1-like isoform X4 [Zea mays]	sp|Q9MAC5|PTBP1_ARATH Polypyrimidine tractNAbinding protein homolog 1 OS=Arabidopsis thaliana GN=PTB PE=2 SV=1	37IS4	GO:0016070 (RNA metabolic process,biological_process);GO:0003723 (RNA binding,molecular_function);GO:0000166 (nucleotide binding,molecular_function);GO:0045595 (regulation of cell differentiation,biological_process)	K14948 (Brite Hierarchies,Protein families: genetic information processing)
c972_g1	gi|242077202|ref|XP_002448537.1| hypothetical protein SORBIDRAFT_06g028670 [Sorghum bicolor] gi|241939720|gb|EES12865.1| hypothetical protein SORBI_006G216800 [Sorghum bicolor]	sp|Q8RY16|PEX6_ARATH Peroxisome biogenesis protein 6 OS=Arabidopsis thaliana GN=PEX6 PE=1 SV=1	37QW	GO:0006635 (fatty acid beta-oxidation,biological_process);GO:0005524 (ATP binding,molecular_function);GO:0016558 (protein import into peroxisome matrix,biological_process);GO:0005622 (intracellular,cellular_component)	NA
c973_g1	gi|194705936|gb|ACF87052.1| unknown [Zea mays] gi|414872303|tpg|DAA50860.1| TPA: putative cytidine/deoxycytidylate deaminase family protein [Zea mays]	sp|Q5E9J7|ADAT2_BOVIN tRNANAspecific adenosine deaminase 2 OS=Bos taurus GN=DEADC1 PE=2 SV=1	37TFQ	GO:0016787 (hydrolase activity,molecular_function);GO:0008270 (zinc ion binding,molecular_function)	NA
c974_g1	gi|242046954|ref|XP_002461223.1| hypothetical protein SORBIDRAFT_02g043150 [Sorghum bicolor] gi|241924600|gb|EER97744.1| hypothetical protein SORBI_002G419800 [Sorghum bicolor]	sp|Q9LUG9|MD33A_ARATH Mediator of RNA polymerase II transcription subunit 33A OS=Arabidopsis thaliana GN=MED33A PE=1 SV=1	37HFC	NA	NA
c975_g1	gi|642276475|ref|YP_009033472.1| cytochrome b6 (plastid) [Olyra latifolia] gi|817525913|ref|YP_009135886.1| cytochrome b6 (plastid) [Lithachne pauciflora] gi|38605705|sp|P05642.2|CYB6_MAIZE RecName: Full=Cytochrome b6 gi|453127|gb|AAB29194.1| PetB (chloroplast) [Zea mays subsp. mays] gi|441480363|gb|AGC38274.1| cytochrome b6 (chloroplast) [Cryptochloa strictiflora] gi|555298169|gb|AGZ13269.1| cyt…	sp|P05642|CYB6_MAIZE Cytochrome b6 OS=Zea mays GN=petB PE=2 SV=2	37QS7	GO:0016020 (membrane,cellular_component);GO:0009536 (plastid,cellular_component);GO:0044237 (cellular metabolic process,biological_process);GO:0055114 (oxidation-reduction process,biological_process);GO:0009579 (thylakoid,cellular_component);GO:0005488 (binding,molecular_function)	NA
c976_g1	gi|242094174|ref|XP_002437577.1| hypothetical protein SORBIDRAFT_10g029670 [Sorghum bicolor] gi|241915800|gb|EER88944.1| hypothetical protein SORBI_010G260300 [Sorghum bicolor]	NA	37X9	NA	NA
c977_g1	gi|242036325|ref|XP_002465557.1| hypothetical protein SORBIDRAFT_01g041090 [Sorghum bicolor] gi|241919411|gb|EER92555.1| hypothetical protein SORBI_001G436900 [Sorghum bicolor]	sp|Q54NA3|ATG9_DICDI AutophagyNArelated protein 9 OS=Dictyostelium discoideum GN=atg9 PE=2 SV=1	37P4R	GO:0034497 (protein localization to pre-autophagosomal structure,biological_process);GO:0044805 (late nucleophagy,biological_process);GO:0000407 (pre-autophagosomal structure,cellular_component);GO:0016021 (integral component of membrane,cellular_component);GO:0005776 (autophagosome,cellular_component);GO:0034727 (piecemeal microautophagy of nucleus,biological_process);GO:0000422 (mitophagy,biolo…	K17907 (Brite Hierarchies,Protein families: signaling and cellular processes)
c978_g1	gi|357116096|ref|XP_003559820.1| PREDICTED: probable histone H2A variant 3 [Brachypodium distachyon]	sp|Q84MP7|H2AV3_ORYSJ Probable histone H2A variant 3 OS=Oryza sativa subsp. japonica GN=Os03g0743400 PE=2 SV=1	NA	GO:0006342 (chromatin silencing,biological_process);GO:0003677 (DNA binding,molecular_function);GO:0046982 (protein heterodimerization activity,molecular_function);GO:0000790 (nuclear chromatin,cellular_component);GO:0000786 (nucleosome,cellular_component)	K11251 (Brite Hierarchies,Protein families: signaling and cellular processes)
c979_g1	gi|998429190|ref|NP_001143969.2| uncharacterized protein LOC100276786 [Zea mays] gi|670372731|ref|XP_008667671.1| PREDICTED: uncharacterized protein LOC100276786 isoform X1 [Zea mays]	NA	NA	NA	NA
c980_g1	gi|242040827|ref|XP_002467808.1| hypothetical protein SORBIDRAFT_01g034460 [Sorghum bicolor] gi|241921662|gb|EER94806.1| hypothetical protein SORBI_001G360700 [Sorghum bicolor]	sp|P48418|C75A1_PETHY Flavonoid 3&apos;,5&apos;NAhydroxylase 1 OS=Petunia hybrida GN=CYP75A1 PE=2 SV=1	37QKA	GO:0016020 (membrane,cellular_component);GO:0016709 (oxidoreductase activity, acting on paired donors, with incorporation or reduction of molecular oxygen, NAD(P)H as one donor, and incorporation of one atom of oxygen,molecular_function);GO:0020037 (heme binding,molecular_function);GO:0005506 (iron ion binding,molecular_function);GO:0044550 (secondary metabolite biosynthetic process,biological_pr…	NA
c981_g1	gi|242080701|ref|XP_002445119.1| hypothetical protein SORBIDRAFT_07g004420 [Sorghum bicolor] gi|241941469|gb|EES14614.1| hypothetical protein SORBI_007G054800 [Sorghum bicolor]	sp|P93736|SYV_ARATH ValineNANAtRNA ligase OS=Arabidopsis thaliana GN=VALRS PE=2 SV=2	37QQR	GO:0005524 (ATP binding,molecular_function);GO:0002161 (aminoacyl-tRNA editing activity,molecular_function);GO:0004832 (valine-tRNA ligase activity,molecular_function);GO:0005829 (cytosol,cellular_component);GO:0006438 (valyl-tRNA aminoacylation,biological_process);GO:0006450 (regulation of translational fidelity,biological_process)	NA
c982_g1	gi|1002166936|ref|YP_009233856.1| ATP synthase CF0 subunit IV (plastid) [Hilaria cenchroides] gi|1016882536|ref|YP_009246184.1| ATP synthase CF0 subunit IV (plastid) [Hilaria rigida] gi|983635433|gb|AMB36081.1| ATP synthase CF0 subunit IV (plastid) [Hilaria rigida] gi|984291790|gb|AMB49551.1| ATP synthase CF0 subunit IV (plastid) [Hilaria cenchroides]	sp|Q6ENW9|ATPI_SACOF ATP synthase subunit a, chloroplastic OS=Saccharum officinarum GN=atpI PE=3 SV=1	37MBD	GO:0016020 (membrane,cellular_component);GO:0009536 (plastid,cellular_component);GO:0006811 (ion transport,biological_process)	NA
c983_g1	gi|242046832|ref|XP_002461162.1| hypothetical protein SORBIDRAFT_02g042050 [Sorghum bicolor] gi|241924539|gb|EER97683.1| hypothetical protein SORBI_002G406500 [Sorghum bicolor]	sp|P29545|EF1B_ORYSJ Elongation factor 1NAbeta OS=Oryza sativa subsp. japonica GN=Os07g0662500 PE=1 SV=3	37I6F	GO:0003746 (translation elongation factor activity,molecular_function);GO:0006414 (translational elongation,biological_process);GO:0005853 (eukaryotic translation elongation factor 1 complex,cellular_component)	K03232 (Brite Hierarchies,Protein families: genetic information processing)
c984_g1	gi|125533870|gb|EAY80418.1| hypothetical protein OsI_35598 [Oryza sativa Indica Group]	sp|Q39214|RPM1_ARATH Disease resistance protein RPM1 OS=Arabidopsis thaliana GN=RPM1 PE=1 SV=1	385TF	GO:0042802 (identical protein binding,molecular_function);GO:0016023 (cytoplasmic, membrane-bounded vesicle,cellular_component)	NA
c985_g1	gi|242044994|ref|XP_002460368.1| hypothetical protein SORBIDRAFT_02g027070 [Sorghum bicolor] gi|241923745|gb|EER96889.1| hypothetical protein SORBI_002G231500 [Sorghum bicolor]	sp|Q07463|PUR7_VIGAC PhosphoribosylaminoimidazoleNAsuccinocarboxamide synthase, chloroplastic (Fragment) OS=Vigna aconitifolia GN=PUR7 PE=2 SV=1	37MR3	NA	NA
c986_g1	gi|930425823|gb|ALF62626.1| ZDS [Zea mays] gi|930425825|gb|ALF62627.1| ZDS [Zea mays]	sp|Q9ZTP4|ZDS_MAIZE ZetaNAcarotene desaturase, chloroplastic/chromoplastic OS=Zea mays GN=ZDS1 PE=2 SV=1	37R91	GO:0016719 (carotene 7,8-desaturase activity,molecular_function);GO:0009509 (chromoplast,cellular_component);GO:0055114 (oxidation-reduction process,biological_process);GO:0052889 (9,9'-di-cis-zeta-carotene desaturation to 7,9,7',9'-tetra-cis-lycopene,biological_process);GO:0052887 (7,9,9'-tricis-neurosporene:quinone oxidoreductase activity,molecular_function);GO:0052886 (9,9'-dicis-carotene:quin…	NA
c987_g1	gi|242051272|ref|XP_002463380.1| hypothetical protein SORBIDRAFT_02g042760 [Sorghum bicolor] gi|241926757|gb|EER99901.1| hypothetical protein SORBI_002G415600 [Sorghum bicolor]	sp|O22259|ERF71_ARATH EthyleneNAresponsive transcription factor ERF071 OS=Arabidopsis thaliana GN=ERF071 PE=2 SV=1	37UVB	GO:0005634 (nucleus,cellular_component);GO:0003677 (DNA binding,molecular_function);GO:0006355 (regulation of transcription, DNA-templated,biological_process);GO:0003700 (transcription factor activity, sequence-specific DNA binding,molecular_function)	K09286 (Brite Hierarchies,Protein families: genetic information processing)
c988_g1	gi|194702912|gb|ACF85540.1| unknown [Zea mays]	sp|Q7X9A6|UCRIA_WHEAT Cytochrome b6NAf complex ironNAsulfur subunit, chloroplastic OS=Triticum aestivum GN=petC PE=2 SV=1	37J4P	GO:0016020 (membrane,cellular_component);GO:0008152 (metabolic process,biological_process);GO:0016679 (oxidoreductase activity, acting on diphenols and related substances as donors,molecular_function);GO:0051536 (iron-sulfur cluster binding,molecular_function)	NA
c989_g1	gi|992167006|gb|KXG28340.1| hypothetical protein SORBI_005G112300 [Sorghum bicolor]	sp|O22207|UBP5_ARATH Ubiquitin carboxylNAterminal hydrolase 5 OS=Arabidopsis thaliana GN=UBP5 PE=1 SV=2	37KQ6	GO:0004843 (thiol-dependent ubiquitin-specific protease activity,molecular_function);GO:0006511 (ubiquitin-dependent protein catabolic process,biological_process);GO:0016579 (protein deubiquitination,biological_process)	NA
c990_g1	gi|242091768|ref|XP_002436374.1| hypothetical protein SORBIDRAFT_10g001310 [Sorghum bicolor] gi|241914597|gb|EER87741.1| hypothetical protein SORBI_010G013200 [Sorghum bicolor]	sp|Q6Z8C8|CDKF4_ORYSJ CyclinNAdependent kinase FNA4 OS=Oryza sativa subsp. japonica GN=CDKFNA4 PE=2 SV=1	37MTZ	GO:0004674 (protein serine/threonine kinase activity,molecular_function);GO:0005524 (ATP binding,molecular_function);GO:0006468 (protein phosphorylation,biological_process)	K08829 (Brite Hierarchies,Protein families: metabolism)
c991_g1	gi|944228867|gb|KQK93253.1| hypothetical protein SETIT_028059mg [Setaria italica]	sp|C0LGW6|ERL1_ARATH LRR receptorNAlike serine/threonineNAprotein kinase ERL1 OS=Arabidopsis thaliana GN=ERL1 PE=2 SV=1	37JQI	GO:0016021 (integral component of membrane,cellular_component)	NA
c992_g1	gi|992158704|gb|KXG22029.1| hypothetical protein SORBI_009G142000 [Sorghum bicolor]	sp|Q9FT92|Y5843_ARATH Uncharacterized protein At5g08430 OS=Arabidopsis thaliana GN=At5g08430 PE=1 SV=2	37JZA	GO:0003677 (DNA binding,molecular_function);GO:0008270 (zinc ion binding,molecular_function)	NA
c993_g1	gi|992165685|gb|KXG27506.1| hypothetical protein SORBI_006G278700 [Sorghum bicolor]	sp|Q8VD33|SGTB_MOUSE Small glutamineNArich tetratricopeptide repeatNAcontaining protein beta OS=Mus musculus GN=Sgtb PE=2 SV=1	37NAY	NA	NA
c994_g1	gi|573923888|ref|XP_006649514.1| PREDICTED: phytoene dehydrogenase, chloroplastic/chromoplastic [Oryza brachyantha]	sp|Q0DUI8|CRTI_ORYSJ Phytoene dehydrogenase, chloroplastic/chromoplastic OS=Oryza sativa subsp. japonica GN=PDS PE=2 SV=2	NA	NA	NA
c995_g1	gi|413932332|gb|AFW66883.1| hypothetical protein ZEAMMB73_641628 [Zea mays]	NA	3873Q	NA	NA
c996_g1	NA	NA	NA	NA	NA
c997_g1	gi|242073154|ref|XP_002446513.1| hypothetical protein SORBIDRAFT_06g017280 [Sorghum bicolor] gi|241937696|gb|EES10841.1| hypothetical protein SORBI_006G086900 [Sorghum bicolor]	sp|Q8L7Q7|PME64_ARATH Probable pectinesterase/pectinesterase inhibitor 64 OS=Arabidopsis thaliana GN=PME64 PE=2 SV=2	37NR4	GO:0016787 (hydrolase activity,molecular_function);GO:0044464 (cell part,cellular_component)	NA
c998_g1	NA	NA	NA	NA	NA
c999_g1	gi|695000527|ref|XP_009412199.1| PREDICTED: transcription initiation factor IIA subunit 2 [Musa acuminata subsp. malaccensis]	NA	NA	NA	NA
c1000_g1	gi|992164356|gb|KXG26313.1| hypothetical protein SORBI_006G080400 [Sorghum bicolor]	sp|Q9FPS0|UBP27_ARATH Ubiquitin carboxylNAterminal hydrolase 27 OS=Arabidopsis thaliana GN=UBP27 PE=2 SV=1	37N1S	GO:0006511 (ubiquitin-dependent protein catabolic process,biological_process);GO:0016021 (integral component of membrane,cellular_component);GO:0016579 (protein deubiquitination,biological_process);GO:0036459 (thiol-dependent ubiquitinyl hydrolase activity,molecular_function)	NA
c1001_g1	gi|1015135407|ref|NP_001308981.1| uncharacterized protein LOC100384319 [Zea mays]	NA	37RE2	NA	NA
c1002_g1	NA	NA	NA	NA	NA
c1003_g1	NA	NA	NA	NA	NA
c1004_g1	gi|992281557|gb|KXG39580.1| hypothetical protein SORBI_001G405600 [Sorghum bicolor]	sp|Q9M041|BH140_ARATH Transcription factor bHLH140 OS=Arabidopsis thaliana GN=BHLH140 PE=4 SV=1	37NEF	GO:0003677 (DNA binding,molecular_function);GO:0006281 (DNA repair,biological_process);GO:0090305 (nucleic acid phosphodiester bond hydrolysis,biological_process);GO:0033699 (DNA 5'-adenosine monophosphate hydrolase activity,molecular_function)	NA
c1005_g1	gi|242040231|ref|XP_002467510.1| hypothetical protein SORBIDRAFT_01g029360 [Sorghum bicolor] gi|241921364|gb|EER94508.1| hypothetical protein SORBI_001G301800 [Sorghum bicolor]	sp|Q9CQ48|NUDC2_MOUSE NudC domainNAcontaining protein 2 OS=Mus musculus GN=Nudcd2 PE=1 SV=1	37M4C	GO:0016021 (integral component of membrane,cellular_component)	NA
c1006_g1	gi|60326330|gb|AAX18742.1| ribulose-1,5-bisphosphate carboxylase/oxygenase large subunit [Isolepis antarctica]	sp|A1E9T2|RBL_SORBI Ribulose bisphosphate carboxylase large chain OS=Sorghum bicolor GN=rbcL PE=3 SV=1	37HQX	NA	NA
c1007_g1	gi|992166468|gb|KXG27843.1| hypothetical protein SORBI_005G053200 [Sorghum bicolor] gi|992166469|gb|KXG27844.1| hypothetical protein SORBI_005G053200 [Sorghum bicolor] gi|992166470|gb|KXG27845.1| hypothetical protein SORBI_005G053200 [Sorghum bicolor]	NA	37NS	NA	NA
c1008_g1	gi|242056035|ref|XP_002457163.1| hypothetical protein SORBIDRAFT_03g002510 [Sorghum bicolor] gi|241929138|gb|EES02283.1| hypothetical protein SORBI_003G026700 [Sorghum bicolor]	sp|Q9SYM2|STHY_ARATH Probable salt toleranceNAlike protein At1g78600 OS=Arabidopsis thaliana GN=At1g78600 PE=1 SV=2	37KPE	GO:0000989 (transcription factor activity, transcription factor binding,molecular_function);GO:0005634 (nucleus,cellular_component);GO:0006355 (regulation of transcription, DNA-templated,biological_process);GO:0008270 (zinc ion binding,molecular_function);GO:0009640 (photomorphogenesis,biological_process)	NA
c1009_g1	gi|242096874|ref|XP_002438927.1| hypothetical protein SORBIDRAFT_10g028430 [Sorghum bicolor]	NA	37MS	NA	NA
c1010_g1	gi|242033811|ref|XP_002464300.1| hypothetical protein SORBIDRAFT_01g015810 [Sorghum bicolor]	sp|Q8L765|BPM1_ARATH BTB/POZ and MATH domainNAcontaining protein 1 OS=Arabidopsis thaliana GN=BPM1 PE=1 SV=1	37HKI	NA	NA
c1011_g1	gi|414590862|tpg|DAA41433.1| TPA: hypothetical protein ZEAMMB73_769800 [Zea mays]	sp|Q9FIX3|PP407_ARATH Pentatricopeptide repeatNAcontaining protein At5g39710 OS=Arabidopsis thaliana GN=EMB2745 PE=2 SV=1	37HXS	NA	NA
c1012_g1	gi|670417270|ref|XP_008649476.1| PREDICTED: pentatricopeptide repeat-containing protein At3g49170, chloroplastic [Zea mays] gi|413944893|gb|AFW77542.1| putative pentatricopeptide repeat family protein [Zea mays]	sp|Q5G1T1|PP272_ARATH Pentatricopeptide repeatNAcontaining protein At3g49170, chloroplastic OS=Arabidopsis thaliana GN=EMB2261 PE=2 SV=1	37STF	NA	NA
c1013_g1	gi|242036363|ref|XP_002465576.1| hypothetical protein SORBIDRAFT_01g041400 [Sorghum bicolor] gi|241919430|gb|EER92574.1| hypothetical protein SORBI_001G440500 [Sorghum bicolor]	sp|Q9LV48|PERK1_ARATH ProlineNArich receptorNAlike protein kinase PERK1 OS=Arabidopsis thaliana GN=PERK1 PE=1 SV=1	37JQG	GO:0004674 (protein serine/threonine kinase activity,molecular_function);GO:0005524 (ATP binding,molecular_function);GO:0006468 (protein phosphorylation,biological_process);GO:0006950 (response to stress,biological_process)	NA
c1014_g1	gi|629117461|gb|KCW82136.1| hypothetical protein EUGRSUZ_C03525 [Eucalyptus grandis]	sp|P28450|RBL_SANCA Ribulose bisphosphate carboxylase large chain (Fragment) OS=Sanguinaria canadensis GN=rbcL PE=3 SV=1	37HQX	GO:0016829 (lyase activity,molecular_function);GO:0015977 (carbon fixation,biological_process);GO:0009536 (plastid,cellular_component);GO:0015979 (photosynthesis,biological_process);GO:0016491 (oxidoreductase activity,molecular_function)	NA
c1015_g1	gi|992165363|gb|KXG27209.1| hypothetical protein SORBI_006G231300 [Sorghum bicolor]	NA	37V62	GO:0009570 (chloroplast stroma,cellular_component)	NA
c1016_g1	gi|242060570|ref|XP_002451574.1| hypothetical protein SORBIDRAFT_04g004110 [Sorghum bicolor] gi|241931405|gb|EES04550.1| hypothetical protein SORBI_004G048000 [Sorghum bicolor]	sp|Q54I39|IST1L_DICDI IST1NAlike protein OS=Dictyostelium discoideum GN=DDB_G0289029 PE=3 SV=1	37NH2	GO:0015031 (protein transport,biological_process)	NA
c1017_g1	gi|226500222|ref|NP_001149141.1| uncharacterized protein LOC100282763 [Zea mays] gi|195625038|gb|ACG34349.1| 50S ribosomal protein L1 [Zea mays]	sp|B3PW56|RL1_RHIE6 50S ribosomal protein L1 OS=Rhizobium etli (strain CIAT 652) GN=rplA PE=3 SV=1	37JDY	GO:0003723 (RNA binding,molecular_function);GO:0008234 (cysteine-type peptidase activity,molecular_function);GO:0006508 (proteolysis,biological_process);GO:0015934 (large ribosomal subunit,cellular_component);GO:0006412 (translation,biological_process);GO:0003735 (structural constituent of ribosome,molecular_function)	NA
c1018_g1	gi|992161000|gb|KXG23791.1| hypothetical protein SORBI_008G140700 [Sorghum bicolor]	sp|O60506|HNRPQ_HUMAN Heterogeneous nuclear ribonucleoprotein Q OS=Homo sapiens GN=SYNCRIP PE=1 SV=2	37SE7	GO:0000166 (nucleotide binding,molecular_function);GO:0003676 (nucleic acid binding,molecular_function)	NA
c1019_g1	gi|670373576|ref|XP_008668126.1| PREDICTED: alpha-1,4-glucan-protein synthase isoform X1 [Zea mays] gi|670373578|ref|XP_008668127.1| PREDICTED: alpha-1,4-glucan-protein synthase isoform X1 [Zea mays] gi|194705168|gb|ACF86668.1| unknown [Zea mays] gi|223947713|gb|ACN27940.1| unknown [Zea mays] gi|224029933|gb|ACN34042.1| unknown [Zea mays] gi|414584987|tpg|DAA35558.1| TPA: alpha-1,4-glucan-protein…	sp|Q7FAY6|RGP2_ORYSJ Probable UDPNAarabinopyranose mutase 2 OS=Oryza sativa subsp. japonica GN=UAM2 PE=1 SV=1	37S1V	NA	NA
c1020_g1	NA	NA	37JCT	NA	NA
c1021_g1	gi|953065632|gb|ALO50703.1| myo-inositol-1-phosphate synthase [Saccharum officinarum]	sp|Q9FPK7|INO1_MAIZE InositolNA3NAphosphate synthase OS=Zea mays PE=2 SV=2	37JI	NA	NA
c1022_g1	gi|242050208|ref|XP_002462848.1| hypothetical protein SORBIDRAFT_02g033060 [Sorghum bicolor] gi|241926225|gb|EER99369.1| hypothetical protein SORBI_002G299900 [Sorghum bicolor]	sp|Q67YC9|Y4141_ARATH Uncharacterized protein At4g14100 OS=Arabidopsis thaliana GN=At4g14100 PE=2 SV=1	385TX	NA	NA
c1023_g1	gi|357492397|ref|XP_003616487.1| signal anchor, putative [Medicago truncatula] gi|355517822|gb|AES99445.1| signal anchor, putative [Medicago truncatula]	sp|Q3BAI2|YCX91_PHAAO Uncharacterized protein ORF91 OS=Phalaenopsis aphrodite subsp. formosana PE=4 SV=1	37U9Z	GO:0043231 (intracellular membrane-bounded organelle,cellular_component);GO:0044444 (cytoplasmic part,cellular_component)	NA
c1024_g1	gi|992156522|gb|KXG20524.1| hypothetical protein SORBI_010G215900 [Sorghum bicolor]	NA	37PB8	GO:0006397 (mRNA processing,biological_process)	NA
c1025_g1	gi|242041111|ref|XP_002467950.1| hypothetical protein SORBIDRAFT_01g037030 [Sorghum bicolor] gi|241921804|gb|EER94948.1| hypothetical protein SORBI_001G390500 [Sorghum bicolor]	sp|Q84VQ1|KINB1_ARATH SNF1NArelated protein kinase regulatory subunit betaNA1 OS=Arabidopsis thaliana GN=KINB1 PE=1 SV=1	37II3	GO:0016310 (phosphorylation,biological_process);GO:0016301 (kinase activity,molecular_function)	NA
c1026_g1	gi|242056933|ref|XP_002457612.1| hypothetical protein SORBIDRAFT_03g010320 [Sorghum bicolor] gi|241929587|gb|EES02732.1| hypothetical protein SORBI_003G121800 [Sorghum bicolor]	sp|Q55CU8|RSC5_DICDI Random slug protein 5 OS=Dictyostelium discoideum GN=rsc5 PE=2 SV=1	37M33	GO:0006810 (transport,biological_process);GO:0005622 (intracellular,cellular_component);GO:0005215 (transporter activity,molecular_function)	NA
c1027_g1	gi|308081864|ref|NP_001182882.1| putative VHS/GAT domain containing family protein [Zea mays] gi|238007952|gb|ACR35011.1| unknown [Zea mays] gi|414591349|tpg|DAA41920.1| TPA: putative VHS/GAT domain containing family protein [Zea mays]	NA	37J7X	NA	NA
c1028_g1	gi|992272548|gb|KXG32658.1| hypothetical protein SORBI_003G180600 [Sorghum bicolor]	NA	NA	NA	NA
c1029_g1	NA	NA	NA	NA	NA
c1030_g1	gi|530277904|gb|AGT15975.1| hypothetical protein SHCRBa_225_M19_R_230 [Saccharum hybrid cultivar R570]	sp|Q5BQN5|WAP_SOLLC WPP domainNAassociated protein (Fragment) OS=Solanum lycopersicum GN=WAP PE=1 SV=1	37M68	NA	NA
c1031_g1	gi|992271520|gb|KXG31711.1| hypothetical protein SORBI_003G045600 [Sorghum bicolor]	sp|Q9X0Y2|AAT_THEMA Aspartate aminotransferase OS=Thermotoga maritima (strain ATCC 43589 / MSB8 / DSM 3109 / JCM 10099) GN=aspC PE=1 SV=1	37RZD	GO:0009641 (shade avoidance,biological_process);GO:0010326 (methionine-oxo-acid transaminase activity,molecular_function);GO:1901997 (negative regulation of indoleacetic acid biosynthetic process via tryptophan,biological_process);GO:0005829 (cytosol,cellular_component);GO:0030170 (pyridoxal phosphate binding,molecular_function);GO:0010366 (negative regulation of ethylene biosynthetic process,bio…	NA
c1032_g1	gi|42795483|gb|AAS46050.1| ATP synthase CF0 A chain (chloroplast) [Oryza sativa Indica Group] gi|42795549|gb|AAS46115.1| ATP synthase CF0 A chain (chloroplast) [Oryza sativa Japonica Group] gi|42795613|gb|AAS46178.1| ATP synthase CF0 A chain (chloroplast) [Oryza sativa Japonica Group] gi|290790568|gb|ADD62828.1| ATP synthase CF0 subunit IV (chloroplast) [Oryza sativa Japonica Group] gi|290790637|…	sp|B3TN45|ATPI_BRADI ATP synthase subunit a, chloroplastic OS=Brachypodium distachyon GN=atpI PE=3 SV=1	NA	GO:0016020 (membrane,cellular_component);GO:0009536 (plastid,cellular_component)	NA
c1033_g1	gi|242095226|ref|XP_002438103.1| hypothetical protein SORBIDRAFT_10g008050 [Sorghum bicolor] gi|241916326|gb|EER89470.1| hypothetical protein SORBI_010G092300 [Sorghum bicolor]	NA	37SU2	GO:0016020 (membrane,cellular_component)	NA
c1034_g1	gi|743853678|ref|XP_010940713.1| PREDICTED: 28 kDa ribonucleoprotein, chloroplastic isoform X2 [Elaeis guineensis]	NA	37KEX	NA	NA
c1035_g1	gi|992167474|gb|KXG28775.1| hypothetical protein SORBI_005G164500 [Sorghum bicolor]	sp|Q9LDX1|SGS3_ARATH Protein SUPPRESSOR OF GENE SILENCING 3 OS=Arabidopsis thaliana GN=SGS3 PE=1 SV=1	37PKT	GO:0090502 (RNA phosphodiester bond hydrolysis, endonucleolytic,biological_process);GO:0005655 (nucleolar ribonuclease P complex,cellular_component);GO:0031047 (gene silencing by RNA,biological_process);GO:0004526 (ribonuclease P activity,molecular_function)	NA
c1036_g1	gi|242086340|ref|XP_002443595.1| hypothetical protein SORBIDRAFT_08g022160 [Sorghum bicolor]	NA	37Z4D	GO:0031146 (SCF-dependent proteasomal ubiquitin-dependent protein catabolic process,biological_process);GO:0019005 (SCF ubiquitin ligase complex,cellular_component);GO:0004842 (ubiquitin-protein transferase activity,molecular_function)	NA
c1037_g1	gi|242080083|ref|XP_002444810.1| hypothetical protein SORBIDRAFT_07g028380 [Sorghum bicolor] gi|241941160|gb|EES14305.1| hypothetical protein SORBI_007G217400 [Sorghum bicolor]	sp|Q8W206|CSN6A_ARATH COP9 signalosome complex subunit 6a OS=Arabidopsis thaliana GN=CSN6A PE=1 SV=2	37N9G	GO:0008180 (COP9 signalosome,cellular_component);GO:0009536 (plastid,cellular_component);GO:0010388 (cullin deneddylation,biological_process)	K12179 (Brite Hierarchies,Protein families: genetic information processing)
c1038_g1	gi|18542177|gb|AAL75486.1|AF466202_12 putative Fourf gag/pol protein [Zea mays]	sp|P10978|POLX_TOBAC RetrovirusNArelated Pol polyprotein from transposon TNT 1NA94 OS=Nicotiana tabacum PE=2 SV=1	NA	GO:0015074 (DNA integration,biological_process);GO:0008270 (zinc ion binding,molecular_function);GO:0016021 (integral component of membrane,cellular_component);GO:0003676 (nucleic acid binding,molecular_function)	NA
c1039_g1	gi|242067060|ref|XP_002454819.1| hypothetical protein SORBIDRAFT_04g038060 [Sorghum bicolor] gi|241934650|gb|EES07795.1| hypothetical protein SORBI_004G353900 [Sorghum bicolor]	NA	37HP2	NA	NA
c1040_g1	gi|223942725|gb|ACN25446.1| unknown [Zea mays]	sp|Q94AC1|STR6_ARATH RhodaneseNAlike domainNAcontaining protein 6 OS=Arabidopsis thaliana GN=STR6 PE=2 SV=1	37HI1	NA	NA
c1041_g1	gi|242060055|ref|XP_002459173.1| hypothetical protein SORBIDRAFT_03g047260 [Sorghum bicolor] gi|241931148|gb|EES04293.1| hypothetical protein SORBI_003G442800 [Sorghum bicolor]	sp|Q9STK5|PP269_ARATH Pentatricopeptide repeatNAcontaining protein At3g48250, chloroplastic OS=Arabidopsis thaliana GN=At3g48250 PE=2 SV=1	37T69	GO:0008380 (RNA splicing,biological_process);GO:0005739 (mitochondrion,cellular_component)	NA
c1042_g1	gi|304571959|ref|NP_001182141.1| cell number regulator 4 [Zea mays] gi|332313335|sp|D9HP20.1|CNR4_MAIZE RecName: Full=Cell number regulator 4; AltName: Full=ZmCNR04 gi|297614160|gb|ADI48418.1| cell number regulator 4 [Zea mays]	sp|D9HP20|CNR4_MAIZE Cell number regulator 4 OS=Zea mays GN=CNR4 PE=2 SV=1	NA	GO:0016021 (integral component of membrane,cellular_component)	NA
c1043_g1	gi|242057469|ref|XP_002457880.1| hypothetical protein SORBIDRAFT_03g017840 [Sorghum bicolor]	sp|Q8RWA5|NDT2_ARATH Nicotinamide adenine dinucleotide transporter 2, mitochondrial OS=Arabidopsis thaliana GN=NDT2 PE=1 SV=1	37MF2	GO:0043132 (NAD transport,biological_process);GO:0055085 (transmembrane transport,biological_process);GO:0051724 (NAD transporter activity,molecular_function);GO:0006412 (translation,biological_process);GO:0016021 (integral component of membrane,cellular_component);GO:0003735 (structural constituent of ribosome,molecular_function)	NA
c1044_g1	gi|944068147|gb|KQK03631.1| hypothetical protein BRADI_2g09000 [Brachypodium distachyon]	sp|Q9C5H4|Y3627_ARATH VHS domainNAcontaining protein At3g16270 OS=Arabidopsis thaliana GN=At3g16270 PE=1 SV=1	37RN	GO:0006886 (intracellular protein transport,biological_process);GO:0005622 (intracellular,cellular_component)	NA
c1045_g1	gi|992273936|gb|KXG33896.1| hypothetical protein SORBI_003G388100 [Sorghum bicolor] gi|992273937|gb|KXG33897.1| hypothetical protein SORBI_003G388100 [Sorghum bicolor]	NA	NA	NA	NA
c1046_g1	gi|212274963|ref|NP_001130664.1| nucleic acid binding protein [Zea mays] gi|670357901|ref|XP_008671610.1| PREDICTED: uncharacterized protein LOC100191767 isoform X1 [Zea mays] gi|194689778|gb|ACF78973.1| unknown [Zea mays] gi|414869413|tpg|DAA47970.1| TPA: nucleic acid binding protein isoform 1 [Zea mays] gi|414869414|tpg|DAA47971.1| TPA: nucleic acid binding protein isoform 2 [Zea mays] gi|41486…	sp|C6Y4A5|YELS_SCHPO Uncharacterized protein C6F6.19 OS=Schizosaccharomyces pombe (strain 972 / ATCC 24843) GN=SPAC6F6.19 PE=2 SV=1	37T1K	GO:0003676 (nucleic acid binding,molecular_function)	NA
c1047_g1	gi|1002303676|ref|XP_015615215.1| PREDICTED: mannose/glucose-specific lectin isoform X1 [Oryza sativa Japonica Group] gi|1002303678|ref|XP_015615217.1| PREDICTED: mannose/glucose-specific lectin isoform X1 [Oryza sativa Japonica Group] gi|1002303680|ref|XP_015615218.1| PREDICTED: mannose/glucose-specific lectin isoform X1 [Oryza sativa Japonica Group]	sp|O65472|CRK12_ARATH Putative cysteineNArich receptorNAlike protein kinase 12 OS=Arabidopsis thaliana GN=CRK12 PE=3 SV=2	NA	GO:0016310 (phosphorylation,biological_process);GO:0000166 (nucleotide binding,molecular_function);GO:0004672 (protein kinase activity,molecular_function)	NA
c1048_g1	gi|475589300|gb|EMT21111.1| Clathrin heavy chain 1 [Aegilops tauschii]	sp|Q0WLB5|CLAH2_ARATH Clathrin heavy chain 2 OS=Arabidopsis thaliana GN=CHC2 PE=1 SV=1	37KUU	NA	NA
c1049_g1	gi|297807481|ref|XP_002871624.1| ATP binding protein [Arabidopsis lyrata subsp. lyrata] gi|297317461|gb|EFH47883.1| ATP binding protein [Arabidopsis lyrata subsp. lyrata]	sp|Q8H136|RH14_ARATH DEADNAbox ATPNAdependent RNA helicase 14 OS=Arabidopsis thaliana GN=RH14 PE=1 SV=2	37JKF	GO:1901363 (heterocyclic compound binding,molecular_function);GO:0097159 (organic cyclic compound binding,molecular_function)	NA
c1050_g1	gi|242054209|ref|XP_002456250.1| hypothetical protein SORBIDRAFT_03g032930 [Sorghum bicolor] gi|241928225|gb|EES01370.1| hypothetical protein SORBI_003G277500 [Sorghum bicolor]	sp|Q55EX9|Y8948_DICDI Putative methyltransferase DDB_G0268948 OS=Dictyostelium discoideum GN=DDB_G0268948 PE=1 SV=2	37STN	GO:0005774 (vacuolar membrane,cellular_component);GO:0005768 (endosome,cellular_component);GO:0008757 (S-adenosylmethionine-dependent methyltransferase activity,molecular_function);GO:0005802 (trans-Golgi network,cellular_component);GO:0032259 (methylation,biological_process)	NA
c1051_g1	gi|992157040|gb|KXG20986.1| hypothetical protein SORBI_010G279800 [Sorghum bicolor] gi|992157041|gb|KXG20987.1| hypothetical protein SORBI_010G279800 [Sorghum bicolor] gi|992157042|gb|KXG20988.1| hypothetical protein SORBI_010G279800 [Sorghum bicolor] gi|992157043|gb|KXG20989.1| hypothetical protein SORBI_010G279800 [Sorghum bicolor]	sp|Q8L850|PI5K9_ARATH Phosphatidylinositol 4NAphosphate 5NAkinase 9 OS=Arabidopsis thaliana GN=PIP5K9 PE=1 SV=2	37IC8	GO:0005524 (ATP binding,molecular_function);GO:0016308 (1-phosphatidylinositol-4-phosphate 5-kinase activity,molecular_function);GO:0046854 (phosphatidylinositol phosphorylation,biological_process)	NA
c1052_g1	gi|242040051|ref|XP_002467420.1| hypothetical protein SORBIDRAFT_01g027740 [Sorghum bicolor] gi|241921274|gb|EER94418.1| hypothetical protein SORBI_001G282100 [Sorghum bicolor]	sp|Q93Z20|PTR17_ARATH Probable peptide/nitrate transporter At1g62200 OS=Arabidopsis thaliana GN=At1g62200 PE=2 SV=1	37TD5	NA	NA
c1053_g1	gi|194692156|gb|ACF80162.1| unknown [Zea mays] gi|413949560|gb|AFW82209.1| sucrose-phosphatase1 [Zea mays]	sp|Q9FQ11|SPP1_MAIZE SucroseNAphosphatase 1 OS=Zea mays GN=SPP1 PE=1 SV=1	37JY7	NA	NA
c1054_g1	gi|242080257|ref|XP_002444897.1| hypothetical protein SORBIDRAFT_07g001060 [Sorghum bicolor] gi|241941247|gb|EES14392.1| hypothetical protein SORBI_007G010800 [Sorghum bicolor] gi|992161706|gb|KXG24223.1| hypothetical protein SORBI_007G010800 [Sorghum bicolor]	sp|Q5FWP4|CHFR_XENLA E3 ubiquitinNAprotein ligase CHFR OS=Xenopus laevis GN=chfr PE=1 SV=1	37NBT	GO:0010216 (maintenance of DNA methylation,biological_process);GO:0061630 (ubiquitin protein ligase activity,molecular_function);GO:0016567 (protein ubiquitination,biological_process);GO:0008270 (zinc ion binding,molecular_function);GO:0005720 (nuclear heterochromatin,cellular_component);GO:0090308 (regulation of methylation-dependent chromatin silencing,biological_process)	NA
c1055_g1	gi|242080247|ref|XP_002444892.1| hypothetical protein SORBIDRAFT_07g000980 [Sorghum bicolor] gi|241941242|gb|EES14387.1| hypothetical protein SORBI_007G009200 [Sorghum bicolor]	sp|P43188|KADC_MAIZE Adenylate kinase, chloroplastic OS=Zea mays GN=ADK1 PE=1 SV=1	37MR8	GO:0005524 (ATP binding,molecular_function);GO:0046939 (nucleotide phosphorylation,biological_process);GO:2000505 (regulation of energy homeostasis,biological_process);GO:0004017 (adenylate kinase activity,molecular_function);GO:0009570 (chloroplast stroma,cellular_component)	K00939 (Brite Hierarchies,Protein families: signaling and cellular processes)
c1056_g1	gi|763755761|gb|KJB23092.1| hypothetical protein B456_004G080500 [Gossypium raimondii]	NA	37N3Q	NA	NA
c1057_g1	gi|242034333|ref|XP_002464561.1| hypothetical protein SORBIDRAFT_01g020840 [Sorghum bicolor]	sp|Q5SVZ6|ZMYM1_HUMAN Zinc finger MYMNAtype protein 1 OS=Homo sapiens GN=ZMYM1 PE=2 SV=1	37ZEV	GO:0016020 (membrane,cellular_component);GO:0005654 (nucleoplasm,cellular_component);GO:0003677 (DNA binding,molecular_function);GO:0000981 (RNA polymerase II transcription factor activity, sequence-specific DNA binding,molecular_function);GO:0006357 (regulation of transcription from RNA polymerase II promoter,biological_process);GO:0005737 (cytoplasm,cellular_component)	NA
c1058_g1	gi|414885541|tpg|DAA61555.1| TPA: hypothetical protein ZEAMMB73_727484 [Zea mays]	sp|Q8S8Q6|TET8_ARATH TetraspaninNA8 OS=Arabidopsis thaliana GN=TET8 PE=2 SV=1	37HXH	GO:0016021 (integral component of membrane,cellular_component)	NA
c1059_g1	gi|848919917|ref|XP_012856943.1| PREDICTED: beta-1,3-galactosyltransferase 7-like [Erythranthe guttata] gi|604301498|gb|EYU21104.1| hypothetical protein MIMGU_mgv1a007738mg [Erythranthe guttata]	sp|Q9MAP8|B3GT6_ARATH Probable betaNA1,3NAgalactosyltransferase 6 OS=Arabidopsis thaliana GN=B3GALT6 PE=2 SV=1	37JEU	GO:0016020 (membrane,cellular_component);GO:0016757 (transferase activity, transferring glycosyl groups,molecular_function);GO:0005794 (Golgi apparatus,cellular_component)	NA
c1060_g1	gi|242077282|ref|XP_002448577.1| hypothetical protein SORBIDRAFT_06g029460 [Sorghum bicolor] gi|241939760|gb|EES12905.1| hypothetical protein SORBI_006G225600 [Sorghum bicolor]	sp|Q7XQU7|P2C41_ORYSJ Probable protein phosphatase 2C 41 OS=Oryza sativa subsp. japonica GN=Os04g0452000 PE=2 SV=2	37IQ	GO:0006470 (protein dephosphorylation,biological_process);GO:0004722 (protein serine/threonine phosphatase activity,molecular_function)	NA
c1061_g1	gi|162461925|ref|NP_001105759.1| protein disulfide isomerase 7 precursor [Zea mays] gi|59861271|gb|AAX09965.1| protein disulfide isomerase [Zea mays] gi|413944614|gb|AFW77263.1| putative protein disulfide isomerase family protein [Zea mays]	sp|Q75M08|PDI21_ORYSJ Protein disulfide isomeraseNAlike 2NA1 OS=Oryza sativa subsp. japonica GN=PDIL2NA1 PE=2 SV=2	37NZK	NA	K09584 (Brite Hierarchies,Protein families: genetic information processing)
c1062_g1	gi|90399251|emb|CAJ86205.1| B0213E10.4 [Oryza sativa Indica Group]	sp|O70422|TF2H4_MOUSE General transcription factor IIH subunit 4 OS=Mus musculus GN=Gtf2h4 PE=2 SV=1	37HWA	GO:0070816 (phosphorylation of RNA polymerase II C-terminal domain,biological_process);GO:0016023 (cytoplasmic, membrane-bounded vesicle,cellular_component);GO:0003690 (double-stranded DNA binding,molecular_function);GO:0032508 (DNA duplex unwinding,biological_process);GO:0004003 (ATP-dependent DNA helicase activity,molecular_function);GO:0006289 (nucleotide-excision repair,biological_process);GO…	NA
c1063_g1	gi|992156168|gb|KXG20196.1| hypothetical protein SORBI_010G169000 [Sorghum bicolor]	sp|Q8LGU1|AB8C_ARATH ABC transporter C family member 8 OS=Arabidopsis thaliana GN=ABCC8 PE=2 SV=3	37PPY	NA	NA
c1064_g1	gi|475556191|gb|EMT12590.1| BEL1-like homeodomain protein 9 [Aegilops tauschii]	NA	37JXT	NA	NA
c1065_g1	gi|242065184|ref|XP_002453881.1| hypothetical protein SORBIDRAFT_04g020550 [Sorghum bicolor] gi|241933712|gb|EES06857.1| hypothetical protein SORBI_004G154200 [Sorghum bicolor]	NA	37RCU	NA	NA
c1066_g1	gi|10185175|emb|CAC08829.1| putative C4 phosphoenolpyruvate carboxylase [Saccharum officinarum]	sp|P15804|CAPP3_SORBI Phosphoenolpyruvate carboxylase 3 OS=Sorghum bicolor PE=1 SV=2	37I3E	GO:0048046 (apoplast,cellular_component);GO:0008964 (phosphoenolpyruvate carboxylase activity,molecular_function);GO:0006099 (tricarboxylic acid cycle,biological_process);GO:0015977 (carbon fixation,biological_process);GO:0005829 (cytosol,cellular_component);GO:0048366 (leaf development,biological_process);GO:0009507 (chloroplast,cellular_component);GO:0015979 (photosynthesis,biological_process)	NA
c1067_g1	gi|937938137|dbj|BAT13050.1| Os11g0197400 [Oryza sativa Japonica Group]	NA	37JU5	GO:0015693 (magnesium ion transport,biological_process);GO:0016021 (integral component of membrane,cellular_component);GO:1903830 (magnesium ion transmembrane transport,biological_process);GO:0015095 (magnesium ion transmembrane transporter activity,molecular_function)	NA
c1068_g1	gi|219362837|ref|NP_001136782.1| uncharacterized protein LOC100216925 [Zea mays] gi|194697074|gb|ACF82621.1| unknown [Zea mays] gi|195623000|gb|ACG33330.1| hypothetical protein [Zea mays] gi|413920752|gb|AFW60684.1| hypothetical protein ZEAMMB73_938965 [Zea mays]	NA	38549	GO:0044255 (cellular lipid metabolic process,biological_process);GO:0052689 (carboxylic ester hydrolase activity,molecular_function)	NA
c1069_g1	gi|670378309|ref|XP_008670119.1| PREDICTED: leucine--tRNA ligase, cytoplasmic-like [Zea mays] gi|670378311|ref|XP_008670120.1| PREDICTED: leucine--tRNA ligase, cytoplasmic-like [Zea mays] gi|670378313|ref|XP_008670121.1| PREDICTED: leucine--tRNA ligase, cytoplasmic-like [Zea mays]	sp|Q9P2J5|SYLC_HUMAN LeucineNANAtRNA ligase, cytoplasmic OS=Homo sapiens GN=LARS PE=1 SV=2	37JF8	NA	NA
c1070_g1	gi|242078359|ref|XP_002443948.1| hypothetical protein SORBIDRAFT_07g004940 [Sorghum bicolor] gi|241940298|gb|EES13443.1| hypothetical protein SORBI_007G061700 [Sorghum bicolor]	sp|P59015|VPS18_DANRE Vacuolar protein sortingNAassociated protein 18 homolog OS=Danio rerio GN=vps18 PE=2 SV=2	37MPF	GO:0030674 (protein binding, bridging,molecular_function);GO:0006904 (vesicle docking involved in exocytosis,biological_process);GO:0005768 (endosome,cellular_component);GO:0006886 (intracellular protein transport,biological_process);GO:0030897 (HOPS complex,cellular_component);GO:0008270 (zinc ion binding,molecular_function);GO:0035542 (regulation of SNARE complex assembly,biological_process);GO…	NA
c1071_g1	gi|992279040|gb|KXG37282.1| hypothetical protein SORBI_001G042200 [Sorghum bicolor]	sp|Q32LU1|MIRO2_DANRE Mitochondrial Rho GTPase 2 OS=Danio rerio GN=rhot2 PE=2 SV=1	37N3Q	NA	NA
c1072_g1	gi|242060344|ref|XP_002451461.1| hypothetical protein SORBIDRAFT_04g002330 [Sorghum bicolor] gi|241931292|gb|EES04437.1| hypothetical protein SORBI_004G026300 [Sorghum bicolor]	sp|Q0E4A8|HS189_ORYSJ 18.9 kDa heat shock protein OS=Oryza sativa subsp. japonica GN=HSP18.9 PE=2 SV=1	37TQV	GO:0005737 (cytoplasm,cellular_component)	K13993 (Brite Hierarchies,Protein families: genetic information processing)
c1073_g1	gi|1035950895|gb|OAY73923.1| Ankyrin repeat-containing protein [Ananas comosus]	sp|Q9ZU96|Y2168_ARATH Ankyrin repeatNAcontaining protein At2g01680 OS=Arabidopsis thaliana GN=At2g01680 PE=1 SV=1	37NJ	NA	NA
c1074_g1	gi|992271480|gb|KXG31673.1| hypothetical protein SORBI_003G040200 [Sorghum bicolor]	NA	37UQ9	GO:0016021 (integral component of membrane,cellular_component)	NA
c1075_g1	gi|242067251|ref|XP_002448902.1| hypothetical protein SORBIDRAFT_05g001150 [Sorghum bicolor] gi|241934745|gb|EES07890.1| hypothetical protein SORBI_005G013200 [Sorghum bicolor]	NA	37RQ2	NA	NA
c1076_g1	gi|242040851|ref|XP_002467820.1| hypothetical protein SORBIDRAFT_01g034680 [Sorghum bicolor] gi|241921674|gb|EER94818.1| hypothetical protein SORBI_001G363200 [Sorghum bicolor]	NA	37JZ4	NA	NA
c1077_g1	gi|992169322|gb|KXG29753.1| hypothetical protein SORBI_004G086200 [Sorghum bicolor] gi|992169324|gb|KXG29755.1| hypothetical protein SORBI_004G086200 [Sorghum bicolor]	sp|P21568|CYPH_SOLLC PeptidylNAprolyl cisNAtrans isomerase OS=Solanum lycopersicum GN=CYP PE=2 SV=1	37PSB	GO:0006457 (protein folding,biological_process);GO:0003755 (peptidyl-prolyl cis-trans isomerase activity,molecular_function);GO:0000413 (protein peptidyl-prolyl isomerization,biological_process)	NA
c1078_g1	gi|380751768|gb|AFE56225.1| Pib protein [Oryza sativa Indica Group]	sp|Q38834|R13L4_ARATH Disease resistance RPP13NAlike protein 4 OS=Arabidopsis thaliana GN=RPP13L4 PE=2 SV=2	3851D	NA	NA
c1079_g1	gi|222623610|gb|EEE57742.1| hypothetical protein OsJ_08256 [Oryza sativa Japonica Group]	sp|Q6YWQ4|HAK25_ORYSJ Potassium transporter 25 OS=Oryza sativa subsp. japonica GN=HAK25 PE=2 SV=1	37NM3	NA	NA
c1080_g1	NA	NA	NA	NA	NA
c1081_g1	gi|242033201|ref|XP_002463995.1| hypothetical protein SORBIDRAFT_01g010210 [Sorghum bicolor] gi|241917849|gb|EER90993.1| hypothetical protein SORBI_001G115700 [Sorghum bicolor]	sp|Q43644|NDUS1_SOLTU NADH dehydrogenase [ubiquinone] ironNAsulfur protein 1, mitochondrial OS=Solanum tuberosum PE=1 SV=1	37RAU	GO:0009055 (electron carrier activity,molecular_function);GO:0006979 (response to oxidative stress,biological_process);GO:0005747 (mitochondrial respiratory chain complex I,cellular_component);GO:0042773 (ATP synthesis coupled electron transport,biological_process);GO:0008137 (NADH dehydrogenase (ubiquinone) activity,molecular_function);GO:0051536 (iron-sulfur cluster binding,molecular_function);…	K03934 (Human Diseases,Endocrine and metabolic diseases)
c1082_g1	gi|242036279|ref|XP_002465534.1| hypothetical protein SORBIDRAFT_01g040690 [Sorghum bicolor] gi|241919388|gb|EER92532.1| hypothetical protein SORBI_001G432500 [Sorghum bicolor]	NA	37XZH	GO:0016020 (membrane,cellular_component);GO:0007165 (signal transduction,biological_process)	NA
c1083_g1	gi|411113250|gb|AFW04243.1| zinc finger C3HC4 type domain containing protein [Triticum aestivum]	NA	37J8	GO:0016021 (integral component of membrane,cellular_component);GO:0008270 (zinc ion binding,molecular_function)	NA
c1084_g1	gi|992282064|gb|KXG40051.1| hypothetical protein SORBI_001G483200 [Sorghum bicolor]	sp|O64843|CID7_ARATH Protein CTCNAINTERACTING DOMAIN 7 OS=Arabidopsis thaliana GN=CID7 PE=1 SV=1	37R2J	GO:0016021 (integral component of membrane,cellular_component);GO:0016023 (cytoplasmic, membrane-bounded vesicle,cellular_component)	NA
c1085_g1	gi|566157902|ref|XP_002301228.2| armadillo/beta-catenin repeat family protein [Populus trichocarpa] gi|550344964|gb|EEE80501.2| armadillo/beta-catenin repeat family protein [Populus trichocarpa]	sp|O22161|ADLO1_ARATH Protein ARABIDILLO 1 OS=Arabidopsis thaliana GN=FBX5 PE=1 SV=1	37KAF	NA	NA
c1086_g1	gi|670364010|ref|XP_008657596.1| PREDICTED: 5-oxoprolinase [Zea mays] gi|414867406|tpg|DAA45963.1| TPA: hypothetical protein ZEAMMB73_001491 [Zea mays]	sp|Q9FIZ7|OPLA_ARATH 5NAoxoprolinase OS=Arabidopsis thaliana GN=OXP1 PE=2 SV=1	37JQ4	NA	NA
c1087_g1	NA	NA	NA	NA	NA
c1088_g1	gi|944225468|gb|KQK89872.1| hypothetical protein SETIT_037283mg [Setaria italica]	sp|Q8L850|PI5K9_ARATH Phosphatidylinositol 4NAphosphate 5NAkinase 9 OS=Arabidopsis thaliana GN=PIP5K9 PE=1 SV=2	37J9P	GO:0016021 (integral component of membrane,cellular_component)	K19530 (Not Included in Pathway or Brite,Unclassified: signaling and cellular processes)
c1089_g1	gi|242042181|ref|XP_002468485.1| hypothetical protein SORBIDRAFT_01g046710 [Sorghum bicolor] gi|241922339|gb|EER95483.1| hypothetical protein SORBI_001G500000 [Sorghum bicolor]	sp|Q88FY2|6HN3M_PSEPK 6NAhydroxynicotinate 3NAmonooxygenase OS=Pseudomonas putida (strain KT2440) GN=nicC PE=1 SV=1	37PQZ	GO:0044550 (secondary metabolite biosynthetic process,biological_process);GO:0004497 (monooxygenase activity,molecular_function);GO:0055114 (oxidation-reduction process,biological_process);GO:0071949 (FAD binding,molecular_function)	NA
c1090_g1	gi|242094868|ref|XP_002437924.1| hypothetical protein SORBIDRAFT_10g004860 [Sorghum bicolor] gi|241916147|gb|EER89291.1| hypothetical protein SORBI_010G055700 [Sorghum bicolor]	sp|Q0WUC5|ALB33_ARATH ALBINO3NAlike protein 3, mitochondrial OS=Arabidopsis thaliana GN=ALB3L3 PE=2 SV=1	37JGX	GO:0016021 (integral component of membrane,cellular_component);GO:0051205 (protein insertion into membrane,biological_process)	NA
c1091_g1	gi|293333995|ref|NP_001168889.1| uncharacterized protein LOC100382694 [Zea mays] gi|223973511|gb|ACN30943.1| unknown [Zea mays] gi|413952050|gb|AFW84699.1| hypothetical protein ZEAMMB73_486976 [Zea mays]	sp|Q9ST63|NDA1_SOLTU Internal alternative NAD(P)HNAubiquinone oxidoreductase A1, mitochondrial OS=Solanum tuberosum GN=NDA1 PE=1 SV=1	37I8M	GO:0055114 (oxidation-reduction process,biological_process);GO:0016491 (oxidoreductase activity,molecular_function)	NA
c1092_g1	gi|242078381|ref|XP_002443959.1| hypothetical protein SORBIDRAFT_07g005050 [Sorghum bicolor]	NA	NA	GO:0003676 (nucleic acid binding,molecular_function)	NA
c1093_g1	gi|992276662|gb|KXG35159.1| hypothetical protein SORBI_002G140800 [Sorghum bicolor]	sp|Q69K07|PUS4_ORYSJ RNA pseudouridine synthase 4, mitochondrial OS=Oryza sativa subsp. japonica GN=Os09g0103500 PE=2 SV=1	37MY2	GO:0003723 (RNA binding,molecular_function);GO:0009982 (pseudouridine synthase activity,molecular_function);GO:0001522 (pseudouridine synthesis,biological_process)	NA
c1094_g1	gi|955724351|ref|XP_014661336.1| PREDICTED: LOW QUALITY PROTEIN: probable methyltransferase PMT21 [Setaria italica]	sp|Q94II3|PMTL_ARATH Probable methyltransferase PMT21 OS=Arabidopsis thaliana GN=ERD3 PE=2 SV=1	37I2B	GO:0005774 (vacuolar membrane,cellular_component);GO:0005768 (endosome,cellular_component);GO:0008757 (S-adenosylmethionine-dependent methyltransferase activity,molecular_function);GO:0016021 (integral component of membrane,cellular_component);GO:0005802 (trans-Golgi network,cellular_component);GO:0032259 (methylation,biological_process)	NA
c1095_g1	gi|242062216|ref|XP_002452397.1| hypothetical protein SORBIDRAFT_04g025040 [Sorghum bicolor] gi|241932228|gb|EES05373.1| hypothetical protein SORBI_004G204100 [Sorghum bicolor]	NA	37MU4	NA	NA
c1096_g1	gi|242033043|ref|XP_002463916.1| hypothetical protein SORBIDRAFT_01g008880 [Sorghum bicolor] gi|241917770|gb|EER90914.1| hypothetical protein SORBI_001G099300 [Sorghum bicolor] gi|992279421|gb|KXG37623.1| hypothetical protein SORBI_001G099300 [Sorghum bicolor]	sp|Q5XF03|GPAT8_ARATH Probable glycerolNA3NAphosphate acyltransferase 8 OS=Arabidopsis thaliana GN=GPAT8 PE=2 SV=1	37Q5E	GO:0010143 (cutin biosynthetic process,biological_process);GO:0090447 (glycerol-3-phosphate 2-O-acyltransferase activity,molecular_function);GO:0016021 (integral component of membrane,cellular_component);GO:0016311 (dephosphorylation,biological_process);GO:0016791 (phosphatase activity,molecular_function)	NA
c1097_g1	gi|944234921|gb|KQK99283.1| hypothetical protein SETIT_012536mg [Setaria italica]	NA	38BW	NA	NA
c1098_g1	gi|670435961|ref|XP_008658593.1| PREDICTED: chlorophyll a-b binding protein 8 isoform X1 [Zea mays] gi|195613254|gb|ACG28457.1| chlorophyll a-b binding protein 8 [Zea mays] gi|238013956|gb|ACR38013.1| unknown [Zea mays] gi|413954858|gb|AFW87507.1| chlorophyll a-b binding protein 8 [Zea mays]	sp|P27522|CB13_SOLLC Chlorophyll aNAb binding protein 8, chloroplastic OS=Solanum lycopersicum GN=CAB8 PE=3 SV=1	37JA4	NA	NA
c1099_g1	gi|992166126|gb|EES07867.2| hypothetical protein SORBI_005G009100 [Sorghum bicolor]	NA	37PN9	GO:0005739 (mitochondrion,cellular_component)	NA
c1100_g1	gi|242087383|ref|XP_002439524.1| hypothetical protein SORBIDRAFT_09g009530 [Sorghum bicolor]	NA	38QJ	NA	NA
c1101_g1	gi|147835149|emb|CAN65674.1| hypothetical protein VITISV_002009 [Vitis vinifera]	sp|Q9K095|SYT_NEIMB ThreonineNANAtRNA ligase OS=Neisseria meningitidis serogroup B (strain MC58) GN=thrS PE=3 SV=1	37PRF	GO:0003824 (catalytic activity,molecular_function)	NA
c1102_g1	gi|992272377|gb|KXG32495.1| hypothetical protein SORBI_003G162300 [Sorghum bicolor]	NA	NA	NA	NA
c1103_g1	gi|992156227|gb|KXG20251.1| hypothetical protein SORBI_010G175900 [Sorghum bicolor]	sp|Q8H157|PTR19_ARATH Nitrate transporter 1.2 OS=Arabidopsis thaliana GN=NRT1.2 PE=1 SV=1	37P2Q	NA	NA
c1104_g1	gi|992162340|gb|EES14779.2| hypothetical protein SORBI_007G089300 [Sorghum bicolor]	sp|Q8L7G3|CRK7_ARATH CysteineNArich receptorNAlike protein kinase 7 OS=Arabidopsis thaliana GN=CRK7 PE=2 SV=1	37QJ4	NA	NA
c1105_g1	gi|944221656|gb|KQK86060.1| hypothetical protein SETIT_033973mg [Setaria italica]	NA	37PAG	NA	NA
c1106_g1	gi|992278125|gb|EER99542.2| hypothetical protein SORBI_002G341000 [Sorghum bicolor]	NA	37HKJ	NA	NA
c1107_g1	gi|242060039|ref|XP_002459165.1| hypothetical protein SORBIDRAFT_03g047040 [Sorghum bicolor] gi|241931140|gb|EES04285.1| hypothetical protein SORBI_003G440700 [Sorghum bicolor]	sp|Q5HZV9|PP1R7_RAT Protein phosphatase 1 regulatory subunit 7 OS=Rattus norvegicus GN=Ppp1r7 PE=1 SV=1	37QAR	NA	NA
c1108_g1	gi|413937437|gb|AFW71988.1| hypothetical protein ZEAMMB73_031248 [Zea mays]	sp|Q9ZWJ3|U85A2_ARATH UDPNAglycosyltransferase 85A2 OS=Arabidopsis thaliana GN=UGT85A2 PE=2 SV=1	37HZV	GO:0043231 (intracellular membrane-bounded organelle,cellular_component);GO:0080043 (quercetin 3-O-glucosyltransferase activity,molecular_function);GO:0080044 (quercetin 7-O-glucosyltransferase activity,molecular_function);GO:0009813 (flavonoid biosynthetic process,biological_process);GO:0052696 (flavonoid glucuronidation,biological_process)	K21374 (Brite Hierarchies,Protein families: metabolism)
c1109_g1	gi|242090455|ref|XP_002441060.1| hypothetical protein SORBIDRAFT_09g019610 [Sorghum bicolor] gi|241946345|gb|EES19490.1| hypothetical protein SORBI_009G129600 [Sorghum bicolor]	sp|B9DHT4|ARIA_ARATH ARM REPEAT PROTEIN INTERACTING WITH ABF2 OS=Arabidopsis thaliana GN=ARIA PE=1 SV=2	37QQJ	GO:0005634 (nucleus,cellular_component);GO:0005737 (cytoplasm,cellular_component)	NA
c1110_g1	gi|242044486|ref|XP_002460114.1| hypothetical protein SORBIDRAFT_02g022940 [Sorghum bicolor] gi|241923491|gb|EER96635.1| hypothetical protein SORBI_002G181000 [Sorghum bicolor]	sp|Q9FYT6|CRS1_MAIZE Chloroplastic group IIA intron splicing facilitator CRS1, chloroplastic OS=Zea mays GN=CRS1 PE=1 SV=1	37QTQ	NA	NA
c1111_g1	gi|514723650|ref|XP_004955297.1| PREDICTED: synaptotagmin-2, partial [Setaria italica]	NA	37JDH	NA	NA
c1112_g1	gi|212724108|ref|NP_001131632.1| uncharacterized protein LOC100192989 [Zea mays] gi|242090779|ref|XP_002441222.1| hypothetical protein SORBIDRAFT_09g022670 [Sorghum bicolor] gi|670431506|ref|XP_008656366.1| PREDICTED: ras-related protein RABE1c [Zea mays] gi|194690528|gb|ACF79348.1| unknown [Zea mays] gi|194692096|gb|ACF80132.1| unknown [Zea mays] gi|194700986|gb|ACF84577.1| unknown [Zea mays] gi…	sp|O24466|RAE1A_ARATH RasNArelated protein RABE1a OS=Arabidopsis thaliana GN=RABE1A PE=1 SV=1	37N43	GO:0009306 (protein secretion,biological_process);GO:0007264 (small GTPase mediated signal transduction,biological_process);GO:0006904 (vesicle docking involved in exocytosis,biological_process);GO:0005622 (intracellular,cellular_component);GO:0005525 (GTP binding,molecular_function)	NA
c1113_g1	gi|242074254|ref|XP_002447063.1| hypothetical protein SORBIDRAFT_06g027930 [Sorghum bicolor] gi|241938246|gb|EES11391.1| hypothetical protein SORBI_006G208400 [Sorghum bicolor]	NA	37MVC	GO:0006406 (mRNA export from nucleus,biological_process);GO:0005643 (nuclear pore,cellular_component);GO:0000056 (ribosomal small subunit export from nucleus,biological_process);GO:0009627 (systemic acquired resistance,biological_process);GO:0000055 (ribosomal large subunit export from nucleus,biological_process);GO:0006606 (protein import into nucleus,biological_process);GO:0006611 (protein expo…	NA
c1114_g1	gi|1002872411|ref|XP_015697858.1| PREDICTED: LOW QUALITY PROTEIN: cysteine-rich receptor-like protein kinase 15 [Oryza brachyantha]	sp|O65482|CRK23_ARATH Putative cysteineNArich receptorNAlike protein kinase 23 OS=Arabidopsis thaliana GN=CRK23 PE=2 SV=1	NA	GO:0016020 (membrane,cellular_component);GO:0016310 (phosphorylation,biological_process);GO:0016301 (kinase activity,molecular_function)	NA
c1115_g1	gi|223943561|gb|ACN25864.1| unknown [Zea mays]	sp|Q9M1Y3|SKI35_ARATH FNAbox/ankyrin repeat protein SKIP35 OS=Arabidopsis thaliana GN=SKIP35 PE=1 SV=1	37SCB	NA	NA
c1116_g1	gi|226498376|ref|NP_001144800.1| uncharacterized protein LOC100277873 [Zea mays] gi|195647172|gb|ACG43054.1| hypothetical protein [Zea mays]	NA	NA	NA	NA
c1117_g1	gi|242047490|ref|XP_002461491.1| hypothetical protein SORBIDRAFT_02g003480 [Sorghum bicolor] gi|241924868|gb|EER98012.1| hypothetical protein SORBI_002G040600 [Sorghum bicolor]	sp|Q9ZT42|RHF2A_ARATH E3 ubiquitinNAprotein ligase RHF2A OS=Arabidopsis thaliana GN=RHF2A PE=2 SV=1	37I45	NA	NA
c1118_g1	gi|670403591|ref|XP_008643428.1| PREDICTED: uncharacterized protein LOC100278793 isoform X1 [Zea mays]	NA	37I6	NA	NA
c1119_g1	gi|242094386|ref|XP_002437683.1| hypothetical protein SORBIDRAFT_10g000720 [Sorghum bicolor] gi|241915906|gb|EER89050.1| hypothetical protein SORBI_010G005500 [Sorghum bicolor]	sp|P41344|FENR1_ORYSJ FerredoxinNANANADP reductase, leaf isozyme, chloroplastic OS=Oryza sativa subsp. japonica GN=Os06g0107700 PE=2 SV=1	37JZ3	NA	NA
c1120_g1	gi|565459218|ref|XP_006287608.1| hypothetical protein CARUB_v10000820mg [Capsella rubella] gi|482556314|gb|EOA20506.1| hypothetical protein CARUB_v10000820mg [Capsella rubella]	sp|Q949X7|DCDA1_ARATH Diaminopimelate decarboxylase 1, chloroplastic OS=Arabidopsis thaliana GN=LYSA1 PE=2 SV=1	37Q1G	GO:0003824 (catalytic activity,molecular_function)	NA
c1121_g1	gi|573912244|ref|XP_006643836.1| PREDICTED: protein GIGANTEA [Oryza brachyantha] gi|1002838061|ref|XP_015697190.1| PREDICTED: protein GIGANTEA [Oryza brachyantha] gi|1002838064|ref|XP_015697198.1| PREDICTED: protein GIGANTEA [Oryza brachyantha]	sp|Q9AWL7|GIGAN_ORYSJ Protein GIGANTEA OS=Oryza sativa subsp. japonica GN=GI PE=2 SV=2	37JQA	GO:0050789 (regulation of biological process,biological_process);GO:0009416 (response to light stimulus,biological_process)	NA
c1122_g1	gi|670444226|ref|XP_008662539.1| PREDICTED: LRR receptor-like serine/threonine-protein kinase GSO2 [Zea mays]	sp|Q9M0G7|PXL2_ARATH LeucineNArich repeat receptorNAlike protein kinase PXL2 OS=Arabidopsis thaliana GN=PXL2 PE=2 SV=1	37IEF	GO:0005524 (ATP binding,molecular_function);GO:0004672 (protein kinase activity,molecular_function);GO:0016021 (integral component of membrane,cellular_component);GO:0006468 (protein phosphorylation,biological_process)	NA
c1123_g1	gi|670377495|ref|XP_008669794.1| PREDICTED: ankyrin repeat-containing protein At5g02620 [Zea mays] gi|414588378|tpg|DAA38949.1| TPA: putative ankyrin repeat domain family protein [Zea mays]	sp|Q9C7A2|Y3236_ARATH Ankyrin repeatNAcontaining protein At3g12360 OS=Arabidopsis thaliana GN=At3g12360 PE=2 SV=1	37IQD	GO:0016020 (membrane,cellular_component)	NA
c1124_g1	gi|242078061|ref|XP_002443799.1| hypothetical protein SORBIDRAFT_07g002260 [Sorghum bicolor] gi|241940149|gb|EES13294.1| hypothetical protein SORBI_007G025800 [Sorghum bicolor]	sp|Q9FKS8|LHT1_ARATH Lysine histidine transporter 1 OS=Arabidopsis thaliana GN=LHT1 PE=1 SV=1	37S1T	GO:0016021 (integral component of membrane,cellular_component);GO:0003333 (amino acid transmembrane transport,biological_process);GO:0005886 (plasma membrane,cellular_component);GO:0015171 (amino acid transmembrane transporter activity,molecular_function)	NA
c1125_g1	gi|242065660|ref|XP_002454119.1| hypothetical protein SORBIDRAFT_04g024890 [Sorghum bicolor] gi|241933950|gb|EES07095.1| hypothetical protein SORBI_004G202600 [Sorghum bicolor]	sp|Q0WWT7|STR11_ARATH RhodaneseNAlike domainNAcontaining protein 11, chloroplastic OS=Arabidopsis thaliana GN=STR11 PE=2 SV=1	37PQ5	GO:0009507 (chloroplast,cellular_component)	NA
[truncated: 407,676+ more rows]

## Sheet: NA annotation
Transcript ID	Nr	Swissprot	eggNOG	GO	KEGG
c41_g1	NA	NA	NA	NA	NA
c47_g1	NA	NA	NA	NA	NA
c75_g1	NA	NA	NA	NA	NA
c94_g1	NA	NA	NA	NA	NA
c125_g1	NA	NA	NA	NA	NA
[truncated: 104,116 more rows]
