# Supplementary material for: Unveiling the transcriptomic complexity of Miscanthus sinensis using a combination of PacBio long read- and Illumina short read sequencing platforms
Source: BMC Genomics. 2021 Sep 22;22:690. doi: 10.1186/s12864-021-07971-x (PMC8459517; doi:10.1186/s12864-021-07971-x)
Supplement: Supplementary file 4 — Additional file 4. KEGG pathways enriched of transcripts. [file 12864_2021_7971_MOESM4_ESM.xlsx]

## Sheet: Sheet1
Additional file 4: KEGG pathways enriched of transcripts.
Pathway_ID	Pathway	Transcripts number	Transcripts IDs	Level 1	Level 2
ko03010	Ribosome	562	c102685_g1,c19292_g1,c65055_g1,c83675_g1,c40806_g1,c321022_g1,c181948_g1,c86445_g1,c120908_g1,c23726_g1,c51672_g1,c52043_g1,c11818_g1,c7999_g1,c56036_g1,c94037_g1,c102471_g1,c19604_g1,c31607_g1,c111084_g1,c107850_g1,c223_g1,c105172_g1,c34565_g1,c21920_g1,c67623_g1,c369084_g1,c11231_g1,c90057_g1,c59653_g1c148296_g1,c119358_g1,c238020_g1,c201695_g1,c5900_g1,c123119_g1,c129087_g1,c144810_g1,c238891_…	Genetic Information Processing	Translation
ko01200	Carbon metabolism	381	c131134_g1,c117077_g1,c152421_g1,c90079_g1,c23313_g1,c31987_g1,c75602_g1,c41123_g1,c17554_g1,c52202_g1,c110694_g1,c27648_g1,c26126_g1,c100442_g1,c72900_g1,c160312_g1,c151917_g1,c76756_g1,c97598_g1,c107708_g1,c71340_g1,c2598_g1,c109732_g1,c237558_g1,c63565_g1,c52010_g1,c106932_g1,c140378_g1,c38630_g1,c29849_g1,c117486_g1,c2473_g1,c31016_g1,c104088_g1,c7755_g1,c69500_g1,c110338_g1,c91019_g1,c71457_…	Metabolism	Overview
ko03040	Spliceosome	334	c14464_g1,c40637_g1,c3416_g1,c120588_g1,c34107_g1,c72267_g1,c62776_g1,c26765_g1,c106825_g1,c77881_g1,c6028_g1,c75910_g1,c107315_g1,c22554_g1,c12579_g1,c6206_g1,c66807_g1,c71732_g1,c95321_g1,c89053_g1,c135584_g1,c71560_g1,c64241_g1,c5560_g1,c65114_g1,c109760_g1,c51996_g1,c66394_g1,c34401_g1,c47642_g1,c110790_g1,c147882_g1,c63687_g1,c28601_g1,c186624_g1,c97940_g1,c9390_g1,c79465_g1,c120473_g1,c7400…	Genetic Information Processing	Transcription
ko01230	Biosynthesis of amino acids	318	c238034_g1,c131134_g1,c12081_g1,c11217_g1,c2383_g1,c121191_g1,c152421_g1,c3319_g1,c90079_g1,c23313_g1,c17554_g1,c3292_g1,c2724_g1,c114115_g1,c41123_g1,c74414_g1,c16558_g1,c11209_g1,c151917_g1,c4290_g1,c96263_g1,c41973_g1,c97598_g1,c131539_g1,c154730_g1,c107708_g1,c38052_g1,c71340_g1,c109732_g1,c55923_g1,c35021_g1,c14897_g1,c237558_g1,c140378_g1,c74507_g1,c27621_g1,c29849_g1,c58805_g1,c163888_g1,c…	Metabolism	Overview
ko04141	Protein processing in endoplasmic reticulum	307	c72378_g1,c34951_g1,c117225_g1,c11247_g1,c54362_g1,c452_g1,c297_g1,c1072_g1,c27568_g1,c14428_g1,c5538_g1,c95765_g1,c13885_g1,c111785_g1,c59686_g1,c73252_g1,c6901_g1,c19624_g1,c62632_g1,c87390_g1,c38822_g1,c1915_g1,c110166_g1,c61956_g1,c1370_g1,c90474_g1,c135584_g1,c50998_g1,c35093_g1,c21332_g1,c31419_g1,c13218_g1,c12127_g1,c15327_g1,c78006_g1,c110790_g1,c147882_g1,c17244_g1,c319414_g1,c70848_g1,c…	Genetic Information Processing	Folding, sorting and degradation
ko04075	Plant hormone signal transduction	288	c166089_g1,c20489_g1,c87934_g1,c161447_g1,c73961_g1,c2422_g1,c22499_g1,c39214_g1,c94070_g1,c26520_g1,c53379_g1,c175630_g1,c99982_g1,c91162_g1,c123270_g1,c17250_g1,c8030_g1,c66562_g1,c6801_g1,c195655_g1,c80710_g1,c76730_g1,c178_g1,c70734_g1,c99964_g1,c1159_g1,c10920_g1,c2237_g1,c106824_g1,c60963_g1,c24375_g1,c55509_g1,c6070_g1,c67313_g1,c40899_g1,c183489_g1,c17228_g1,c5371_g1,c115342_g1,c11949_g1,…	Environmental Information Processing	Signal transduction
ko03013	RNA transport	245	c963_g1,c12234_g1,c54362_g1,c10439_g1,c92396_g1,c38703_g1,c139_g1,c6513_g1,c106825_g1,c124821_g1,c84250_g1,c176271_g1,c94166_g1,c73252_g1,c194686_g1,c187540_g1,c80758_g1,c12579_g1,c16844_g1,c30998_g1,c92795_g1,c20140_g1,c40357_g1,c1493_g1,c25918_g1,c110542_g1,c19901_g1,c7222_g1,c40850_g1,c91995_g1,c63037_g1,c89964_g1,c19737_g1,c14899_g1c140008_g1,c213764_g1,c155843_g1,c239363_g1,c165460_g1,c18868…	Genetic Information Processing	Translation
ko00190	Oxidative phosphorylation	237	c87082_g1,c51717_g1,c92260_g1,c303120_g1,c5577_g1,c3248_g1,c90172_g1,c83576_g1,c142649_g1,c31164_g1,c100606_g1,c4907_g1,c99433_g1,c36009_g1,c7469_g1,c61962_g1,c79648_g1,c100517_g1,c105097_g1,c66297_g1,c114752_g1,c118817_g1,c8658_g1,c98034_g1c208312_g1,c126535_g1,c121635_g1,c323819_g1,c237576_g1,c228712_g1,c70157_g1,c190688_g1,c172094_g1,c237805_g1,c151495_g1,c165974_g1,c197245_g1,c122452_g1,c1758…	Metabolism	Energy metabolism
ko00230	Purine metabolism	218	c95662_g1,c22519_g1,c8648_g1,c16901_g1,c79999_g1,c46748_g1,c95114_g1,c138531_g1,c19384_g1,c28478_g1,c11647_g1,c24639_g1,c19108_g1,c114115_g1,c41123_g1,c90399_g1,c4634_g1,c32950_g1,c78900_g1,c22090_g1,c96208_g1,c45951_g1,c89180_g1,c42442_g1,c212795_g1,c52056_g1,c48369_g1,c1854_g1,c14897_g1,c111809_g1,c74507_g1,c106771_g1,c36483_g1,c82439_g1,c43842_g1,c112648_g1c234270_g1,c330807_g1,c205757_g1,c330…	Metabolism	Nucleotide metabolism
ko04144	Endocytosis	215	c137560_g1,c2635_g1,c110790_g1,c147882_g1,c102050_g1,c84164_g1,c11103_g1,c782_g1,c40735_g1,c4846_g1,c7943_g1,c76942_g1,c37473_g1,c30600_g1,c25302_g1,c70149_g1,c21606_g1,c1629_g1,c15848_g1,c96548_g1,c73906_g1,c135584_g1c122388_g1,c237915_g1,c334295_g1,c236741_g1,c53924_g1,c181883_g1,c56374_g1,c132604_g1,c129809_g1,c133179_g1,c195161_g1,c168231_g1,c165736_g1,c63586_g1,c104508_g1,c182142_g1,c4830_g1…	Cellular Processes	Transport and catabolism
ko04626	Plant-pathogen interaction	198	c12898_g1,c70176_g1,c34951_g1,c199576_g1,c41272_g1,c73187_g1,c47902_g1,c27660_g1,c62097_g1,c20670_g1,c231_g1,c30819_g1,c3677_g1,c24398_g1,c175927_g1,c69980_g1,c54181_g1,c4041_g1,c110166_g1,c48499_g1,c206830_g1,c56113_g1,c7703_g1,c4065_g1,c233772_g1,c297453_g1,c24692_g1,c2567_g1,c91970_g1,c103811_g1,c50541_g1,c92513_g1,c60649_g1,c11199_g1,c37703_g1,c8470_g1,c84420_g1,c65359_g1,c42760_g1,c76746_g1,…	Organismal Systems	Environmental adaptation
ko04120	Ubiquitin mediated proteolysis	183	c116093_g1,c50998_g1,c64916_g1,c35093_g1,c117225_g1,c452_g1,c21332_g1,c223222_g1,c83802_g1,c57101_g1,c46501_g1,c75390_g1,c70848_g1,c83587_g1,c120892_g1,c111785_g1,c43508_g1,c14625_g1,c33224_g1,c19624_g1,c64376_g1,c13352_g1,c85741_g1,c86620_g1,c29715_g1,c28483_g1,c90474_g1,c97906_g1c182948_g1,c150070_g1,c58707_g1,c219343_g1,c229708_g1,c235426_g1,c175823_g1,c126193_g1,c127029_g1,c173626_g1,c205503_…	Genetic Information Processing	Folding, sorting and degradation
ko00010	Glycolysis / Gluconeogenesis	174	c66299_g1,c131134_g1,c14897_g1,c2383_g1,c121191_g1,c74507_g1,c90079_g1,c38630_g1,c29849_g1,c117486_g1,c17554_g1,c114115_g1,c41123_g1,c2473_g1,c148269_g1,c27648_g1,c34117_g1,c104088_g1,c11209_g1,c72900_g1,c69500_g1,c7755_g1,c97598_g1,c107708_g1,c71340_g1c133877_g1,c203275_g1,c138846_g1,c186121_g1,c178550_g1,c167294_g1,c298202_g1,c20190_g1,c233029_g1,c195647_g1,c133220_g1,c12405_g1,c201096_g1,c1691…	Metabolism	Carbohydrate metabolism
ko00195	Photosynthesis	170	c83766_g1,c11960_g1,c92275_g1,c70729_g1,c92974_g1,c87847_g1,c51592_g1,c40681_g1,c86410_g1,c20674_g1,c75431_g1,c40355_g1,c100463_g1,c112660_g1,c68565_g1,c100517_g1,c102463_g1,c114968_g1,c115125_g1,c12672_g1,c7583_g1,c118_g1c208312_g1,c170366_g1,c126140_g1,c334512_g1,c151461_g1,c83716_g1,c11052_g1,c225233_g1,c218315_g1,c18865_g1,c214960_g1,c197439_g1,c127187_g1,c152143_g1,c35876_g1,c182868_g1,c1265…	Metabolism	Energy metabolism
ko00500	Starch and sucrose metabolism	168	c283_g1,c211525_g1,c97718_g1,c98705_g1,c374040_g1,c101206_g1,c87886_g1,c210799_g1,c29422_g1,c173681_g1,c98489_g1,c4544_g1,c109554_g1,c119987_g1,c5656_g1,c91097_g1,c17840_g1,c121097_g1,c92757_g1,c3313_g1,c49457_g1,c40033_g1c124081_g1,c139597_g1,c196836_g1,c222708_g1,c370050_g1,c219690_g1,c143902_g1,c329117_g1,c124472_g1,c25991_g1,c238685_g1,c19285_g1,c20190_g1,c61371_g1,c226872_g1,c197092_g1,c2330…	Metabolism	Carbohydrate metabolism
ko03015	mRNA surveillance pathway	168	c101320_g1,c19113_g1,c1493_g1,c12311_g1,c38703_g1,c27339_g1,c65825_g1,c22856_g1,c104004_g1,c49761_g1,c197870_g1,c5999_g1,c40850_g1,c84250_g1,c28261_g1,c99560_g1,c7965_g1,c12579_g1,c1789_g1c129837_g1,c172330_g1,c145079_g1,c167727_g1,c38025_g1,c36042_g1,c154955_g1,c140971_g1,c183949_g1,c152695_g1,c218455_g1,c224543_g1,c204555_g1,c131275_g1,c183736_g1,c170945_g1,c144552_g1,c13248_g1,c176648_g1,c2207…	Genetic Information Processing	Translation
ko00240	Pyrimidine metabolism	167	c16901_g1,c46748_g1,c92850_g1,c79999_g1,c1854_g1,c81380_g1,c95114_g1,c18959_g1,c138531_g1,c111809_g1,c3976_g1,c84975_g1,c19108_g1,c106771_g1,c32950_g1,c37151_g1,c22090_g1,c96208_g1,c82439_g1,c111641_g1,c227644_g1,c89180_g1,c43842_g1,c68974_g1,c27086_g1,c34222_g1c330807_g1,c234270_g1,c193472_g1,c330795_g1,c208261_g1,c37338_g1,c76429_g1,c129715_g1,c218369_g1,c193350_g1,c173032_g1,c303515_g1,c22176_…	Metabolism	Nucleotide metabolism
ko00480	Glutathione metabolism	160	c95913_g1,c190368_g1,c9153_g1,c100404_g1,c117077_g1,c46536_g1,c70910_g1,c226698_g1,c5037_g1,c13498_g1,c160312_g1,c202766_g1,c9388_g1,c96246_g1,c5832_g1,c24382_g1,c27484_g1,c111886_g1,c32465_g1,c62568_g1,c11114_g1,c62899_g1,c8275_g1,c30614_g1,c22445_g1,c82100_g1,c118792_g1,c6157_g1,c83868_g1,c24943_g1,c13888_g1,c72_g1,c2688_g1,c103661_g1,c191447_g1,c28126_g1,c544_g1,c4225_g1c231621_g1,c220355_g1,c…	Metabolism	Metabolism of other amino acids
ko03018	RNA degradation	157	c131134_g1,c130037_g1,c71983_g1,c96731_g1,c84376_g1,c117486_g1,c75910_g1,c54914_g1,c2343_g1,c44209_g1,c11209_g1,c71385_g1,c24443_g1,c105056_g1,c35001_g1,c43033_g1,c71732_g1,c67577_g1,c71560_g1,c6595_g1,c61819_g1c124298_g1,c219096_g1,c128985_g1,c227326_g1,c233564_g1,c218374_g1,c168157_g1,c125830_g1,c139969_g1,c32215_g1,c204819_g1,c140471_g1,c124704_g1,c195647_g1,c98222_g1,c133144_g1,c147684_g1,c19…	Genetic Information Processing	Folding, sorting and degradation
ko04146	Peroxisome	146	c94338_g1,c68978_g1,c75602_g1,c100442_g1,c45951_g1,c76756_g1,c57264_g1,c15287_g1,c11268_g1,c8561_g1,c34949_g1,c27512_g1,c239058_g1,c9924_g1,c63565_g1,c117206_g1,c98061_g1,c106932_g1,c19841_g1,c51941_g1,c13321_g1,c22605_g1,c59024_g1,c7674_g1,c13888_g1,c31016_g1,c103337_g1,c100822_g1,c31586_g1,c2881_g1,c71457_g1,c10202_g1c130441_g1,c292598_g1,c123376_g1,c136210_g1,c133739_g1,c168666_g1,c213493_g1,c…	Cellular Processes	Transport and catabolism
ko04110	Cell cycle	146	c35093_g1,c67465_g1,c223222_g1,c95513_g1,c46501_g1,c70848_g1,c43839_g1,c120892_g1,c295393_g1,c179106_g1,c29431_g1,c2110_g1,c64376_g1,c33224_g1,c66007_g1,c9350_g1,c90474_g1,c97906_g1c231374_g1,c126193_g1,c171401_g1,c163671_g1,c130175_g1,c213043_g1,c238185_g1,c121432_g1,c191501_g1,c205503_g1,c183071_g1,c138587_g1,c167132_g1,c125987_g1,c211688_g1,c138579_g1,c309609_g1,c87245_g1,c373502_g1,c231430_g1…	Cellular Processes	Cell growth and death
ko00940	Phenylpropanoid biosynthesis	143	c283_g1,c43161_g1,c216968_g1,c111297_g1,c29422_g1,c173681_g1,c4544_g1,c109554_g1,c9694_g1,c5656_g1,c119987_g1,c121551_g1,c98033_g1,c17840_g1,c1647_g1,c16878_g1,c40033_g1c2739_g1,c192094_g1,c339695_g1,c138358_g1,c129562_g1,c124472_g1,c25991_g1,c155923_g1,c238685_g1,c85583_g1,c201794_g1,c24988_g1,c296746_g1,c47081_g1,c50699_g1,c198803_g1,c138378_g1,c170380_g1,c43076_g1,c145840_g1,c43067_g1,c228723_…	Metabolism	Biosynthesis of other secondary metabolites
ko00520	Amino sugar and nucleotide sugar metabolism	139	c154056_g1,c43086_g1,c37675_g1,c38760_g1,c97718_g1,c96522_g1,c101832_g1,c324517_g1,c210799_g1,c4976_g1,c98489_g1,c100326_g1,c91097_g1,c4191_g1,c13459_g1,c121097_g1,c92757_g1,c106377_g1c213188_g1,c196836_g1,c222708_g1,c143902_g1,c219384_g1,c179977_g1,c236840_g1,c300408_g1,c88472_g1,c201572_g1,c20190_g1,c233029_g1,c119928_g1,c112926_g1,c156705_g1,c200163_g1,c58882_g1,c227171_g1,c125943_g1,c216324_g…	Metabolism	Carbohydrate metabolism
ko04114	Oocyte meiosis	134	c35093_g1,c38524_g1,c222167_g1,c223222_g1,c95513_g1,c46501_g1,c20867_g1,c51667_g1,c70848_g1,c139421_g1,c29431_g1,c55063_g1,c64376_g1,c7965_g1,c114499_g1,c90474_g1,c206830_g1c129837_g1,c138028_g1,c126193_g1,c213043_g1,c191501_g1,c205503_g1,c122803_g1,c224543_g1,c128160_g1,c215501_g1,c196002_g1,c138579_g1,c211688_g1,c87245_g1,c176648_g1,c193728_g1	Cellular Processes	Cell growth and death
ko04145	Phagosome	131	c72378_g1,c31419_g1,c13218_g1,c3248_g1,c100590_g1,c17244_g1,c26780_g1,c57742_g1,c59686_g1,c6901_g1,c7075_g1,c62632_g1,c36009_g1,c33052_g1,c38822_g1,c174449_g1,c100365_g1,c54544_g1,c102712_g1,c114752_g1,c118817_g1,c28075_g1,c61956_g1,c96548_g1c224515_g1,c207656_g1,c237749_g1,c169061_g1,c195689_g1,c137636_g1,c53924_g1,c132131_g1,c211225_g1,c57826_g1,c41767_g1,c15865_g1,c325378_g1,c297555_g1,c171199…	Cellular Processes	Transport and catabolism
ko00620	Pyruvate metabolism	129	c66299_g1,c14897_g1,c76363_g1,c71093_g1,c52010_g1,c74507_g1,c38630_g1,c58805_g1,c34629_g1,c114115_g1,c41123_g1,c2473_g1,c148269_g1,c26126_g1,c34117_g1,c87567_g1,c72900_g1,c73635_g1c132404_g1,c190486_g1,c194734_g1,c121806_g1,c122533_g1,c142555_g1,c227815_g1,c178550_g1,c147622_g1,c127027_g1,c147998_g1,c147666_g1,c126186_g1,c236713_g1,c135416_g1,c203573_g1,c73513_g1,c133220_g1,c99076_g1,c176141_g1	Metabolism	Carbohydrate metabolism
ko00270	Cysteine and methionine metabolism	127	c109732_g1,c55923_g1,c15519_g1,c11217_g1,c71093_g1,c87175_g1,c52010_g1,c152421_g1,c45037_g1,c43628_g1,c28626_g1,c163888_g1,c67307_g1,c28149_g1,c148269_g1,c5546_g1,c54_g1,c69055_g1,c6157_g1,c112643_g1,c96263_g1,c41973_g1,c78390_g1,c16305_g1c156296_g1,c131739_g1,c158561_g1,c122680_g1,c137299_g1,c138032_g1,c102530_g1,c137202_g1,c158582_g1,c130148_g1,c20397_g1,c133446_g1,c132509_g1,c134075_g1,c158409…	Metabolism	Amino acid metabolism
ko03008	Ribosome biogenesis in eukaryotes	123	c124821_g1,c20269_g1,c212795_g1,c93566_g1,c12234_g1,c14601_g1,c92396_g1,c5585_g1,c112064_g1,c80758_g1,c50533_g1,c203304_g1,c92795_g1c9246_g1,c204819_g1,c228536_g1,c165460_g1,c210442_g1,c188433_g1,c154651_g1,c188426_g1,c200254_g1,c166376_g1,c158980_g1,c98222_g1,c124984_g1	Genetic Information Processing	Translation
ko00710	Carbon fixation in photosynthetic organisms	119	c2383_g1,c71093_g1,c121191_g1,c237558_g1,c52010_g1,c140378_g1,c90079_g1,c29849_g1,c23313_g1,c17554_g1,c2724_g1,c27648_g1,c26126_g1,c104088_g1,c87567_g1,c69500_g1,c7755_g1,c151917_g1,c97598_g1,c107708_g1,c16305_g1,c71340_g1,c33786_g1c83695_g1,c46989_g1,c133877_g1,c117697_g1,c5584_g1,c186121_g1,c190486_g1,c40596_g1,c215637_g1,c121685_g1,c184815_g1,c167294_g1,c134781_g1,c147998_g1,c182174_g1,c187597…	Metabolism	Energy metabolism
ko04152	AMPK signaling pathway	114	c131134_g1,c48667_g1,c101320_g1,c14126_g1,c70516_g1,c65825_g1,c77530_g1,c295982_g1,c27648_g1,c109172_g1,c2110_g1,c3970_g1,c11209_g1,c7755_g1,c99560_g1,c95919_g1,c5379_g1c129837_g1,c51514_g1,c194734_g1,c121685_g1,c154955_g1,c180406_g1,c170043_g1,c224543_g1,c152422_g1,c230715_g1,c210238_g1,c222681_g1,c73513_g1,c196383_g1,c195647_g1,c154042_g1,c153351_g1,c176648_g1,c203205_g1	Environmental Information Processing	Signal transduction
ko04151	PI3K-Akt signaling pathway	114	c34951_g1,c101320_g1,c14126_g1,c70516_g1,c95513_g1,c65825_g1,c77530_g1,c295982_g1,c109172_g1,c29431_g1,c11199_g1,c46774_g1,c3970_g1,c99560_g1,c9350_g1,c110166_g1,c95919_g1,c5379_g1c224543_g1,c129837_g1,c230715_g1,c240275_g1,c297555_g1,c222681_g1,c154955_g1,c196383_g1,c170059_g1,c231430_g1,c216925_g1,c176648_g1	Environmental Information Processing	Signal transduction
ko00564	Glycerophospholipid metabolism	112	c91745_g1,c38851_g1,c34146_g1,c36029_g1,c106867_g1,c120291_g1,c303875_g1,c60636_g1,c11647_g1,c96216_g1,c69422_g1,c236250_g1,c62069_g1,c13428_g1,c92631_g1c224860_g1,c67521_g1,c350160_g1,c198599_g1,c153308_g1,c354182_g1,c163476_g1,c145628_g1,c133450_g1,c154249_g1,c131004_g1,c218908_g1,c196537_g1,c185879_g1,c122140_g1,c314855_g1,c109277_g1,c349171_g1,c171438_g1,c167628_g1,c122695_g1,c227205_g1,c5926…	Metabolism	Lipid metabolism
ko00630	Glyoxylate and dicarboxylate metabolism	109	c12081_g1,c35021_g1,c76363_g1,c237558_g1,c71093_g1,c63565_g1,c52010_g1,c106932_g1,c29354_g1,c31987_g1,c75602_g1,c52202_g1,c31016_g1,c100442_g1,c76756_g1,c4290_g1,c91019_g1,c24931_g1,c71457_g1,c230652_g1,c10202_g1c123281_g1,c123690_g1,c117697_g1,c234153_g1,c218467_g1,c40596_g1,c215637_g1,c228788_g1,c170787_g1,c227815_g1,c132145_g1,c179394_g1,c48444_g1,c217171_g1,c205783_g1,c206587_g1,c149589_g1	Metabolism	Carbohydrate metabolism
ko04922	Glucagon signaling pathway	107	c66299_g1,c48667_g1,c38524_g1,c14126_g1,c70516_g1,c14897_g1,c222167_g1,c52014_g1,c74507_g1,c38630_g1,c77530_g1,c20867_g1,c51667_g1,c114115_g1,c41123_g1,c295982_g1,c148269_g1,c139421_g1,c109172_g1,c34117_g1,c55063_g1,c3970_g1,c114499_g1,c95919_g1,c5379_g1,c206830_g1c138028_g1,c132404_g1,c194734_g1,c124879_g1,c134716_g1,c122803_g1,c128160_g1,c147666_g1,c126186_g1,c215501_g1,c196002_g1,c236713_g1,c2…	Organismal Systems	Endocrine system
ko04212	Longevity regulating pathway - worm	107	c66904_g1,c46774_g1,c43011_g1,c117206_g1,c70526_g1,c84376_g1,c208499_g1,c24783_g1,c23438_g1,c5098_g1,c6028_g1c292598_g1,c133739_g1,c151902_g1,c175419_g1,c128985_g1,c213493_g1,c218327_g1,c218374_g1,c210160_g1,c168157_g1,c135947_g1,c166681_g1,c35031_g1,c230715_g1,c238935_g1,c179394_g1,c48444_g1,c145882_g1,c239138_g1,c130287_g1,c223241_g1,c71005_g1,c124704_g1,c31787_g1,c235481_g1,c201070_g1,c140535_…	Organismal Systems	Aging
ko04910	Insulin signaling pathway	106	c48667_g1,c14126_g1,c40845_g1,c70516_g1,c352330_g1,c77530_g1,c295982_g1,c27648_g1,c109172_g1,c3970_g1,c7755_g1,c9350_g1,c7965_g1,c212750_g1,c95919_g1,c206830_g1,c5379_g1c194734_g1,c121685_g1,c134716_g1,c145029_g1,c20190_g1,c230715_g1,c215501_g1,c196002_g1,c210238_g1,c222681_g1,c203625_g1,c73513_g1,c196383_g1,c167521_g1,c154042_g1,c231430_g1,c199718_g1	Organismal Systems	Endocrine system
ko04111	Cell cycle - yeast	104	c35093_g1,c101320_g1,c64376_g1,c67465_g1,c223222_g1,c65825_g1,c46501_g1,c90474_g1,c70848_g1c231374_g1,c141148_g1,c126193_g1,c171401_g1,c163671_g1,c213043_g1,c81937_g1,c154955_g1,c121432_g1,c191501_g1,c205503_g1,c129091_g1,c138587_g1,c167132_g1,c125987_g1,c211688_g1,c138579_g1,c87245_g1,c373502_g1,c193728_g1	Cellular Processes	Cell growth and death
ko04310	Wnt signaling pathway	96	c139421_g1,c35093_g1,c38524_g1,c55063_g1,c88393_g1,c222167_g1,c9350_g1,c114499_g1,c80101_g1,c20867_g1,c51667_g1,c90474_g1,c70848_g1,c83587_g1c128160_g1,c122271_g1,c138028_g1,c58707_g1,c297555_g1,c238324_g1,c167355_g1,c127029_g1,c191501_g1,c170059_g1,c205503_g1,c162203_g1,c231430_g1,c122803_g1	Environmental Information Processing	Signal transduction
ko00982	Drug metabolism - cytochrome P450	92	c95913_g1,c190368_g1,c96246_g1,c100404_g1,c5832_g1,c5797_g1,c70910_g1,c226698_g1,c5037_g1,c32465_g1,c11114_g1,c13498_g1,c118792_g1,c83868_g1,c24943_g1,c72_g1,c2688_g1,c103661_g1,c191447_g1,c202766_g1,c9388_g1,c4225_g1,c544_g1c226562_g1,c4261_g1,c342825_g1,c167858_g1,c132347_g1,c220355_g1,c220608_g1,c177674_g1,c159062_g1,c342819_g1,c99953_g1,c133613_g1,c225304_g1,c309156_g1,c164305_g1,c129728_g1,c…	Metabolism	Xenobiotics biodegradation and metabolism
ko00030	Pentose phosphate pathway	89	c131134_g1,c121191_g1,c117077_g1,c140378_g1,c90079_g1,c23313_g1,c17554_g1,c2724_g1,c27648_g1,c160312_g1,c11209_g1,c7755_g1,c69500_g1,c28126_g1,c107708_g1,c71340_g1c205757_g1,c227171_g1,c186121_g1,c186396_g1,c121685_g1,c134781_g1,c221815_g1,c182174_g1,c214114_g1,c142153_g1,c233029_g1,c43816_g1,c236872_g1,c210238_g1,c218106_g1,c98415_g1,c123422_g1,c195647_g1,c227324_g1,c154042_g1,c171936_g1,c169104…	Metabolism	Carbohydrate metabolism
ko00561	Glycerolipid metabolism	89	c38851_g1,c73369_g1,c183537_g1,c104158_g1,c113594_g1,c152183_g1,c96216_g1,c48438_g1,c62069_g1,c92631_g1c350160_g1,c153308_g1,c163476_g1,c133450_g1,c177384_g1,c228788_g1,c154249_g1,c228718_g1,c129520_g1,c178550_g1,c298202_g1,c185879_g1,c11065_g1,c122140_g1,c314855_g1,c127488_g1,c130434_g1,c109277_g1,c349171_g1,c199070_g1,c203573_g1,c190863_g1,c182387_g1,c10119_g1,c133220_g1	Metabolism	Lipid metabolism
ko00980	Metabolism of xenobiotics by cytochrome P450	88	c95913_g1,c190368_g1,c96246_g1,c100404_g1,c5832_g1,c70910_g1,c226698_g1,c5037_g1,c32465_g1,c11114_g1,c13498_g1,c118792_g1,c83868_g1,c24943_g1,c72_g1,c2688_g1,c103661_g1,c191447_g1,c202766_g1,c9388_g1,c4225_g1,c544_g1c226562_g1,c4261_g1,c342825_g1,c167858_g1,c132347_g1,c220355_g1,c220608_g1,c177674_g1,c159062_g1,c342819_g1,c99953_g1,c133613_g1,c225304_g1,c309156_g1,c164305_g1,c129728_g1,c230802_g1	Metabolism	Xenobiotics biodegradation and metabolism
ko03060	Protein export	88	c72378_g1,c116074_g1,c52776_g1,c54744_g1,c6901_g1,c49112_g1,c7075_g1,c62632_g1,c13218_g1,c10878_g1,c3623_g1,c174449_g1,c39509_g1,c99906_g1,c61956_g1,c50596_g1,c46189_g1c224515_g1,c127979_g1,c219323_g1,c182582_g1,c230660_g1,c205168_g1,c132131_g1,c211225_g1,c166148_g1,c41767_g1,c213293_g1,c188799_g1,c194884_g1,c171199_g1,c75657_g1,c208539_g1,c160435_g1	Genetic Information Processing	Folding, sorting and degradation
ko03420	Nucleotide excision repair	87	c281133_g1,c65594_g1,c113296_g1,c1854_g1,c138531_g1,c86725_g1,c98849_g1,c114731_g1,c82121_g1,c70848_g1,c43839_g1,c82439_g1,c65299_g1,c66007_g1,c89180_g1,c281130_g1,c96511_g1,c1370_g1,c36658_g1c144336_g1,c354674_g1,c199988_g1,c193472_g1,c128742_g1,c231937_g1,c130175_g1,c141723_g1,c218369_g1,c205503_g1,c234691_g1,c354671_g1,c190719_g1,c178368_g1,c124410_g1	Genetic Information Processing	Replication and repair
ko04113	Meiosis - yeast	84	c46501_g1,c64376_g1,c7965_g1,c67465_g1,c223222_g1c224543_g1,c129837_g1,c231374_g1,c138587_g1,c126193_g1,c211688_g1,c138579_g1,c171401_g1,c87245_g1,c213043_g1,c121432_g1,c176648_g1,c187305_g1,c193728_g1	Cellular Processes	Cell growth and death
ko00020	Citrate cycle (TCA cycle)	83	c66299_g1,c34117_g1,c13888_g1,c71093_g1,c72900_g1,c52010_g1,c4290_g1,c110338_g1,c38630_g1,c90172_g1,c2473_g1c126186_g1,c147666_g1,c236713_g1,c135416_g1,c208459_g1,c170787_g1,c191455_g1,c177640_g1,c190688_g1,c147622_g1,c147998_g1	Metabolism	Carbohydrate metabolism
ko00860	Porphyrin and chlorophyll metabolism	80	c13233_g1,c110339_g1,c116382_g1,c14547_g1,c113888_g1,c315717_g1,c76766_g1,c5338_g1,c81832_g1,c52365_g1,c25988_g1,c34990_g1,c47376_g1c123801_g1,c40726_g1,c225798_g1,c33402_g1,c137293_g1,c187637_g1,c180841_g1,c106107_g1,c231985_g1,c179289_g1,c40703_g1,c182114_g1,c71061_g1,c193904_g1,c58636_g1,c27691_g1,c197840_g1,c182450_g1,c228107_g1,c53396_g1,c33695_g1,c51391_g1,c195159_g1,c127030_g1,c197173_g1,c…	Metabolism	Metabolism of cofactors and vitamins
ko00330	Arginine and proline metabolism	79	c91997_g1,c6592_g1,c34221_g1,c76750_g1,c87175_g1,c49890_g1,c28626_g1,c7996_g1,c67307_g1,c28149_g1,c6157_g1,c91894_g1,c46096_g1,c6731_g1,c1632_g1,c78390_g1,c45396_g1,c131539_g1,c78745_g1,c16305_g1c158561_g1,c126179_g1,c198974_g1,c139700_g1,c203573_g1,c161481_g1,c39419_g1,c178114_g1,c195881_g1,c178550_g1,c133220_g1,c133446_g1,c161756_g1,c1160_g1	Metabolism	Amino acid metabolism
ko04068	FoxO signaling pathway	79	c120892_g1,c109172_g1,c48667_g1,c14126_g1,c46774_g1,c33224_g1,c70516_g1,c3970_g1,c52014_g1,c24783_g1,c95919_g1,c77530_g1,c5379_g1,c97906_g1,c295982_g1c133739_g1,c213493_g1,c238324_g1,c202377_g1,c218327_g1,c124879_g1,c162203_g1,c238935_g1,c179394_g1,c48444_g1,c239138_g1,c222681_g1,c130287_g1,c31787_g1,c196383_g1,c201070_g1,c140535_g1	Environmental Information Processing	Signal transduction
ko00680	Methane metabolism	79	c238034_g1,c131134_g1,c12081_g1,c35021_g1,c121191_g1,c90079_g1,c117486_g1,c75602_g1,c17554_g1,c27648_g1,c100442_g1,c87567_g1,c11209_g1,c76756_g1,c69500_g1,c7755_g1,c107708_g1,c230652_g1,c71340_g1c218467_g1,c210238_g1,c186121_g1,c121685_g1,c195647_g1,c154042_g1,c32215_g1,c169104_g1,c144635_g1,c182174_g1	Metabolism	Energy metabolism
ko04612	Antigen processing and presentation	78	c34951_g1,c31419_g1,c102829_g1,c110790_g1,c147882_g1,c17244_g1,c71109_g1,c59686_g1,c11199_g1,c85411_g1,c38822_g1,c100365_g1,c54544_g1,c110166_g1,c30574_g1,c85073_g1,c28075_g1,c56267_g1,c46764_g1,c135584_g1c124404_g1,c197990_g1,c169061_g1,c137636_g1,c298864_g1,c125278_g1,c133769_g1,c182674_g1,c216925_g1,c122315_g1,c161107_g1,c153014_g1	Organismal Systems	Immune system
ko01212	Fatty acid metabolism	78	c66572_g1,c2598_g1,c5491_g1,c76363_g1,c65154_g1,c107052_g1,c51941_g1,c7578_g1,c13321_g1,c59024_g1c123376_g1,c121545_g1,c194734_g1,c135722_g1,c227815_g1,c82986_g1,c201522_g1,c58386_g1,c131395_g1,c300070_g1,c171881_g1,c300071_g1,c73513_g1,c234053_g1,c183607_g1,c184674_g1,c140349_g1,c138548_g1,c216173_g1	Metabolism	Overview
ko00900	Terpenoid backbone biosynthesis	78	c6172_g1,c7059_g1,c71362_g1,c123989_g1,c76363_g1,c20500_g1,c45154_g1,c181600_g1c205712_g1,c185200_g1,c176952_g1,c212502_g1,c227815_g1,c148472_g1,c137571_g1,c170043_g1,c212854_g1,c21208_g1,c5654_g1,c90742_g1,c123036_g1,c234292_g1,c178405_g1,c91771_g1,c23097_g1,c192458_g1	Metabolism	Metabolism of terpenoids and polyketides
ko00260	Glycine, serine and threonine metabolism	76	c238034_g1,c239058_g1,c12081_g1,c100442_g1,c35021_g1,c237558_g1,c76756_g1,c236887_g1,c91019_g1,c154730_g1,c24931_g1,c2881_g1,c230652_g1,c75602_g1,c52202_g1c104255_g1,c132145_g1,c234153_g1,c218467_g1,c179157_g1,c217171_g1,c163747_g1,c12252_g1,c228788_g1,c205783_g1,c20397_g1,c144635_g1,c46998_g1	Metabolism	Amino acid metabolism
ko04142	Lysosome	76	c71109_g1,c51949_g1,c36009_g1,c5695_g1,c70149_g1,c39556_g1,c186475_g1,c3248_g1,c9651_g1c207656_g1,c198599_g1,c298864_g1,c137520_g1,c207265_g1,c356597_g1,c207180_g1,c118929_g1,c300408_g1,c182909_g1,c124404_g1,c300401_g1,c138914_g1,c206246_g1,c119928_g1,c151504_g1,c139057_g1,c218425_g1,c297901_g1	Cellular Processes	Transport and catabolism
ko04722	Neurotrophin signaling pathway	75	c29431_g1,c36574_g1,c9350_g1,c5527_g1,c88361_g1,c95513_g1,c3717_g1,c265760_g1,c206830_g1,c38548_g1c215501_g1,c174061_g1,c230441_g1,c196002_g1,c297555_g1,c281348_g1,c122107_g1,c139467_g1,c170059_g1,c129033_g1,c231430_g1	Organismal Systems	Nervous system
ko00051	Fructose and mannose metabolism	73	c131134_g1,c27648_g1,c11209_g1,c121191_g1,c69500_g1,c7755_g1,c48488_g1,c210799_g1,c90079_g1,c107708_g1,c17554_g1,c71340_g1c186121_g1,c219384_g1,c121685_g1,c140818_g1,c167294_g1,c201572_g1,c210261_g1,c182174_g1,c20190_g1,c144177_g1,c222383_g1,c210238_g1,c210618_g1,c195647_g1,c154042_g1,c112926_g1,c106773_g1,c169104_g1,c79772_g1	Metabolism	Carbohydrate metabolism
ko04810	Regulation of actin cytoskeleton	73	c22355_g1,c171187_g1,c89540_g1,c7965_g1,c33052_g1,c102712_g1,c92264_g1,c100590_g1,c15848_g1,c57742_g1c220025_g1,c297555_g1,c227521_g1,c334295_g1,c147048_g1,c140075_g1,c170059_g1,c56374_g1,c129809_g1,c137920_g1,c181377_g1,c31316_g1	Cellular Processes	Cell motility
ko03050	Proteasome	73	c15356_g1,c36230_g1,c27119_g1,c51888_g1,c180402_g1c211419_g1,c138046_g1,c153643_g1,c196275_g1,c125540_g1,c155189_g1	Genetic Information Processing	Folding, sorting and degradation
ko04712	Circadian rhythm - plant	71	c76760_g1,c90104_g1,c79188_g1,c71139_g1,c13858_g1,c64990_g1,c29899_g1,c94070_g1,c109871_g1,c68641_g1,c123270_g1,c65527_g1,c14990_g1,c91423_g1,c70279_g1,c79747_g1,c65421_g1c235716_g1,c151529_g1,c360975_g1,c129884_g1,c317098_g1,c205692_g1,c216187_g1,c134259_g1,c225631_g1,c365823_g1,c365822_g1,c146386_g1,c130597_g1,c209291_g1	Organismal Systems	Environmental adaptation
ko04721	Synaptic vesicle cycle	71	c40735_g1,c3419_g1,c78580_g1,c34806_g1,c190443_g1,c36009_g1,c136307_g1,c91380_g1,c70149_g1,c200012_g1,c114752_g1,c3248_g1,c118817_g1,c6705_g1c207656_g1,c120436_g1,c225554_g1,c170106_g1,c183785_g1,c168121_g1	Organismal Systems	Nervous system
ko00053	Ascorbate and aldarate metabolism	69	c136864_g1,c30614_g1,c22445_g1,c82100_g1,c96522_g1,c101832_g1,c61592_g1,c63351_g1,c49543_g1,c13459_g1,c9974_g1,c40659_g1,c111886_g1,c106377_g1c216324_g1,c178550_g1,c179977_g1,c217447_g1,c129816_g1,c203573_g1,c64827_g1,c95205_g1,c328898_g1,c143938_g1,c133220_g1,c159128_g1,c186343_g1,c163508_g1,c328900_g1,c25135_g1	Metabolism	Carbohydrate metabolism
ko04921	Oxytocin signaling pathway	69	c38524_g1,c48667_g1,c14126_g1,c70516_g1,c222167_g1,c20867_g1,c51667_g1,c77530_g1,c295982_g1,c109172_g1,c139421_g1,c55063_g1,c3970_g1,c7965_g1,c114499_g1,c95919_g1,c5379_g1,c206830_g1c122107_g1,c128160_g1,c138028_g1,c196383_g1,c215501_g1,c196002_g1,c122803_g1,c222681_g1	Organismal Systems	Endocrine system
ko01210	2-Oxocarboxylic acid metabolism	69	c5546_g1,c74414_g1,c13888_g1,c11217_g1,c97346_g1,c237558_g1,c151917_g1,c4290_g1,c3319_g1,c58805_g1,c16305_g1,c3292_g1,c38052_g1,c106467_g1c529_g1,c236998_g1,c138032_g1,c26336_g1,c170787_g1,c20397_g1,c236834_g1,c22876_g1,c127027_g1,c176141_g1	Metabolism	Overview
ko04211	Longevity regulating pathway	69	c285124_g1,c109172_g1,c285125_g1,c48667_g1,c14126_g1,c70516_g1,c3970_g1,c95919_g1,c77530_g1,c5379_g1,c295982_g1c230715_g1,c133739_g1,c48444_g1,c179394_g1,c213493_g1,c51514_g1,c130287_g1,c222681_g1,c31787_g1,c196383_g1,c180406_g1,c131366_g1	Organismal Systems	Aging
ko04066	HIF-1 signaling pathway	69	c66299_g1,c97598_g1,c34117_g1,c38630_g1,c29849_g1,c117486_g1,c70848_g1c182948_g1,c230715_g1,c126186_g1,c147666_g1,c5584_g1,c236713_g1,c184815_g1,c205503_g1,c32215_g1,c20190_g1	Environmental Information Processing	Signal transduction
ko00052	Galactose metabolism	68	c154056_g1,c29260_g1,c131134_g1,c73369_g1,c37675_g1,c104158_g1,c97718_g1,c374040_g1,c11209_g1,c4529_g1,c83991_g1,c4976_g1,c44756_g1,c48438_g1,c41130_g1,c92757_g1,c98489_g1c139597_g1,c200979_g1,c136811_g1,c222708_g1,c179993_g1,c181604_g1,c122488_g1,c20190_g1,c127488_g1,c130434_g1,c226872_g1,c128662_g1,c156808_g1,c195647_g1,c156705_g1,c78538_g1,c12405_g1,c157506_g1	Metabolism	Carbohydrate metabolism
ko04213	Longevity regulating pathway - multiple species	68	c27512_g1,c109172_g1,c48667_g1,c14126_g1,c70516_g1,c3970_g1,c153_g1,c57264_g1,c110790_g1,c147882_g1,c77530_g1,c95919_g1,c5379_g1,c295982_g1,c135584_g1c130441_g1,c230715_g1,c133739_g1,c48444_g1,c179394_g1,c213493_g1,c130287_g1,c222681_g1,c31787_g1,c238185_g1,c10437_g1,c220207_g1,c196383_g1,c183071_g1	Organismal Systems	Aging
ko04070	Phosphatidylinositol signaling system	68	c91745_g1,c46774_g1,c33052_g1,c102712_g1,c41592_g1,c100590_g1,c206830_g1,c57742_g1c215501_g1,c196002_g1,c163476_g1,c171438_g1,c95205_g1,c133450_g1,c226093_g1,c122537_g1,c140075_g1,c121610_g1,c56374_g1,c218141_g1,c129809_g1	Environmental Information Processing	Signal transduction
ko00510	N-Glycan biosynthesis	67	c297_g1,c29559_g1,c27568_g1,c95782_g1,c12127_g1,c107792_g1,c50018_g1,c78006_g1,c102151_g1,c38156_g1,c51946_g1,c97473_g1,c28641_g1,c33628_g1,c48072_g1,c107420_g1c191957_g1,c169282_g1,c163640_g1,c135805_g1,c205305_g1,c5230_g1	Metabolism	Glycan biosynthesis and metabolism
ko00970	Aminoacyl-tRNA biosynthesis	67	c68965_g1,c135141_g1,c50174_g1,c7312_g1,c109265_g1,c17351_g1c218020_g1,c171056_g1,c9802_g1,c124791_g1,c136441_g1,c44369_g1,c207234_g1,c36594_g1,c186095_g1,c207490_g1,c48784_g1,c230378_g1,c148063_g1	Genetic Information Processing	Translation
ko03030	DNA replication	66	c281133_g1,c22090_g1,c4164_g1,c113296_g1,c1854_g1,c82439_g1,c138531_g1,c89180_g1,c65299_g1,c86725_g1,c98849_g1,c281130_g1,c114731_g1,c36658_g1c354674_g1,c199988_g1,c193472_g1,c128742_g1,c184277_g1,c171401_g1,c141723_g1,c218369_g1,c121432_g1,c354671_g1,c178368_g1,c190719_g1	Genetic Information Processing	Replication and repair
ko00410	beta-Alanine metabolism	66	c110694_g1,c91997_g1,c2598_g1,c53464_g1,c6157_g1,c34221_g1,c76750_g1,c721_g1,c34222_g1,c76495_g1c104255_g1,c126179_g1,c179157_g1,c139700_g1,c203573_g1,c130567_g1,c164362_g1,c183607_g1,c128476_g1,c178550_g1,c195881_g1,c133220_g1,c1160_g1	Metabolism	Metabolism of other amino acids
ko04022	cGMP-PKG signaling pathway	65	c139421_g1,c38524_g1,c55063_g1,c222167_g1,c7965_g1,c114499_g1,c51667_g1,c20867_g1,c206830_g1c28984_g1,c128160_g1,c138028_g1,c215501_g1,c196002_g1,c122803_g1	Environmental Information Processing	Signal transduction
ko04071	Sphingolipid signaling pathway	65	c101320_g1,c65825_g1,c46774_g1,c194058_g1,c99560_g1c224543_g1,c129837_g1,c297555_g1,c202133_g1,c195416_g1,c236433_g1,c154955_g1,c59263_g1,c170059_g1,c176648_g1	Environmental Information Processing	Signal transduction
ko03020	RNA polymerase	65	c111809_g1,c16901_g1,c32950_g1,c96208_g1,c79999_g1,c106771_g1,c43842_g1c173032_g1,c227739_g1,c76429_g1	Genetic Information Processing	Transcription
ko00280	Valine, leucine and isoleucine degradation	64	c110694_g1,c2598_g1,c5546_g1,c64130_g1,c11217_g1,c76363_g1c124442_g1,c51973_g1,c138032_g1,c203573_g1,c130567_g1,c21089_g1,c183607_g1,c227815_g1,c128476_g1,c178550_g1,c133220_g1,c167072_g1,c192458_g1,c221873_g1	Metabolism	Amino acid metabolism
ko04728	Dopaminergic synapse	64	c101320_g1,c65825_g1,c206830_g1,c7965_g1,c9350_g1,c99560_g1c224543_g1,c154955_g1,c129837_g1,c215501_g1,c196002_g1,c231430_g1,c361460_g1,c176648_g1	Organismal Systems	Nervous system
ko00910	Nitrogen metabolism	62	c63597_g1,c204114_g1,c88837_g1,c30456_g1,c72237_g1,c135825_g1,c29354_g1,c8601_g1,c90032_g1,c31987_g1,c55672_g1,c51801_g1,c101010_g1,c208470_g1,c86326_g1,c67252_g1c207622_g1,c123483_g1,c168064_g1,c144470_g1,c210202_g1,c225806_g1,c183230_g1,c175179_g1,c183417_g1,c134038_g1,c140739_g1,c183172_g1,c180521_g1,c122958_g1,c175554_g1,c216122_g1,c124710_g1,c211465_g1,c172735_g1	Metabolism	Energy metabolism
ko00562	Inositol phosphate metabolism	62	c132432_g1,c90864_g1,c46774_g1,c60636_g1,c33052_g1,c102712_g1,c41592_g1,c100590_g1,c57742_g1c203275_g1,c328898_g1,c95205_g1,c226093_g1,c122537_g1,c140075_g1,c210618_g1,c121610_g1,c328900_g1,c218141_g1,c56374_g1,c167294_g1,c129809_g1,c238004_g1	Metabolism	Carbohydrate metabolism
ko03440	Homologous recombination	62	c87849_g1,c281133_g1,c1854_g1,c3147_g1,c138531_g1,c89180_g1,c65299_g1,c86725_g1,c98849_g1,c281130_g1,c36658_g1c354674_g1,c193472_g1,c128742_g1,c123881_g1,c144697_g1,c218369_g1,c354671_g1,c178368_g1,c308093_g1	Genetic Information Processing	Replication and repair
ko04666	Fc gamma R-mediated phagocytosis	62	c92264_g1,c22355_g1,c171187_g1,c15848_g1c220025_g1,c230715_g1,c297555_g1,c202133_g1,c334295_g1,c147048_g1,c140075_g1,c56374_g1,c59263_g1,c170059_g1,c129809_g1,c137920_g1,c181377_g1	Organismal Systems	Immune system
ko00460	Cyanoamino acid metabolism	61	c4544_g1,c109554_g1,c12081_g1,c69055_g1,c283_g1,c119987_g1,c35021_g1,c5656_g1,c17840_g1,c29354_g1,c29422_g1,c173681_g1,c31987_g1,c230652_g1,c40033_g1c195258_g1,c218467_g1,c132875_g1,c146513_g1,c124472_g1,c95206_g1,c25991_g1,c193266_g1,c238685_g1,c318828_g1,c141329_g1,c50214_g1,c58444_g1,c138378_g1,c170380_g1,c145840_g1,c215825_g1,c43067_g1,c213411_g1,c106958_g1,c112636_g1	Metabolism	Metabolism of other amino acids
ko00040	Pentose and glucuronate interconversions	61	c37299_g1,c97718_g1,c96522_g1,c101832_g1,c13459_g1,c48488_g1,c23313_g1,c92757_g1,c98489_g1,c2724_g1,c106377_g1c214114_g1,c216324_g1,c222708_g1,c203573_g1,c129520_g1,c178550_g1,c123422_g1,c163508_g1,c362245_g1,c133220_g1,c156705_g1,c134781_g1,c298202_g1,c79772_g1	Metabolism	Carbohydrate metabolism
ko03460	Fanconi anemia pathway	61	c105783_g1,c295393_g1,c281133_g1,c65594_g1,c65299_g1,c86725_g1,c98849_g1,c281130_g1,c22914_g1,c9549_g1,c43590_g1,c36658_g1c354674_g1,c128742_g1,c123881_g1,c195692_g1,c354671_g1,c178368_g1,c308093_g1,c375346_g1	Genetic Information Processing	Replication and repair
ko03022	Basal transcription factors	61	c2257_g1,c89777_g1,c66007_g1,c54333_g1,c15406_g1,c96511_g1,c34348_g1,c43839_g1c156048_g1,c234691_g1,c206658_g1,c159478_g1,c130175_g1,c124410_g1	Genetic Information Processing	Transcription
ko03320	PPAR signaling pathway	59	c2598_g1,c112515_g1,c29597_g1,c70151_g1,c85189_g1,c81045_g1,c13321_g1,c51941_g1,c59024_g1,c56452_g1c125419_g1,c58386_g1,c123376_g1,c182172_g1,c131395_g1,c178408_g1,c187632_g1,c221694_g1,c183607_g1,c234053_g1,c228718_g1,c140349_g1,c201522_g1,c200801_g1,c167457_g1,c160527_g1,c128093_g1	Organismal Systems	Endocrine system
ko00250	Alanine, aspartate and glutamate metabolism	59	c43086_g1,c53464_g1,c100442_g1,c237558_g1,c151917_g1,c76756_g1,c35057_g1,c16305_g1,c76495_g1,c75602_g1,c97583_g1c152518_g1,c187212_g1,c125847_g1,c164362_g1,c211465_g1	Metabolism	Amino acid metabolism
ko00071	Fatty acid degradation	58	c2598_g1,c51941_g1,c76363_g1,c13321_g1,c59024_g1c226562_g1,c58386_g1,c123376_g1,c131395_g1,c203573_g1,c183607_g1,c234053_g1,c135722_g1,c227815_g1,c178550_g1,c140349_g1,c201522_g1,c133220_g1	Metabolism	Lipid metabolism
ko00400	Phenylalanine, tyrosine and tryptophan biosynthesis	58	c96263_g1,c27621_g1,c16558_g1,c16305_g1c125526_g1,c139266_g1,c12252_g1,c216966_g1,c127434_g1,c351264_g1,c228849_g1,c194728_g1,c135019_g1,c221637_g1,c224502_g1,c151694_g1	Metabolism	Amino acid metabolism
ko04020	Calcium signaling pathway	58	c139421_g1,c38524_g1,c55063_g1,c222167_g1,c114499_g1,c51667_g1,c20867_g1,c206830_g1c128160_g1,c138028_g1,c215501_g1,c196002_g1,c202133_g1,c122537_g1,c28984_g1,c122803_g1	Environmental Information Processing	Signal transduction
ko00196	Photosynthesis - antenna proteins	57	c115391_g1,c45666_g1c130131_g1,c175555_g1,c239775_g1,c167909_g1,c106959_g1,c142018_g1,c67244_g1,c91673_g1,c218898_g1,c112661_g1,c167563_g1,c227146_g1,c134960_g1,c100328_g1,c154499_g1,c51953_g1,c86539_g1,c89512_g1,c202828_g1,c137341_g1,c43580_g1,c45805_g1,c33216_g1,c129475_g1,c130088_g1,c108760_g1,c217180_g1,c90874_g1,c167640_g1,c87857_g1,c165297_g1,c15134_g1,c166896_g1,c3666_g1,c77887_g1,c234262_…	Metabolism	Energy metabolism
ko04139	Regulation of mitophagy - yeast	57	c3087_g1,c24783_g1c221864_g1,c238935_g1,c126356_g1,c63996_g1,c218327_g1,c239138_g1,c122107_g1,c140075_g1,c56374_g1,c129809_g1,c201070_g1,c140535_g1	Cellular Processes	Transport and catabolism
ko04011	MAPK signaling pathway - yeast	56	c95513_g1,c29431_g1c122107_g1,c140075_g1,c56374_g1,c48444_g1,c179394_g1,c129809_g1,c225054_g1	Environmental Information Processing	Signal transduction
ko04261	Adrenergic signaling in cardiomyocytes	55	c101320_g1,c65825_g1,c206830_g1,c7965_g1,c99560_g1c224543_g1,c154955_g1,c129837_g1,c215501_g1,c196002_g1,c176648_g1	Organismal Systems	Circulatory system
ko04390	Hippo signaling pathway	55	c95513_g1,c101320_g1,c65825_g1,c29431_g1,c7965_g1,c9350_g1c154955_g1,c162203_g1,c231430_g1,c238324_g1	Environmental Information Processing	Signal transduction
ko04140	Regulation of autophagy	54	c109172_g1,c112416_g1,c50178_g1,c14126_g1,c70516_g1,c3970_g1,c6850_g1,c24783_g1,c95919_g1,c77530_g1,c48533_g1,c5379_g1,c295982_g1c238935_g1,c218327_g1,c239138_g1,c202377_g1,c222681_g1,c147950_g1,c123936_g1,c196383_g1,c201070_g1,c140535_g1	Cellular Processes	Transport and catabolism
ko03410	Base excision repair	52	c50257_g1,c1854_g1,c82439_g1,c138531_g1,c89180_g1c160254_g1,c183895_g1,c193472_g1,c153525_g1,c214715_g1,c148560_g1,c123047_g1,c188321_g1,c304772_g1,c218369_g1,c141723_g1,c198682_g1,c304771_g1,c50772_g1	Genetic Information Processing	Replication and repair
ko00360	Phenylalanine metabolism	51	c9694_g1,c6592_g1,c46096_g1,c6731_g1,c96263_g1,c78745_g1,c49890_g1,c1647_g1,c16305_g1,c7996_g1,c16878_g1c104255_g1,c47081_g1,c179157_g1,c361460_g1,c198803_g1,c183699_g1,c39419_g1,c139266_g1,c280438_g1,c178114_g1,c18819_g1,c27498_g1,c52218_g1	Metabolism	Amino acid metabolism
ko04360	Axon guidance	51	c22355_g1,c139421_g1,c38524_g1,c55063_g1,c171187_g1,c222167_g1,c9350_g1,c92264_g1,c114499_g1,c51667_g1,c20867_g1c220025_g1,c128160_g1,c138028_g1,c297555_g1,c147048_g1,c170059_g1,c231430_g1,c137920_g1,c122803_g1,c181377_g1	Organismal Systems	Development
ko03430	Mismatch repair	51	c281133_g1,c67133_g1,c113296_g1,c1854_g1,c138531_g1,c89180_g1,c65299_g1,c86725_g1,c98849_g1,c281130_g1,c114731_g1,c36658_g1c354674_g1,c199988_g1,c193472_g1,c128742_g1,c141723_g1,c218369_g1,c354671_g1,c178368_g1,c190719_g1	Genetic Information Processing	Replication and repair
ko00130	Ubiquinone and other terpenoid-quinone biosynthesis	50	c96263_g1,c39142_g1,c20592_g1,c111836_g1,c43958_g1c370069_g1,c53218_g1,c121510_g1,c179579_g1,c195652_g1,c183699_g1,c94167_g1,c121654_g1,c52501_g1,c111526_g1,c216558_g1,c87052_g1,c147329_g1,c157393_g1,c132158_g1,c18819_g1	Metabolism	Metabolism of cofactors and vitamins
ko04720	Long-term potentiation	50	c139421_g1,c38524_g1,c55063_g1,c222167_g1,c7965_g1,c114499_g1,c51667_g1,c20867_g1,c206830_g1c128160_g1,c138028_g1,c215501_g1,c196002_g1,c122803_g1	Organismal Systems	Nervous system
ko04130	SNARE interactions in vesicular transport	50	c68512_g1,c107831_g1,c34806_g1,c190443_g1,c26780_g1,c47841_g1c123540_g1,c211645_g1,c228652_g1,c153848_g1	Genetic Information Processing	Folding, sorting and degradation
ko00380	Tryptophan metabolism	49	c59783_g1,c40461_g1,c6592_g1,c46096_g1,c6731_g1,c76363_g1,c78745_g1,c49890_g1,c7996_g1,c291540_g1c48444_g1,c179394_g1,c300864_g1,c361460_g1,c203573_g1,c39419_g1,c227815_g1,c178114_g1,c178550_g1,c133220_g1,c85034_g1	Metabolism	Amino acid metabolism
ko04072	Phospholipase D signaling pathway	49	c40735_g1,c37473_g1,c102050_g1c122140_g1,c109277_g1,c163476_g1,c133450_g1,c4830_g1,c140075_g1,c59263_g1,c56374_g1,c129809_g1,c132869_g1,c131571_g1,c51857_g1	Environmental Information Processing	Signal transduction
ko04024	cAMP signaling pathway	49	c51941_g1,c206830_g1,c7965_g1c58386_g1,c215501_g1,c170059_g1,c59263_g1,c196002_g1,c297555_g1	Environmental Information Processing	Signal transduction
ko00920	Sulfur metabolism	48	c5042_g1,c109732_g1,c69055_g1,c76824_g1,c152421_g1,c41973_g1,c56554_g1,c195827_g1,c163888_g1c154638_g1,c126897_g1,c135382_g1,c102530_g1,c143830_g1,c193326_g1,c121610_g1,c221854_g1,c50245_g1,c134203_g1,c134075_g1,c158409_g1	Metabolism	Energy metabolism
ko04010	MAPK signaling pathway	48	c139421_g1,c38524_g1,c55063_g1,c222167_g1,c10806_g1,c114499_g1,c110790_g1,c147882_g1,c20867_g1,c51667_g1,c135584_g1c122107_g1,c128160_g1,c138028_g1,c170059_g1,c297555_g1,c122803_g1	Environmental Information Processing	Signal transduction
ko04391	Hippo signaling pathway - fly	48	c95513_g1,c101320_g1,c65825_g1,c29431_g1c154955_g1,c194453_g1,c25645_g1,c162203_g1,c238324_g1,c371345_g1	Environmental Information Processing	Signal transduction
ko00100	Steroid biosynthesis	47	c27111_g1,c89473_g1,c51948_g1,c95899_g1,c62069_g1,c81889_g1,c5695_g1c139030_g1,c215251_g1,c140495_g1,c321683_g1,c112498_g1,c207180_g1,c161759_g1,c306755_g1,c14433_g1,c235117_g1,c321681_g1,c164934_g1,c7974_g1,c168446_g1,c133050_g1,c66811_g1,c51744_g1,c119259_g1,c121565_g1,c297901_g1	Metabolism	Lipid metabolism
ko00941	Flavonoid biosynthesis	47	c43161_g1,c111297_g1,c9200_g1,c70279_g1,c120894_g1,c2588_g1,c109440_g1c235716_g1,c130574_g1,c138358_g1,c347516_g1,c137702_g1,c235576_g1,c85583_g1,c121986_g1,c127279_g1,c75531_g1,c47081_g1,c280438_g1,c122756_g1,c217105_g1,c123020_g1,c52218_g1,c238946_g1	Metabolism	Biosynthesis of other secondary metabolites
ko04710	Circadian rhythm	46	c109172_g1,c48667_g1,c35093_g1,c7778_g1,c14126_g1,c70516_g1,c3970_g1,c95919_g1,c77530_g1,c70848_g1,c5379_g1,c90474_g1,c295982_g1c196383_g1,c205503_g1,c191501_g1,c162203_g1,c238324_g1,c222681_g1	Organismal Systems	Environmental adaptation
ko00310	Lysine degradation	46	c285124_g1,c110338_g1,c239058_g1,c285125_g1,c2881_g1,c76363_g1c227815_g1,c178550_g1,c177640_g1,c133220_g1,c131366_g1,c203573_g1	Metabolism	Amino acid metabolism
ko04727	GABAergic synapse	45	c3419_g1,c53464_g1,c78580_g1,c136307_g1,c200012_g1,c113644_g1,c24783_g1,c6705_g1,c76495_g1c153360_g1,c238935_g1,c218327_g1,c239138_g1,c164362_g1,c146285_g1,c212831_g1,c225554_g1,c201070_g1,c140535_g1	Organismal Systems	Nervous system
ko00061	Fatty acid biosynthesis	45	c66572_g1,c65154_g1,c7578_g1,c13321_g1,c59024_g1c121545_g1,c123376_g1,c131395_g1,c171881_g1,c194734_g1,c73513_g1,c234053_g1,c184674_g1,c82986_g1,c140349_g1,c201522_g1,c138548_g1	Metabolism	Lipid metabolism
ko00350	Tyrosine metabolism	43	c96263_g1,c112631_g1,c73565_g1,c118548_g1,c120505_g1,c15713_g1,c16305_g1c226562_g1,c128782_g1,c104255_g1,c146284_g1,c179157_g1,c361460_g1,c139266_g1,c158909_g1	Metabolism	Amino acid metabolism
ko04972	Pancreatic secretion	43	c2635_g1,c120291_g1,c13428_g1,c73906_g1c168231_g1,c170059_g1,c297555_g1,c203205_g1,c236741_g1	Organismal Systems	Digestive system
ko04914	Progesterone-mediated oocyte maturation	42	c34951_g1,c110166_g1,c46501_g1,c2110_g1,c11199_g1,c64376_g1c125987_g1,c126193_g1,c211688_g1,c138579_g1,c213043_g1,c87245_g1,c216925_g1,c153351_g1,c193728_g1	Organismal Systems	Endocrine system
ko04724	Glutamatergic synapse	42	c114499_g1,c139421_g1,c38524_g1,c55063_g1,c20867_g1,c51667_g1,c222167_g1c153360_g1,c128160_g1,c138028_g1,c59263_g1,c212831_g1,c122803_g1,c146285_g1	Organismal Systems	Nervous system
ko00513	Various types of N-glycan biosynthesis	42	c27568_g1,c12127_g1,c50018_g1,c78006_g1,c68204_g1,c107420_g1,c48072_g1c169282_g1,c163640_g1,c135805_g1	Metabolism	Glycan biosynthesis and metabolism
ko04014	Ras signaling pathway	42	c120291_g1,c13428_g1,c206830_g1c215501_g1,c170059_g1,c59263_g1,c196002_g1,c297555_g1	Environmental Information Processing	Signal transduction
ko04920	Adipocytokine signaling pathway	41	c109172_g1,c48667_g1,c14126_g1,c70516_g1,c3970_g1,c95919_g1,c77530_g1,c5379_g1,c13321_g1,c295982_g1,c59024_g1c123376_g1,c51514_g1,c131395_g1,c222681_g1,c234053_g1,c196383_g1,c180406_g1,c140349_g1,c201522_g1	Organismal Systems	Endocrine system
ko04150	mTOR signaling pathway	41	c109172_g1,c14126_g1,c46774_g1,c70516_g1,c3970_g1,c77530_g1,c95919_g1,c5379_g1,c295982_g1c152422_g1,c230715_g1,c196383_g1,c222681_g1	Environmental Information Processing	Signal transduction
ko00730	Thiamine metabolism	40	c116118_g1,c106289_g1,c116723_g1,c74611_g1,c4624_g1,c51930_g1,c80056_g1,c93475_g1,c37564_g1,c16521_g1,c69651_g1,c20223_g1,c89288_g1,c53541_g1,c6501_g1,c90758_g1c185200_g1,c212854_g1,c228486_g1,c19377_g1,c170846_g1,c23097_g1,c169703_g1,c193720_g1	Metabolism	Metabolism of cofactors and vitamins
ko00770	Pantothenate and CoA biosynthesis	40	c5546_g1,c11217_g1,c96421_g1,c97346_g1,c3319_g1,c721_g1,c34222_g1,c3292_g1,c106467_g1c237689_g1,c141139_g1,c71896_g1,c179531_g1,c138032_g1,c26336_g1	Metabolism	Metabolism of cofactors and vitamins
ko04924	Renin secretion	38	c139421_g1,c38524_g1,c55063_g1,c222167_g1,c114499_g1,c51667_g1,c20867_g1,c206830_g1c128160_g1,c138028_g1,c215501_g1,c196002_g1,c122803_g1	Organismal Systems	Endocrine system
ko00650	Butanoate metabolism	38	c3319_g1,c53464_g1,c35057_g1,c97346_g1,c76495_g1,c76363_g1,c106467_g1c227815_g1,c192458_g1,c164362_g1,c26336_g1,c149589_g1	Metabolism	Carbohydrate metabolism
ko00592	alpha-Linolenic acid metabolism	38	c51854_g1,c120291_g1,c13428_g1,c62069_g1,c51941_g1,c101125_g1c58386_g1,c135722_g1,c230253_g1,c11651_g1,c182396_g1,c306752_g1	Metabolism	Lipid metabolism
ko00220	Arginine biosynthesis	38	c48369_g1,c91894_g1,c16305_g1,c38052_g1,c237558_g1,c151917_g1c236998_g1,c236834_g1,c161756_g1,c22876_g1,c211465_g1	Metabolism	Amino acid metabolism
ko04064	NF-kappa B signaling pathway	38	c88361_g1,c3717_g1,c36574_g1,c265760_g1,c5527_g1,c38548_g1c139467_g1,c129033_g1,c230441_g1,c281348_g1	Environmental Information Processing	Signal transduction
ko04350	TGF-beta signaling pathway	38	c179106_g1,c35093_g1,c70848_g1,c90474_g1c230715_g1,c205503_g1,c191501_g1	Environmental Information Processing	Signal transduction
ko04115	p53 signaling pathway	37	c5042_g1,c295393_g1,c46774_g1,c14625_g1,c86620_g1,c29715_g1,c28483_g1,c75390_g1,c83587_g1c360975_g1,c150070_g1,c58707_g1,c229708_g1,c112709_g1,c127029_g1	Cellular Processes	Cell growth and death
ko04915	Estrogen signaling pathway	37	c34951_g1,c15015_g1,c11199_g1,c110166_g1,c110790_g1,c147882_g1,c206830_g1,c135584_g1c215501_g1,c196002_g1,c240275_g1,c216925_g1	Organismal Systems	Endocrine system
ko04112	Cell cycle - Caulobacter	37	c66904_g1,c1965_g1,c23438_g1,c10579_g1c210160_g1,c135947_g1,c35031_g1	Cellular Processes	Cell growth and death
ko00600	Sphingolipid metabolism	35	c29260_g1,c90298_g1,c73369_g1,c152703_g1,c100334_g1,c104158_g1,c84344_g1,c44756_g1,c48438_g1c125787_g1,c127488_g1,c130434_g1,c200979_g1,c195416_g1,c202133_g1,c236433_g1,c211899_g1	Metabolism	Lipid metabolism
ko00640	Propanoate metabolism	35	c110694_g1,c2598_g1,c76363_g1,c148269_g1c227815_g1,c128476_g1,c167072_g1,c130567_g1,c194734_g1,c183607_g1,c73513_g1	Metabolism	Carbohydrate metabolism
ko00563	Glycosylphosphatidylinositol(GPI)-anchor biosynthesis	35	c80814_g1,c13336_g1c191957_g1,c186783_g1,c101268_g1,c176219_g1,c182353_g1,c131943_g1,c172625_g1,c139815_g1	Metabolism	Glycan biosynthesis and metabolism
ko04962	Vasopressin-regulated water reabsorption	35	c3419_g1,c2635_g1,c73906_g1c168231_g1,c174061_g1,c236741_g1	Organismal Systems	Excretory system
ko00062	Fatty acid elongation	34	c107052_g1,c5491_g1,c111242_g1c180547_g1,c367422_g1,c206427_g1,c300070_g1,c300071_g1,c213983_g1,c220071_g1,c11239_g1,c305561_g1,c216173_g1,c184263_g1	Metabolism	Lipid metabolism
ko04662	B cell receptor signaling pathway	34	c114499_g1,c139421_g1,c38524_g1,c55063_g1,c20867_g1,c51667_g1,c222167_g1,c9350_g1c128160_g1,c138028_g1,c170059_g1,c231430_g1,c297555_g1,c122803_g1	Organismal Systems	Immune system
ko04210	Apoptosis	34	c5042_g1,c51949_g1,c53792_g1c237749_g1,c137520_g1,c167541_g1,c158160_g1,c139057_g1,c183147_g1,c57826_g1,c144876_g1	Cellular Processes	Cell growth and death
ko04919	Thyroid hormone signaling pathway	34	c57472_g1,c9350_g1,c60636_g1c238185_g1,c63996_g1,c183071_g1,c231430_g1,c122537_g1	Organismal Systems	Endocrine system
ko04530	Tight junction	34	c101320_g1,c65825_g1,c46774_g1c154955_g1,c145079_g1	Cellular Processes	Cellular commiunity
ko04260	Cardiac muscle contraction	33	c92260_g1,c142649_g1,c7469_g1,c61962_g1c230664_g1,c126535_g1,c165974_g1,c197245_g1,c122452_g1,c233920_g1,c195059_g1,c174868_g1	Organismal Systems	Circulatory system
ko04623	Cytosolic DNA-sensing pathway	33	c111809_g1,c16901_g1,c32950_g1,c96208_g1,c79999_g1,c106771_g1,c43842_g1c173032_g1,c227739_g1	Organismal Systems	Immune system
ko00720	Carbon fixation pathways in prokaryotes	33	c13888_g1,c76363_g1,c87567_g1c170787_g1,c227815_g1,c190486_g1,c228737_g1	Metabolism	Energy metabolism
ko00906	Carotenoid biosynthesis	32	c148045_g1,c339607_g1,c72416_g1,c339608_g1,c27715_g1,c42804_g1,c79925_g1c7852_g1,c219720_g1,c164850_g1,c174885_g1,c238637_g1,c66631_g1,c8572_g1,c228692_g1	Metabolism	Metabolism of terpenoids and polyketides
ko04380	Osteoclast differentiation	32	c114499_g1,c139421_g1,c38524_g1,c55063_g1,c20867_g1,c51667_g1,c222167_g1c128160_g1,c138028_g1,c300401_g1,c170059_g1,c297555_g1,c122803_g1	Organismal Systems	Development
ko04966	Collecting duct acid secretion	32	c114752_g1,c3248_g1,c118817_g1,c36009_g1c207656_g1,c120436_g1,c183785_g1	Organismal Systems	Excretory system
ko00290	Valine, leucine and isoleucine biosynthesis	31	c5546_g1,c3319_g1,c74414_g1,c11217_g1,c58805_g1,c97346_g1,c3292_g1,c106467_g1c529_g1,c138032_g1,c127027_g1,c26336_g1,c176141_g1	Metabolism	Amino acid metabolism
ko04370	VEGF signaling pathway	31	c114499_g1,c139421_g1,c38524_g1,c55063_g1,c20867_g1,c51667_g1,c222167_g1c128160_g1,c138028_g1,c170059_g1,c297555_g1,c202133_g1,c122803_g1	Environmental Information Processing	Signal transduction
ko00960	Tropane, piperidine and pyridine alkaloid biosynthesis	30	c96263_g1,c106906_g1,c1796_g1,c121601_g1,c16305_g1,c216577_g1c104255_g1,c121628_g1,c179157_g1,c183397_g1,c135176_g1,c139266_g1	Metabolism	Biosynthesis of other secondary metabolites
ko04660	T cell receptor signaling pathway	30	c114499_g1,c139421_g1,c38524_g1,c55063_g1,c20867_g1,c51667_g1,c222167_g1,c9350_g1c128160_g1,c138028_g1,c231430_g1,c122803_g1	Organismal Systems	Immune system
ko00073	Cutin, suberine and wax biosynthesis	30	c5360_g1,c25312_g1,c29170_g1,c117206_g1,c58700_g1c292598_g1,c177762_g1,c235481_g1,c145882_g1,c115978_g1,c215112_g1	Metabolism	Lipid metabolism
ko04961	Endocrine and other factor-regulated calcium reabsorption	30	c70149_g1,c40735_g1,c2635_g1,c73906_g1c168231_g1,c170106_g1,c236741_g1	Organismal Systems	Excretory system
ko04650	Natural killer cell mediated cytotoxicity	29	c114499_g1,c139421_g1,c38524_g1,c55063_g1,c20867_g1,c51667_g1,c222167_g1c128160_g1,c138028_g1,c170059_g1,c297555_g1,c122803_g1	Organismal Systems	Immune system
ko04918	Thyroid hormone synthesis	28	c62899_g1,c8275_g1,c38822_g1,c3623_g1,c46536_g1,c27484_g1,c24382_g1,c28075_g1,c62568_g1c121866_g1,c240275_g1,c208465_g1	Organismal Systems	Endocrine system
ko01040	Biosynthesis of unsaturated fatty acids	28	c66572_g1,c65154_g1,c107052_g1,c5491_g1,c7578_g1,c51941_g1c58386_g1,c216173_g1,c300070_g1,c300071_g1	Metabolism	Lipid metabolism
ko04214	Apoptosis - fly	28	c5042_g1,c295393_g1,c53792_g1,c30998_g1c228670_g1,c3100_g1,c142943_g1,c155645_g1,c87498_g1,c237690_g1	Cellular Processes	Cell growth and death
ko00340	Histidine metabolism	28	c102034_g1c180261_g1,c178550_g1,c133220_g1,c121544_g1,c95205_g1,c361460_g1,c203573_g1	Metabolism	Amino acid metabolism
ko04912	GnRH signaling pathway	28	c206830_g1c122107_g1,c215501_g1,c59263_g1,c196002_g1	Organismal Systems	Endocrine system
ko04620	Toll-like receptor signaling pathway	27	c88361_g1,c3717_g1,c36574_g1,c265760_g1,c5527_g1,c38548_g1c139467_g1,c129033_g1,c230441_g1,c170059_g1,c297555_g1,c281348_g1	Organismal Systems	Immune system
ko00565	Ether lipid metabolism	27	c120291_g1,c13428_g1,c62069_g1,c60636_g1c122695_g1,c59263_g1,c196537_g1	Metabolism	Lipid metabolism
ko04015	Rap1 signaling pathway	27	c206830_g1c215501_g1,c170059_g1,c196002_g1,c297555_g1	Environmental Information Processing	Signal transduction
ko04916	Melanogenesis	27	c206830_g1,c9350_g1c215501_g1,c196002_g1,c231430_g1	Organismal Systems	Endocrine system
ko04270	Vascular smooth muscle contraction	26	c120291_g1,c13428_g1,c206830_g1,c7965_g1c215501_g1,c196002_g1	Organismal Systems	Circulatory system
ko04520	Adherens junction	25	-c170059_g1,c297555_g1,c179417_g1	Cellular Processes	Cellular commiunity
ko00780	Biotin metabolism	23	c36732_g1,c65154_g1,c34926_g1,c46305_g1,c7578_g1c184674_g1,c82986_g1,c198013_g1,c138548_g1,c171881_g1	Metabolism	Metabolism of cofactors and vitamins
ko04510	Focal adhesion	23	c46774_g1,c9350_g1,c7965_g1c170059_g1,c231430_g1,c297555_g1	Cellular Processes	Cellular commiunity
ko04978	Mineral absorption	22	c224867_g1,c285185_g1,c2417_g1,c69770_g1c142826_g1,c228703_g1,c196115_g1,c216568_g1,c178419_g1,c224542_g1,c193686_g1	Organismal Systems	Digestive system
ko00760	Nicotinate and nicotinamide metabolism	22	c326214_g1,c22885_g1,c30355_g1,c12602_g1c208520_g1	Metabolism	Metabolism of cofactors and vitamins
ko04750	Inflammatory mediator regulation of TRP channels	22	c206830_g1,c7965_g1c215501_g1,c196002_g1	Organismal Systems	Sensory system
ko00670	One carbon pool by folate	21	c78900_g1,c12081_g1,c44745_g1,c35021_g1,c230652_g1c123690_g1,c36594_g1,c123613_g1,c218467_g1,c228737_g1,c145887_g1	Metabolism	Metabolism of cofactors and vitamins
ko00511	Other glycan degradation	21	c29260_g1,c7401_g1,c44756_g1,c152703_g1c158917_g1,c356597_g1,c119928_g1,c200979_g1,c300408_g1,c55539_g1,c209968_g1	Metabolism	Glycan biosynthesis and metabolism
ko00590	Arachidonic acid metabolism	21	c62899_g1,c8275_g1,c24382_g1,c27484_g1,c120291_g1,c13428_g1,c62069_g1,c62568_g1c121866_g1,c58444_g1,c208465_g1	Metabolism	Lipid metabolism
ko00983	Drug metabolism - other enzymes	21	c3976_g1,c68974_g1,c27086_g1,c34222_g1,c112648_g1,c45951_g1c188839_g1,c123343_g1,c208261_g1	Metabolism	Xenobiotics biodegradation and metabolism
ko00945	Stilbenoid, diarylheptanoid and gingerol biosynthesis	21	c43161_g1,c111297_g1,c88429_g1c85583_g1,c280438_g1,c122756_g1,c47081_g1,c138358_g1,c52218_g1	Metabolism	Biosynthesis of other secondary metabolites
ko00950	Isoquinoline alkaloid biosynthesis	21	c96263_g1,c16305_g1c104255_g1,c146284_g1,c179157_g1,c361460_g1,c139266_g1	Metabolism	Biosynthesis of other secondary metabolites
ko02020	Two-component system	21	c5042_g1,c76363_g1c227815_g1	Environmental Information Processing	Signal transduction
ko04540	Gap junction	20	c15865_g1,c237749_g1,c325378_g1,c195689_g1,c122107_g1,c167541_g1,c158160_g1,c183147_g1,c57826_g1,c144876_g1	Cellular Processes	Cellular commiunity
ko04723	Retrograde endocannabinoid signaling	20	c200012_g1,c78580_g1,c136307_g1,c6705_g1,c113594_g1c182387_g1,c199070_g1,c225554_g1,c177384_g1,c11065_g1	Organismal Systems	Nervous system
ko00430	Taurine and hypotaurine metabolism	20	c697_g1,c53464_g1,c76495_g1c54270_g1,c131970_g1,c13549_g1,c58444_g1,c164362_g1,c149144_g1	Metabolism	Metabolism of other amino acids
ko00790	Folate biosynthesis	20	c104084_g1,c109667_g1c171595_g1,c135968_g1,c142048_g1,c234740_g1,c145662_g1,c124963_g1	Metabolism	Metabolism of cofactors and vitamins
ko03070	Bacterial secretion system	20	c116074_g1,c52776_g1,c54744_g1c75657_g1,c127979_g1,c182582_g1,c205168_g1	Environmental Information Processing	Membrane transport
ko00450	Selenocompound metabolism	20	c103419_g1c193326_g1,c221854_g1,c50245_g1,c134203_g1,c158582_g1	Metabolism	Metabolism of other amino acids
ko00300	Lysine biosynthesis	20	c132573_g1,c156770_g1,c20397_g1,c137597_g1,c84438_g1	Metabolism	Amino acid metabolism
ko04122	Sulfur relay system	18	c93475_g1,c16521_g1,c76752_g1,c109667_g1,c121265_g1,c44218_g1c200336_g1,c171595_g1,c181366_g1	Genetic Information Processing	Folding, sorting and degradation
ko04330	Notch signaling pathway	18	c57472_g1c238185_g1,c183071_g1	Environmental Information Processing	Signal transduction
ko00643	Styrene degradation	17	c6592_g1,c46096_g1,c6731_g1,c112631_g1,c78745_g1,c49890_g1,c73565_g1,c15713_g1,c7996_g1c178114_g1,c39419_g1	Metabolism	Xenobiotics biodegradation and metabolism
ko00908	Zeatin biosynthesis	17	c71861_g1,c30982_g1,c1663_g1c32073_g1	Metabolism	Metabolism of terpenoids and polyketides
ko00750	Vitamin B6 metabolism	16	c51226_g1,c79640_g1,c109128_g1,c112404_g1,c59932_g1,c56532_g1,c18928_g1c232310_g1,c224567_g1,c163747_g1	Metabolism	Metabolism of cofactors and vitamins
ko00902	Monoterpenoid biosynthesis	16	c75019_g1,c45131_g1,c170034_g1c208982_g1,c333282_g1,c333281_g1,c297832_g1,c207269_g1	Metabolism	Metabolism of terpenoids and polyketides
ko04917	Prolactin signaling pathway	16	c393740_g1,c146071_g1,c9350_g1,c216_g1c148981_g1,c171528_g1,c231430_g1,c139647_g1	Organismal Systems	Endocrine system
ko00625	Chloroalkane and chloroalkene degradation	16	c226562_g1,c178550_g1,c133220_g1,c203573_g1	Metabolism	Xenobiotics biodegradation and metabolism
ko04744	Phototransduction	16	c206830_g1c215501_g1,c196002_g1	Organismal Systems	Sensory system
ko04740	Olfactory transduction	16	c206830_g1c215501_g1,c196002_g1	Organismal Systems	Sensory system
ko04713	Circadian entrainment	16	c206830_g1c215501_g1,c196002_g1	Organismal Systems	Environmental adaptation
ko00627	Aminobenzoate degradation	15	c78745_g1,c49890_g1,c7996_g1,c6592_g1,c46096_g1,c6731_g1,c73635_g1c178114_g1,c39419_g1	Metabolism	Xenobiotics biodegradation and metabolism
ko00904	Diterpenoid biosynthesis	15	c87102_g1c150820_g1,c51512_g1,c137370_g1,c57804_g1,c6899_g1	Metabolism	Metabolism of terpenoids and polyketides
ko04971	Gastric acid secretion	15	c206830_g1c215501_g1,c196002_g1	Organismal Systems	Digestive system
ko04970	Salivary secretion	15	c206830_g1c215501_g1,c196002_g1	Organismal Systems	Digestive system
ko04925	Aldosterone synthesis and secretion	15	c206830_g1c215501_g1,c196002_g1	Organismal Systems	Endocrine system
ko04745	Phototransduction - fly	15	c206830_g1c215501_g1,c196002_g1	Organismal Systems	Sensory system
ko00909	Sesquiterpenoid and triterpenoid biosynthesis	14	c127926_g1,c5294_g1c139030_g1,c215251_g1,c140495_g1,c134266_g1,c119259_g1,c161759_g1,c121565_g1,c354666_g1,c14433_g1	Metabolism	Metabolism of terpenoids and polyketides
ko00740	Riboflavin metabolism	14	c118891_g1,c220105_g1c106287_g1,c148792_g1,c71264_g1,c146138_g1,c126471_g1,c147134_g1,c131284_g1,c213090_g1	Metabolism	Metabolism of cofactors and vitamins
ko00140	Steroid hormone biosynthesis	14	c393740_g1,c146071_g1,c216_g1c148981_g1,c171528_g1,c300070_g1,c300071_g1,c139647_g1	Metabolism	Lipid metabolism
ko00531	Glycosaminoglycan degradation	14	c39556_g1c356597_g1,c119928_g1,c118929_g1,c300408_g1,c33264_g1,c140294_g1	Metabolism	Glycan biosynthesis and metabolism
ko04062	Chemokine signaling pathway	14	c9350_g1c170059_g1,c231430_g1,c297555_g1	Organismal Systems	Immune system
ko04340	Hedgehog signaling pathway	14	c9350_g1c231430_g1,c162203_g1,c238324_g1	Environmental Information Processing	Signal transduction
ko02010	ABC transporters	13	c194058_g1c132381_g1,c143621_g1,c218425_g1,c16936_g1,c216963_g1,c194121_g1,c11921_g1	Environmental Information Processing	Membrane transport
ko00261	Monobactam biosynthesis	13	c193326_g1,c156770_g1,c20397_g1,c221854_g1,c50245_g1,c134203_g1,c84438_g1	Metabolism	Biosynthesis of other secondary metabolites
ko00660	C5-Branched dibasic acid metabolism	13	c3319_g1,c74414_g1,c97346_g1,c106467_g1c529_g1,c26336_g1	Metabolism	Carbohydrate metabolism
ko04622	RIG-I-like receptor signaling pathway	13	c102259_g1,c35353_g1c236931_g1,c202377_g1	Organismal Systems	Immune system
ko04923	Regulation of lipolysis in adipocytes	12	c113594_g1c182387_g1,c199070_g1,c177384_g1,c127022_g1,c11065_g1	Organismal Systems	Endocrine system
ko04973	Carbohydrate digestion and absorption	12	c124081_g1,c197092_g1,c219690_g1,c20190_g1	Organismal Systems	Digestive system
ko00603	Glycosphingolipid biosynthesis - globo series	11	c73369_g1,c104158_g1,c48438_g1c127488_g1,c356597_g1,c119928_g1,c130434_g1,c300408_g1	Metabolism	Glycan biosynthesis and metabolism
ko04974	Protein digestion and absorption	11	c5756_g1,c24472_g1c153360_g1,c212831_g1,c146285_g1	Organismal Systems	Digestive system
ko00591	Linoleic acid metabolism	11	c51854_g1,c120291_g1,c13428_g1,c62069_g1c140376_g1	Metabolism	Lipid metabolism
ko00521	Streptomycin biosynthesis	11	c132432_g1,c90864_g1c226093_g1,c157506_g1,c20190_g1	Metabolism	Biosynthesis of other secondary metabolites
ko04711	Circadian rhythm - fly	11	c9350_g1c231430_g1,c162203_g1,c238324_g1	Organismal Systems	Environmental adaptation
ko00905	Brassinosteroid biosynthesis	11	c131716_g1,c225109_g1,c58852_g1c368752_g1	Metabolism	Metabolism of terpenoids and polyketides
ko04614	Renin-angiotensin system	11	c5756_g1,c24472_g1c160082_g1	Organismal Systems	Endocrine system
ko01220	Degradation of aromatic compounds	11	c226562_g1,c129520_g1,c298202_g1	Metabolism	Overview
ko00903	Limonene and pinene degradation	11	c178550_g1,c133220_g1,c203573_g1	Metabolism	Metabolism of terpenoids and polyketides
ko00072	Synthesis and degradation of ketone bodies	11	c76363_g1c227815_g1,c192458_g1	Metabolism	Lipid metabolism
ko04012	ErbB signaling pathway	11	c9350_g1c230715_g1,c231430_g1	Environmental Information Processing	Signal transduction
ko00830	Retinol metabolism	11	c183537_g1c226562_g1	Metabolism	Metabolism of cofactors and vitamins
ko04621	NOD-like receptor signaling pathway	10	c34951_g1,c110166_g1,c11199_g1c240275_g1,c216925_g1	Organismal Systems	Immune system
ko00540	Lipopolysaccharide biosynthesis	10	c89723_g1,c57428_g1c120214_g1,c172926_g1	Metabolism	Glycan biosynthesis and metabolism
ko00440	Phosphonate and phosphinate metabolism	10	c34146_g1c67521_g1,c145628_g1	Metabolism	Metabolism of other amino acids
ko04664	Fc epsilon RI signaling pathway	10	c170059_g1,c297555_g1	Organismal Systems	Immune system
ko04913	Ovarian steroidogenesis	8	c393740_g1,c146071_g1,c216_g1c148981_g1,c171528_g1,c139647_g1	Organismal Systems	Endocrine system
ko04976	Bile secretion	8	c170043_g1,c143621_g1,c16936_g1,c11921_g1	Organismal Systems	Digestive system
ko04550	Signaling pathways regulating pluripotency of stem cells	8	c63422_g1,c9350_g1c231430_g1	Cellular Processes	Cellular commiunity
ko04630	Jak-STAT signaling pathway	8	c168663_g1	Environmental Information Processing	Signal transduction
ko04964	Proximal tubule bicarbonate reclamation	8	c211465_g1	Organismal Systems	Excretory system
ko04975	Fat digestion and absorption	7	c183537_g1,c120291_g1,c13428_g1-	Organismal Systems	Digestive system
ko00362	Benzoate degradation	7	c76363_g1c227815_g1	Metabolism	Xenobiotics biodegradation and metabolism
ko04611	Platelet activation	7	c7965_g1-	Organismal Systems	Immune system
ko04215	Apoptosis - multiple species	6	c5042_g1,c53792_g1,c48533_g1c147950_g1	Cellular Processes	Cell growth and death
ko04670	Leukocyte transendothelial migration	6	c170059_g1,c297555_g1	Organismal Systems	Immune system
ko00524	Butirosin and neomycin biosynthesis	6	c20190_g1	Metabolism	Biosynthesis of other secondary metabolites
ko04726	Serotonergic synapse	6	c361460_g1	Organismal Systems	Nervous system
ko00401	Novobiocin biosynthesis	6	c96263_g1,c16305_g1c104255_g1,c146284_g1,c179157_g1,c361460_g1,c139266_g1	Metabolism	Biosynthesis of other secondary metabolites
ko00604	Glycosphingolipid biosynthesis - ganglio series	5	c356597_g1,c119928_g1,c300408_g1	Metabolism	Glycan biosynthesis and metabolism
ko00944	Flavone and flavonol biosynthesis	5	c130574_g1,c127279_g1,c235576_g1	Metabolism	Biosynthesis of other secondary metabolites
ko00623	Toluene degradation	5	c151015_g1	Metabolism	Xenobiotics biodegradation and metabolism
ko00364	Fluorobenzoate degradation	5	c151015_g1	Metabolism	Xenobiotics biodegradation and metabolism
ko00965	Betalain biosynthesis	5	c361460_g1	Metabolism	Biosynthesis of other secondary metabolites
ko00361	Chlorocyclohexane and chlorobenzene degradation	5	c151015_g1	Metabolism	Xenobiotics biodegradation and metabolism
ko00626	Naphthalene degradation	5	c226562_g1	Metabolism	Xenobiotics biodegradation and metabolism
ko04977	Vitamin digestion and absorption	4	c194058_g1c188623_g1	Organismal Systems	Digestive system
ko00471	D-Glutamine and D-glutamate metabolism	4	c211465_g1	Metabolism	Metabolism of other amino acids
ko00785	Lipoic acid metabolism	4	c194641_g1	Metabolism	Metabolism of cofactors and vitamins
ko00402	Benzoxazinoid biosynthesis	4	c27461_g1	Metabolism	Biosynthesis of other secondary metabolites
ko00254	Aflatoxin biosynthesis	3	c194734_g1,c73513_g1	Metabolism	Biosynthesis of other secondary metabolites
ko00514	Other types of O-glycan biosynthesis	3	c22019_g1,c107827_g1	Metabolism	Glycan biosynthesis and metabolism
ko00930	Caprolactam degradation	3	c129520_g1,c298202_g1	Metabolism	Xenobiotics biodegradation and metabolism
ko00232	Caffeine metabolism	3	c45951_g1	Metabolism	Biosynthesis of other secondary metabolites
ko00901	Indole alkaloid biosynthesis	3	c361460_g1	Metabolism	Biosynthesis of other secondary metabolites
ko00942	Anthocyanin biosynthesis	3	c371796_g1	Metabolism	Biosynthesis of other secondary metabolites
ko01051	Biosynthesis of ansamycins	2	c218106_g1,c142153_g1	Metabolism	Metabolism of terpenoids and polyketides
ko00550	Peptidoglycan biosynthesis	2	c22472_g1	Metabolism	Glycan biosynthesis and metabolism
ko00791	Atrazine degradation	1	c48369_g1	Metabolism	Xenobiotics biodegradation and metabolism
ko01053	Biosynthesis of siderophore group nonribosomal peptides	1	c370069_g1	Metabolism	Metabolism of terpenoids and polyketides
