# Supplementary material for: Unveiling the transcriptomic complexity of Miscanthus sinensis using a combination of PacBio long read- and Illumina short read sequencing platforms
Source: BMC Genomics. 2021 Sep 22;22:690. doi: 10.1186/s12864-021-07971-x (PMC8459517; doi:10.1186/s12864-021-07971-x)
Supplement: Supplementary file 6 — Additional file 6. Annotated information of transcription factors based on the PlantTFDB v3.0 database. [file 12864_2021_7971_MOESM6_ESM.xlsx]

## Sheet: Additional file 3
Additional file 6: Annotated information of transcription factors based on the PlantTFDB v3.0 database.
Family	Gene ID	PlantTFDB ID	Identity	Query coverage (%)	Align Length	Q start	Q end	T start	T end	E-value	Score	Function
CAMTA	c152710_g1	Traes_5DL_6A730A96A.2	33.68	24.48	285	3318	3602	259	352	1.101e-11	124	CAMTA family protein
	c113339_g1	TRIUR3_23040-P1	51.21	50.26	2340	468	2807	203	974	0	1801	CAMTA family protein
	c234873_g1	TRIUR3_23040-P1	39.6	6.18	303	215	517	61	155	8.83432e-10	147	CAMTA family protein
	c159766_g1	Traes_5DL_6A730A96A.2	37.3	47.4	555	483	1037	85	266	3.71102e-27	260	CAMTA family protein
	c187955_g1	GRMZM2G143205_P01	49.02	49.1	1527	266	1792	19	507	1.43998e-91	834	CAMTA family protein
	c69486_g1	GSBRNA2T00090682001	53.06	26.67	147	653	799	106	153	6.59259e-06	122	CAMTA family protein
	c154334_g1	TRIUR3_23040-P1	35.71	11.52	582	755	1336	220	396	1.67921e-72	241	CAMTA family protein
	c233330_g1	Seita.9G380100.1.p	73.53	16.29	510	4107	4616	813	978	1.7046e-144	647	CAMTA family protein
	c91282_g1	Sobic.001G261501.1.p	88.4	28.67	876	2705	3580	427	719	0	1311	CAMTA family protein
	c236729_g1	Sobic.001G261501.1.p	96.73	77.5	2382	1804	4185	187	978	0	3815	CAMTA family protein
	c69603_g1	ONIVA10G07200.4	43.46	12.69	756	3373	4128	1548	1780	2.74899e-35	350	CAMTA family protein
	c127246_g1	ONIVA10G07200.5	26.93	32.18	1041	1029	2069	113	466	1.93872e-20	252	CAMTA family protein
	c197927_g1	mrna10891.1-v1.0-hybrid	50.85	9.56	177	583	759	244	301	3.47301e-13	189	CAMTA family protein
	c222950_g1	ONIVA10G07200.4	45.08	12.25	693	3336	4028	1580	1804	1.15086e-34	374	CAMTA family protein
	c140958_g1	GRMZM2G431243_P01	91.21	28.66	819	2354	3172	397	668	0	1309	CAMTA family protein
	c95089_g1	ONIVA10G07200.4	57.22	9.91	540	3038	3577	1567	1748	4.61065e-48	487	CAMTA family protein
	c5835_g1	676752474	63.89	5.66	324	394	717	1043	1149	5.58731e-56	353	CAMTA family protein
	c23464_g1	Sobic.001G351700.2.p	53.58	52.13	1557	90	1646	5	519	8.37378e-142	1195	CAMTA family protein
	c25836_g1	Sobic.003G407200.1.p	65.34	62.6	1584	2030	3613	317	845	0	1657	CAMTA family protein
	c98079_g1	Sobic.002G380200.3.p	57.67	50.19	1563	2275	3837	513	1028	0	1131	CAMTA family protein
	c161541_g1	Sobic.002G306000.2.p	95.28	48.69	1329	1391	2719	150	594	0	2284	CAMTA family protein
	c23240_g1	676752474	32.48	5.98	348	2752	3099	1451	1563	2.2554e-07	141	CAMTA family protein
	c39155_g1	Sobic.002G306000.2.p	40.71	84.35	2367	1129	3495	97	867	4.42268e-123	976	CAMTA family protein
	c175933_g1	GRMZM2G341747_P01	44.21	54.12	1713	1178	2890	314	865	1.9705e-87	796	CAMTA family protein
	c37685_g1	Sobic.001G351700.1.p	34.03	57.71	1938	1790	3727	434	1024	3.05222e-68	443	CAMTA family protein
	c160279_g1	GRMZM2G431243_P01	68.89	76.61	2289	1212	3500	170	896	0	2521	CAMTA family protein
	c207472_g1	XP_010094319.1	35.92	9.65	309	1369	1677	272	371	1.77227e-07	139	CAMTA family protein
	c37270_g1	ONIVA10G07200.4	35.06	13.62	735	2392	3126	1571	1820	6.22451e-38	374	CAMTA family protein
	c192233_g1	Sobic.003G407200.1.p	93.55	33.02	837	1177	2013	283	561	0	1444	CAMTA family protein
	c85561_g1	462933854	35.73	50.43	1977	501	2477	176	817	1.1928e-87	505	CAMTA family protein
	c132299_g1	Sobic.001G351700.2.p	34.65	42.71	1413	166	1578	53	474	5.58949e-47	284	CAMTA family protein
	c215330_g1	Sobic.001G351700.1.p	35.71	99.71	3273	200	3472	4	1024	4.18457e-94	846	CAMTA family protein
	c191022_g1	Sobic.001G351700.1.p	90.32	9.08	279	277	555	78	170	9.64702e-120	455	CAMTA family protein
	c130912_g1	Traes_5DL_6A730A96A.2	42.91	63.8	762	929	1690	61	305	1.3616e-52	494	CAMTA family protein
	c178283_g1	Sobic.001G261501.2.p	94.24	40.84	1251	1579	2829	449	865	0	2019	CAMTA family protein
	c46223_g1	Sobic.001G351700.1.p	35.7	95.8	3189	110	3298	18	998	8.87155e-101	893	CAMTA family protein
	c194927_g1	Sobic.001G351700.2.p	92.27	19.53	582	1837	2418	546	738	0	950	CAMTA family protein
	c27828_g1	676752474	45.45	2.33	132	1532	1663	1102	1145	2.56842e-08	84	CAMTA family protein
	c23676_g1	Sobic.001G351700.2.p	91.99	61.64	1830	1197	3026	346	954	0	2959	CAMTA family protein
	c174756_g1	GRMZM2G431243_P01	48.53	98	3045	212	3256	5	934	0	1828	CAMTA family protein
	c191307_g1	ONIVA10G07200.3	29.62	12.82	723	1784	2506	1671	1922	2.20397e-12	183	CAMTA family protein
	c108379_g1	Sobic.002G306000.2.p	43.02	71.44	2022	66	2087	1	653	1.12635e-104	913	CAMTA family protein
	c36524_g1	Traes_5DL_6A730A96A.2	43.48	23.18	276	788	1063	88	176	8.72973e-10	157	CAMTA family protein
	c156876_g1	GRMZM2G431243_P01	41.69	56.27	1629	1505	3133	413	946	0	802	CAMTA family protein
	c103747_g1	XP_010094319.1	54.95	10.71	333	2075	2407	261	371	1.31306e-31	344	CAMTA family protein
	c4173_g1	Sobic.001G261501.1.p	96.4	54.21	1668	1441	3108	187	740	0	2802	CAMTA family protein
	c161090_g1	Sobic.001G351700.1.p	42.11	45.21	1389	85	1473	14	476	2.36929e-105	619	CAMTA family protein
	c213450_g1	Sobic.001G261501.2.p	57.81	73.46	2250	213	2462	272	1021	0	1657	CAMTA family protein
	c55489_g1	Traes_5DL_6A730A96A.2	33.7	69.53	792	2230	3021	93	359	4.61541e-36	367	CAMTA family protein
	c95818_g1	Traes_5DL_6A730A96A.2	44.17	29.69	360	1121	1480	67	180	7.02454e-19	230	CAMTA family protein
	c27825_g1	Achn102611	69.23	2.13	78	2897	2974	151	176	1.49782e-08	104	CAMTA family protein
	c185345_g1	Sobic.003G407200.1.p	45.61	50.3	1338	193	1530	50	474	1.10822e-145	793	CAMTA family protein
	c44270_g1	Sobic.001G261501.1.p	71.7	59	1842	65	1906	117	719	0	2133	CAMTA family protein
	c16536_g1	Traes_5DL_6A730A96A.2	43.3	23.7	291	785	1075	91	181	1.18234e-22	178	CAMTA family protein
	c58526_g1	Sobic.002G306000.2.p	53.12	50.88	1401	102	1502	16	480	1.07094e-163	1081	CAMTA family protein
	c119602_g1	Traes_5DL_6A730A96A.2	38.2	45.57	534	283	816	67	241	1.0406e-16	212	CAMTA family protein
	c31650_g1	676752474	36.47	8.73	492	1567	2058	1039	1203	2.66277e-17	224	CAMTA family protein
	c139220_g1	Araip.KLB3I	61.54	41.76	117	2097	2213	1	38	5.83181e-06	118	CAMTA family protein
	c141567_g1	676752474	28.81	5.77	354	292	645	1451	1559	1.79778e-06	132	CAMTA family protein
	c235827_g1	ONIVA10G07200.4	35.19	5.66	306	2279	2584	1657	1760	7.8803e-13	142	CAMTA family protein
	c100591_g1	676752474	31.96	5.13	291	1541	1831	1443	1539	6.08258e-09	153	CAMTA family protein
	c7550_g1	676752474	59.43	12.92	729	385	1113	1043	1286	5.47331e-77	719	CAMTA family protein
	c149323_g1	Traes_5DL_6A730A96A.2	48.86	45.57	528	153	680	67	241	4.92043e-45	434	CAMTA family protein
	c235318_g1	ONIVA10G07200.4	40.83	9.04	489	1886	2374	1638	1803	1.06672e-42	314	CAMTA family protein
	c172069_g1	XP_011401233.1	40.85	5.31	210	858	1067	1020	1090	1.19558e-07	142	CAMTA family protein
	c230915_g1	ONIVA10G07200.1	39.1	14.21	825	1410	2234	1712	1997	2.24608e-48	483	CAMTA family protein
	c109855_g1	ONIVA10G07200.4	69.7	1.8	99	263	361	1773	1805	6.03098e-12	139	CAMTA family protein
	c199609_g1	ONIVA10G07200.4	69.77	2.34	129	464	592	1756	1798	1.15472e-13	193	CAMTA family protein
	c71579_g1	GSBRNA2T00102145001	54.29	5.48	186	244	429	12	80	6.19766e-09	152	CAMTA family protein
	c133363_g1	XP_010094319.1	62.03	7.63	237	942	1178	286	364	1.79807e-29	283	CAMTA family protein
	c179749_g1	XP_010094319.1	58.89	8.69	270	849	1118	283	372	6.10097e-31	290	CAMTA family protein
	c205922_g1	Traes_5DL_6A730A96A.2	41.72	80.73	933	1402	2334	53	362	5.83181e-73	638	CAMTA family protein
	c26712_g1	TRIUR3_23040-P1	77.27	1.43	66	2197	2262	1472	1493	1.0025e-06	91	CAMTA family protein
	c154967_g1	KZV22762.1	61.25	5.59	240	1468	1707	1279	1356	3.92923e-55	256	CAMTA family protein
	c27555_g1	GSBRNA2T00102145001	52.88	23.05	849	176	1024	2	291	1.74645e-65	617	CAMTA family protein
	c201014_g1	Sobic.002G306000.2.p	34.13	71.88	2100	89	2188	8	664	1.03798e-44	448	CAMTA family protein
	c38765_g1	XP_010090639.1	41.38	9.9	333	56	388	255	364	1.66595e-13	190	CAMTA family protein
	c27390_g1	GSBRNA2T00102145001	52.88	23.05	849	218	1066	2	291	8.80676e-66	620	CAMTA family protein
	c225009_g1	KZV22762.1	43.75	7.81	333	1366	1698	1257	1365	1.69032e-11	173	CAMTA family protein
	c198072_g1	Traes_5DL_6A730A96A.2	60	19.53	225	665	889	166	240	1.12772e-55	239	CAMTA family protein
	c180399_g1	Traes_5DL_6A730A96A.2	44.12	17.19	204	1399	1602	174	239	7.31254e-17	138	CAMTA family protein
	c28366_g1	XP_010094319.1	48.21	5.12	168	103	270	306	358	2.33283e-11	125	CAMTA family protein
	c84309_g1	KZV22762.1	34.09	11.17	510	1218	1727	1241	1396	1.12628e-15	209	CAMTA family protein
	c76071_g1	TRIUR3_23040-P1	54.84	4.04	186	1841	2026	1472	1533	3.33964e-13	188	CAMTA family protein
	c184202_g1	676752474	27.5	7.78	459	333	791	1415	1561	9.49212e-07	133	CAMTA family protein
	c228369_g1	TRIUR3_23040-P1	53.23	4.04	186	1798	1983	1472	1533	2.21215e-12	181	CAMTA family protein
	c223652_g1	KZV22762.1	39.13	17.26	738	303	1040	1156	1396	5.44582e-36	376	CAMTA family protein
	c143589_g1	Traes_5DL_6A730A96A.2	44.35	28.39	330	484	813	175	283	2.14074e-35	226	CAMTA family protein
	c209753_g1	KZV22762.1	51.65	6.3	273	542	814	1144	1231	6.91701e-36	230	CAMTA family protein
	c45304_g1	KZV22762.1	41.67	5.09	213	1123	1335	1206	1276	6.67197e-24	129	CAMTA family protein
	c1131_g1	KZV22762.1	29.02	17.84	924	391	1314	1148	1396	2.03651e-21	255	CAMTA family protein
	c145551_g1	KZV22762.1	32.14	12.61	555	986	1540	1215	1390	7.53624e-09	111	CAMTA family protein
	c192692_g1	ONIVA10G07200.3	61.88	7.68	543	981	1523	1711	1861	1.53057e-93	522	CAMTA family protein
	c130937_g1	KZV22762.1	30.04	16.91	762	785	1546	1161	1396	2.0071e-25	287	CAMTA family protein
	c211563_g1	KZV22762.1	67.51	16.83	708	449	1156	1119	1353	1.43441e-101	830	CAMTA family protein
	c14300_g1	KZV22762.1	34.88	9.24	372	785	1156	1218	1346	2.01753e-08	145	CAMTA family protein
	c30001_g1	KZV22762.1	52.81	6.3	267	433	699	1178	1265	5.10307e-30	239	CAMTA family protein
	c188667_g1	TRIUR3_23040-P1	56.92	4.23	195	1266	1460	1472	1536	1.23146e-16	214	CAMTA family protein
	c73863_g1	Achn001091	33.33	6.27	276	402	677	77	169	7.02462e-07	132	CAMTA family protein
	c127781_g1	KZV22762.1	39.6	6.52	303	880	1182	1306	1396	1.56623e-30	190	CAMTA family protein
	c200767_g1	TRIUR3_23040-P1	61.29	4.04	186	1115	1300	1472	1533	9.43948e-17	214	CAMTA family protein
	c174434_g1	KZV22762.1	26.89	19.7	1038	80	1117	1122	1396	3.34648e-25	282	CAMTA family protein
	c17697_g1	676752474	37.19	6.25	357	588	944	1722	1839	2.17369e-14	179	CAMTA family protein
	c338369_g1	ONIVA10G07200.2	69.81	2.66	159	202	360	1843	1895	9.39064e-13	181	CAMTA family protein
	c128335_g1	441667	36.78	8.86	243	289	531	630	716	1.77449e-06	128	CAMTA family protein
	c4594_g1	676752474	31.31	15.4	918	97	1014	1596	1886	2.23099e-32	340	CAMTA family protein
	c1986_g1	676752474	33.23	15.4	927	195	1121	1596	1886	1.81939e-35	365	CAMTA family protein
	c166220_g1	TRIUR3_23040-P1	45.9	3.97	183	702	884	1472	1532	8.19245e-10	154	CAMTA family protein
	c92393_g1	TRIUR3_23040-P1	45.9	3.97	183	723	905	1472	1532	2.51242e-09	150	CAMTA family protein
	c44726_g1	KZV22762.1	34.36	17.12	753	310	1062	1156	1394	2.66229e-29	312	CAMTA family protein
	c184754_g1	XP_010090639.1	48	6.75	216	525	740	254	328	2.95338e-12	173	CAMTA family protein
	c284874_g1	676752474	30.3	6.19	396	674	1069	1445	1561	3.97005e-08	140	CAMTA family protein
	c118471_g1	Achn102611	69.62	6.48	237	321	557	40	118	2.35527e-29	310	CAMTA family protein
	c20634_g1	TRIUR3_23040-P1	59.38	4.04	192	643	834	1472	1533	1.11076e-16	207	CAMTA family protein
	c4730_g1	Traes_5DL_6A730A96A.2	46.03	32.55	378	480	857	134	258	7.36735e-36	272	CAMTA family protein
	c8298_g1	TRIUR3_23040-P1	61.54	4.23	195	686	880	1472	1536	8.99987e-19	224	CAMTA family protein
	c132168_g1	MDP0000265800	48.86	15.1	639	153	791	16	230	3.8944e-51	476	CAMTA family protein
	c9951_g1	TRIUR3_23040-P1	60	4.23	195	541	735	1472	1536	9.58591e-19	224	CAMTA family protein
	c186846_g1	Zmw_sc03263.1.g00150.1	46.97	10.27	396	80	475	1076	1199	4.8853e-20	233	CAMTA family protein
	c180885_g1	TRIUR3_23040-P1	62.9	4.04	186	500	685	1472	1533	2.42794e-19	227	CAMTA family protein
	c281595_g1	TRIUR3_23040-P1	43.55	4.04	186	191	376	1472	1533	4.24967e-08	136	CAMTA family protein
	c208555_g1	TRIUR3_23792-P1	94.12	2.31	102	93	194	1076	1109	4.55043e-12	167	CAMTA family protein
	c375547_g1	PH01002143G0030	42.11	8.7	285	91	375	966	1057	2.08908e-16	201	CAMTA family protein
	c220474_g1	TRIUR3_23792-P1	69.39	3.32	147	88	234	1076	1124	1.7534e-07	130	CAMTA family protein
	c289509_g1	Traes_5DL_6A730A96A.2	42.35	21.88	249	51	299	57	140	5.09169e-12	161	CAMTA family protein
	c343372_g1	Traes_5DL_6A730A96A.2	41.35	27.08	312	1	312	270	373	1.30264e-19	216	CAMTA family protein
	c101836_g1	Spipo6G0049800	83.33	5.02	162	150	311	1016	1069	6.32093e-22	238	CAMTA family protein
	c241526_g1	XP_016472343.1	53.66	4.8	123	131	253	368	405	1.8915e-06	115	CAMTA family protein
	c378408_g1	Pahal.E00617.3	95.35	5.03	129	223	351	801	843	3.44286e-19	213	CAMTA family protein
	c361988_g1	Achn102611	72.73	2.71	99	2	100	119	151	1.45654e-08	130	CAMTA family protein
	c379343_g1	676752474	71.95	4.34	246	3	248	1481	1562	7.40718e-31	298	CAMTA family protein
	c354185_g1	Zmw_sc01549.1.g00090.1	76.74	7.28	126	33	158	74	116	1.84206e-18	202	CAMTA family protein
	c378992_g1	ONIVA10G07200.2	70.42	3.57	213	6	218	1739	1809	8.2632e-29	281	CAMTA family protein
	c285710_g1	Sobic.001G474600.1.p	75.34	5.84	219	1	219	810	867	5.25991e-28	274	CAMTA family protein
	c379206_g1	Pbr037875.2	98.53	6.42	204	2	205	879	946	1.59242e-40	366	CAMTA family protein
	c31347_g1	XP_010094319.1	59.38	6.18	192	3493	3684	269	332	1.37391e-27	228	CAMTA family protein
	c168959_g1	TRIUR3_23040-P1	55.84	25.65	1173	1745	2917	582	975	0	1063	CAMTA family protein
	c33933_g1	XP_010094319.1	43.66	6.47	204	1735	1938	294	360	1.35295e-09	125	CAMTA family protein
	c114533_g1	Sobic.001G474600.1.p	55	20.82	636	2909	3544	447	653	4.95725e-127	528	CAMTA family protein
	c32204_g1	GSBRNA2T00090682001	100	16.11	87	600	686	107	135	5.90203e-13	161	CAMTA family protein
	c65775_g1	KN538730.1_FGP048	36.2	13.53	735	3618	4352	13	281	4.42258e-30	336	CAMTA family protein
	c93542_g1	Traes_5DL_6A730A96A.2	49.81	67.71	801	560	1360	95	354	6.06328e-70	626	CAMTA family protein
	c84552_g1	ONIVA10G07200.1	40.45	12.47	789	3581	4369	1728	1978	4.55077e-27	310	CAMTA family protein
	c124071_g1	ONIVA10G07200.4	75.99	14.54	807	3345	4151	1538	1804	8.52259e-108	980	CAMTA family protein
	c47370_g1	ONIVA10G07200.5	30.26	22.91	771	1088	1858	348	599	4.73012e-37	247	CAMTA family protein
	c181408_g1	Traes_2DS_D05DC56BD.2	33.55	26.44	888	1970	2857	419	679	8.34226e-23	170	CAMTA family protein
	c221665_g1	Traes_5DL_6A730A96A.2	34.43	77.86	909	1757	2665	67	365	5.78149e-41	407	CAMTA family protein
	c8905_g1	XP_011401233.1	30.54	13.31	714	2013	2726	1019	1196	1.79948e-24	274	CAMTA family protein
	c123560_g1	Sobic.001G351700.1.p	94.61	48.83	1494	1773	3266	350	849	0	2495	CAMTA family protein
	c95492_g1	ONIVA10G07200.1	26.83	10.48	690	2649	3338	1725	1935	1.70458e-18	188	CAMTA family protein
	c102652_g1	KZV22762.1	53.66	2.79	123	3115	3237	1258	1296	1.60044e-10	104	CAMTA family protein
	c104034_g1	676752474	35.35	5.03	297	3591	3887	1451	1545	1.78762e-08	150	CAMTA family protein
	c115559_g1	Pavir.7NG139200.2.p	39.12	41.44	1266	1999	3264	519	927	7.81577e-49	436	CAMTA family protein
	c217059_g1	ONIVA10G07200.4	30.14	14.98	792	2512	3303	1546	1820	4.21761e-20	249	CAMTA family protein
	c8216_g1	Sobic.006G051800.1.p	44.73	98.49	3081	152	3232	16	995	3.11797e-177	1432	CAMTA family protein
	c101974_g1	KZV22762.1	34.09	11.17	510	2524	3033	1241	1396	1.10679e-15	211	CAMTA family protein
	c80799_g1	ONIVA10G07200.1	93.46	7.6	459	2234	2692	1714	1866	1.54749e-107	694	CAMTA family protein
	c51867_g1	Sobic.001G474600.1.p	54.79	31.69	960	492	1451	30	344	1.01907e-134	685	CAMTA family protein
	c122932_g1	Sobic.002G306000.2.p	32.76	73.3	2217	853	3069	224	893	5.10154e-43	439	CAMTA family protein
	c69107_g1	Sobic.001G351700.1.p	96.78	100	3072	280	3351	1	1024	0	5256	CAMTA family protein
	c125898_g1	Sobic.006G051800.1.p	51.81	62.01	1863	1387	3249	379	995	6.62861e-128	1087	CAMTA family protein
	c224827_g1	GRMZM2G431243_P01	43.57	96.1	2964	296	3259	23	934	0	1562	CAMTA family protein
	c232256_g1	Sobic.003G407200.1.p	46.11	53.96	1368	1345	2712	284	739	7.62106e-99	765	CAMTA family protein
	c55761_g1	Traes_5DL_6A730A96A.2	52.11	18.49	204	1256	1459	152	222	2.65416e-22	164	CAMTA family protein
	c153215_g1	Sobic.001G351700.1.p	40.7	67.97	2172	1219	3390	329	1024	2.8191e-96	860	CAMTA family protein
	c141047_g1	Sobic.001G351700.1.p	52.31	31.25	996	870	1865	251	570	1.54277e-124	632	CAMTA family protein
	c23498_g1	Sobic.003G407200.1.p	96.3	99.05	2508	474	2981	9	845	0	4264	CAMTA family protein
	c193746_g1	LPERR03G17060.1	41.81	43.45	1362	1011	2372	266	713	1.43952e-108	607	CAMTA family protein
	c124058_g1	Sobic.001G351700.2.p	96.84	44.84	1329	46	1374	1	443	0	2316	CAMTA family protein
	c185823_g1	Sobic.001G261501.2.p	39.72	84.72	2742	233	2974	126	990	9.44699e-115	888	CAMTA family protein
	c121991_g1	Sobic.003G407200.1.p	96.01	80.12	2031	76	2106	9	685	0	3444	CAMTA family protein
	c192497_g1	XP_010094319.1	51.81	8.01	249	1838	2086	304	386	3.51771e-30	232	CAMTA family protein
	c223484_g1	Sobic.001G351700.1.p	40.32	47.85	1500	362	1861	103	592	7.09409e-124	664	CAMTA family protein
	c2820_g1	Sobic.003G407200.1.p	93.71	37.63	948	1588	2535	413	730	0	1502	CAMTA family protein
	c165331_g1	GSBRNA2T00102145001	77.42	2.46	93	1533	1625	197	227	6.74489e-17	152	CAMTA family protein
	c195810_g1	Sobic.001G351700.2.p	81.38	66.09	1944	387	2330	162	814	0	2734	CAMTA family protein
	c189949_g1	Sevir.5G439200.1.p	53.06	28.59	708	203	910	49	293	2.81073e-113	519	CAMTA family protein
	c165531_g1	676752474	32.95	4.66	264	1602	1865	1452	1539	1.27998e-07	142	CAMTA family protein
	c225986_g1	ONIVA10G07200.4	58.44	7.9	462	1613	2074	1540	1684	4.97762e-35	374	CAMTA family protein
	c144212_g1	ONIVA10G07200.2	35.6	9.34	543	2001	2543	1775	1960	1.71192e-28	250	CAMTA family protein
	c48713_g1	Araip.IW5LR	75	38.16	264	1043	1306	131	217	5.83259e-50	342	CAMTA family protein
	c124128_g1	Pahal.I04672.1	37.04	57.17	1899	496	2394	367	952	6.05269e-65	500	CAMTA family protein
	c377166_g1	KZV22762.1	41.08	17.05	711	2145	2855	1146	1383	1.44396e-43	444	CAMTA family protein
	c224706_g1	Araip.KLB3I	64.71	37.36	102	2072	2173	1	34	5.4403e-07	126	CAMTA family protein
	c62337_g1	Traes_5DL_6A730A96A.2	48.21	14.06	165	635	799	126	179	1.09022e-07	139	CAMTA family protein
	c116053_g1	Sobic.003G407200.1.p	93.99	27.34	699	487	1185	50	280	7.55685e-172	1171	CAMTA family protein
	c145746_g1	Traes_5DL_6A730A96A.2	40.28	18.23	216	546	761	95	164	9.19486e-15	123	CAMTA family protein
	c205167_g1	ONIVA10G07200.4	42.22	14.43	768	1601	2368	1532	1796	9.94532e-52	510	CAMTA family protein
	c154720_g1	KZV22762.1	32.18	6.02	258	1806	2063	1267	1350	6.65832e-07	89	CAMTA family protein
	c163151_g1	Traes_5DL_6A730A96A.2	34.62	30.21	345	1528	1872	122	237	1.34808e-07	138	CAMTA family protein
	c11440_g1	GSBRNA2T00102145001	60	3.97	150	889	1038	242	291	5.08987e-17	163	CAMTA family protein
	c29877_g1	Pahal.G00886.1	49.73	52.42	1614	257	1870	397	927	3.54006e-127	906	CAMTA family protein
	c69742_g1	Araip.IW5LR	39.02	51.32	369	864	1232	70	186	1.17721e-14	190	CAMTA family protein
	c7868_g1	KZV22762.1	32	15.33	816	1001	1816	1181	1394	4.2154e-23	271	CAMTA family protein
	c26314_g1	KZV22762.1	30.32	11.6	645	871	1515	1189	1350	2.9064e-11	171	CAMTA family protein
	c208506_g1	676752474	27.5	7.78	459	341	799	1415	1561	7.31402e-07	134	CAMTA family protein
	c127406_g1	KZV22762.1	41.67	7.23	312	1564	1875	1257	1357	3.67796e-07	137	CAMTA family protein
	c101611_g1	TRIUR3_23040-P1	53.12	2.08	96	2145	2240	1502	1533	9.07677e-06	104	CAMTA family protein
	c147079_g1	676752474	40.22	4.82	276	794	1069	1065	1155	3.94291e-07	136	CAMTA family protein
	c77613_g1	XP_010094319.1	59.82	10.81	336	375	710	261	372	3.61015e-31	337	CAMTA family protein
	c95229_g1	XP_010094319.1	58.67	7.24	225	104	328	297	371	2.07376e-27	263	CAMTA family protein
	c111157_g1	676752474	44.71	4.45	252	587	838	1113	1196	2.31095e-09	155	CAMTA family protein
	c187411_g1	676752474	47.62	2.22	126	837	962	1066	1107	5.82605e-08	96	CAMTA family protein
	c224359_g1	KZV22762.1	32.28	15.97	723	818	1540	1143	1365	3.96142e-21	254	CAMTA family protein
	c9346_g1	KZV22762.1	32.85	9.53	402	1211	1612	1178	1310	3.84729e-13	128	CAMTA family protein
	c143156_g1	KZV22762.1	41.28	15.83	681	960	1640	1136	1356	4.90907e-44	391	CAMTA family protein
	c240152_g1	Traes_5DL_6A730A96A.2	34.32	66.15	768	314	1081	90	343	3.39166e-28	302	CAMTA family protein
	c202489_g1	KZV22762.1	36	5.3	225	1102	1326	1182	1255	8.18013e-11	123	CAMTA family protein
	c118185_g1	KZV22762.1	39.71	8.74	393	1307	1699	1253	1374	2.53209e-18	230	CAMTA family protein
	c224737_g1	Traes_5DL_6A730A96A.2	55.7	37.76	447	540	986	144	288	2.35535e-68	404	CAMTA family protein
	c240423_g1	mrna10891.1-v1.0-hybrid	33.33	20.59	366	609	974	230	354	9.87393e-15	198	CAMTA family protein
	c227269_g1	KZV22762.1	44.18	19.77	837	459	1295	1121	1396	1.25149e-56	542	CAMTA family protein
	c225080_g1	XP_010094319.1	58.62	5.6	174	811	984	308	365	1.21543e-17	189	CAMTA family protein
	c227666_g1	TRIUR3_23040-P1	69.44	2.34	108	1598	1705	1473	1508	2.91673e-08	135	CAMTA family protein
	c193716_g1	mrna10891.1-v1.0-hybrid	40.66	14.83	270	414	683	241	330	6.29571e-13	183	CAMTA family protein
	c152462_g1	Achn102611	72.13	5	183	1549	1731	116	176	5.80755e-19	234	CAMTA family protein
	c51989_g1	KZV22762.1	32.31	16.76	759	551	1309	1163	1396	1.57906e-29	321	CAMTA family protein
	c11_g1	676752474	36.11	7.52	408	606	1013	1421	1562	2.73876e-12	179	CAMTA family protein
	c204441_g1	KZV22762.1	40.13	11.03	465	549	1013	1146	1299	5.22382e-43	275	CAMTA family protein
	c132858_g1	Achn001091	28.28	11.46	546	399	944	77	246	2.16213e-07	137	CAMTA family protein
	c163364_g1	Oropetium_20150105_13372A	59.43	47.17	300	793	1092	1	100	5.76558e-26	272	CAMTA family protein
	c301490_g1	MDP0000265800	57.14	2.95	126	31	156	188	229	9.61154e-07	131	CAMTA family protein
	c44940_g1	TRIUR3_23040-P1	61.29	4.04	186	1161	1346	1472	1533	6.83681e-17	216	CAMTA family protein
	c140660_g1	GSBRNA2T00102145001	52.86	23.05	849	166	1014	2	291	5.76661e-67	610	CAMTA family protein
	c72766_g1	Prupe.8G060300.1.p	42.11	7	228	815	1042	687	762	3.08066e-08	143	CAMTA family protein
	c32797_g1	TRIUR3_23040-P1	51.22	2.67	123	1154	1276	1495	1535	1.17688e-11	124	CAMTA family protein
	c45943_g1	KZV22762.1	49.37	11.17	465	865	1329	1241	1396	2.67329e-42	347	CAMTA family protein
	c93080_g1	MDP0000265800	51.61	6.46	267	154	420	11	102	2.61803e-28	252	CAMTA family protein
	c3305_g1	GSBRNA2T00102145001	52.86	23.05	849	222	1070	2	291	1.65138e-67	609	CAMTA family protein
	c117619_g1	KZV22762.1	39.13	17.26	738	322	1059	1156	1396	7.11893e-37	375	CAMTA family protein
	c238749_g1	GRMZM2G143205_P01	95.9	12.25	366	322	687	875	996	2.4126e-57	527	CAMTA family protein
	c45198_g1	Oropetium_20150105_13372A	98.08	24.53	156	558	713	1	52	3.27202e-26	270	CAMTA family protein
	c69248_g1	KZV22762.1	46.21	18.77	780	246	1025	1135	1396	3.53567e-61	558	CAMTA family protein
	c92172_g1	GSBRNA2T00102145001	49.21	5.01	189	692	880	202	264	6.19461e-12	172	CAMTA family protein
	c146442_g1	TRIUR3_23040-P1	54.55	2.73	132	586	717	1488	1529	6.01793e-06	122	CAMTA family protein
	c122599_g1	TRIUR3_23040-P1	62.26	3.45	159	561	719	1472	1524	1.45421e-12	175	CAMTA family protein
	c146469_g1	TRIUR3_23040-P1	61.29	4.04	186	657	842	1470	1531	1.05075e-16	208	CAMTA family protein
	c48097_g1	TRIUR3_23040-P1	60	4.23	195	653	847	1472	1536	9.00913e-19	224	CAMTA family protein
	c122124_g1	441667	36.78	8.86	243	237	479	630	716	1.13503e-06	127	CAMTA family protein
	c293021_g1	ONIVA10G07200.4	55.05	3.87	327	135	461	1686	1756	5.88565e-31	288	CAMTA family protein
	c230802_g1	TRIUR3_23040-P1	59.68	4.04	186	598	783	1472	1533	5.59256e-17	209	CAMTA family protein
	c25471_g1	TRIUR3_23040-P1	61.02	3.84	177	526	702	1472	1530	1.01934e-16	206	CAMTA family protein
	c335502_g1	XP_011401233.1	33.99	14.96	750	49	798	928	1127	2.90181e-30	313	CAMTA family protein
	c346498_g1	Spipo6G0049800	70.97	2.88	93	735	827	1024	1054	3.48622e-06	121	CAMTA family protein
	c254710_g1	TRIUR3_23040-P1	69.35	4.04	186	139	324	1472	1533	1.50128e-20	235	CAMTA family protein
	c195293_g1	Achn102611	70.49	5	183	227	409	116	176	2.71496e-21	238	CAMTA family protein
	c320031_g1	Spipo6G0049800	81.48	2.51	81	1	81	1024	1050	2.60358e-07	124	CAMTA family protein
	c318308_g1	676752474	41.18	2.7	153	273	425	1778	1828	2.02021e-07	124	CAMTA family protein
	c271191_g1	XP_010094319.1	63.06	10.71	333	70	402	262	372	2.28544e-43	395	CAMTA family protein
	c285167_g1	ORUFI07G23760.3	51.47	6.64	192	33	224	111	178	1.02776e-11	157	CAMTA family protein
	c272860_g1	TRIUR3_23040-P1	68.29	2.67	120	235	354	496	536	1.76544e-09	140	CAMTA family protein
	c285168_g1	Traes_2AS_506D953C1.1	100	9.79	123	195	317	97	137	1.467e-23	238	CAMTA family protein
	c241552_g1	Traes_5DL_6A730A96A.2	52.5	10.42	120	196	315	179	218	5.67473e-07	101	CAMTA family protein
	c289508_g1	Traes_5DL_6A730A96A.2	50.55	23.44	267	18	284	57	146	6.69125e-21	218	CAMTA family protein
	c391274_g1	KN538730.1_FGP048	38.1	6.14	300	1	300	86	207	4.49026e-13	166	CAMTA family protein
	c284488_g1	GRMZM2G341747_P02	79.31	60.84	213	3	215	6	92	6.80187e-32	285	CAMTA family protein
	c361985_g1	Achn102611	72.73	2.71	99	2	100	119	151	1.7341e-08	130	CAMTA family protein
	c382604_g1	KZV22762.1	84.21	5.44	228	1	228	1308	1383	7.82239e-35	326	CAMTA family protein
	c285169_g1	Sobic.002G380200.1.p	98.11	5.15	159	64	222	97	149	1.42092e-30	293	CAMTA family protein
	c243030_g1	Sobic.002G380200.2.p	94.74	3.74	114	106	219	821	858	2.83847e-19	209	CAMTA family protein
	c310961_g1	GRMZM2G431243_P01	95.83	5.06	144	40	183	887	934	4.14055e-25	252	CAMTA family protein
	c2986_g1	Traes_5DL_6A730A96A.2	30.33	80.73	981	1350	2330	35	344	6.62251e-28	306	CAMTA family protein
	c150076_g1	Sobic.001G351700.1.p	96.29	39.45	1209	1808	3016	621	1024	0	1990	CAMTA family protein
	c200365_g1	KN538730.1_FGP048	45.83	4.73	285	2618	2902	723	816	6.01082e-23	168	CAMTA family protein
	c56840_g1	mrna10891.1-v1.0-hybrid	43.16	15.32	282	386	667	242	334	7.46527e-11	170	CAMTA family protein
	c17626_g1	ONIVA10G07200.4	85.59	11.11	687	3411	4097	1601	1804	1.5744e-104	955	CAMTA family protein
	c115998_g1	ONIVA10G07200.4	67.41	14.27	798	3336	4133	1532	1793	1.03015e-93	868	CAMTA family protein
	c23648_g1	ONIVA10G07200.4	58.16	15.2	840	3195	4034	1526	1804	1.37778e-69	669	CAMTA family protein
	c54729_g1	mrna10891.1-v1.0-hybrid	39.24	12.85	237	508	744	230	307	1.54241e-09	158	CAMTA family protein
	c152167_g1	ONIVA10G07200.3	70.59	6.92	408	3358	3765	1798	1933	4.20919e-111	467	CAMTA family protein
	c223943_g1	mrna10891.1-v1.0-hybrid	33.94	17.79	315	527	841	247	354	4.25726e-11	171	CAMTA family protein
	c122521_g1	ONIVA10G07200.4	37.58	8.01	420	2730	3149	1588	1734	2.47715e-20	204	CAMTA family protein
	c217596_g1	Sobic.001G351700.1.p	95.64	38.09	1167	2385	3551	635	1024	0	1892	CAMTA family protein
	c52606_g1	Pavir.2NG487900.1.p	91.54	36.29	993	2462	3454	582	912	0	1316	CAMTA family protein
	c213904_g1	Sobic.001G474600.1.p	97.33	48.89	1458	2083	3540	509	994	0	2372	CAMTA family protein
	c29313_g1	LPERR03G17060.1	50.22	20.85	642	221	862	1	215	1.86984e-99	446	CAMTA family protein
	c206137_g1	Sobic.001G474600.1.p	90.84	41.75	1245	1813	3057	421	835	0	1900	CAMTA family protein
	c212467_g1	Sobic.001G351700.1.p	95.68	18.07	552	2844	3395	840	1024	0	856	CAMTA family protein
	c104588_g1	Sevir.9G385200.1.p	41	47.35	1545	1935	3479	535	1017	9.89324e-76	655	CAMTA family protein
	c15449_g1	Sevir.5G439200.1.p	79.14	32.44	810	360	1169	5	282	0	1151	CAMTA family protein
	c92295_g1	Sobic.001G351700.1.p	41.44	70.61	2418	461	2878	159	881	2.9965e-101	774	CAMTA family protein
	c176885_g1	Sobic.001G351700.2.p	61.46	36.64	1098	901	1998	266	627	4.82421e-110	961	CAMTA family protein
	c187246_g1	XP_011401233.1	30.4	15.86	816	1678	2493	1019	1230	9.24883e-30	330	CAMTA family protein
	c138889_g1	XP_011401233.1	36.07	8.53	366	2118	2483	1090	1203	1.44186e-11	166	CAMTA family protein
	c155730_g1	GRMZM2G431243_P01	41.24	70.18	2181	1019	3199	250	915	4.81905e-173	957	CAMTA family protein
	c1421_g1	Sobic.001G351700.2.p	49.82	74.8	2361	523	2883	128	866	0	1449	CAMTA family protein
	c15069_g1	Sobic.001G351700.2.p	89.49	47.17	1485	634	2118	187	652	0	2371	CAMTA family protein
	c48671_g1	Sobic.002G380200.3.p	98.35	11.77	363	2887	3249	856	976	0	563	CAMTA family protein
	c117121_g1	KN540903.1_FGP004	32.44	67.74	2109	1084	3192	278	972	3.95173e-69	470	CAMTA family protein
	c9500_g1	Sobic.002G306000.2.p	92.83	32.06	876	1876	2751	422	714	7.62171e-180	1439	CAMTA family protein
	c120121_g1	Sobic.001G351700.2.p	38.34	59.31	1824	84	1907	10	595	1.16768e-74	693	CAMTA family protein
	c171524_g1	Sobic.006G051800.1.p	58.05	59.7	1797	560	2356	141	734	0	1500	CAMTA family protein
	c104753_g1	Brast02G200900.1.p	42.09	51.91	1650	295	1944	76	604	0	818	CAMTA family protein
	c158802_g1	Seita.2G395300.1.p	72.32	37.03	1251	160	1410	6	386	0	1434	CAMTA family protein
	c1450_g1	Do016252.1	37.48	99.6	3159	174	3332	5	1000	1.63314e-115	998	CAMTA family protein
	c136993_g1	Sobic.001G351700.2.p	59.41	56.98	1689	917	2605	252	814	0	1398	CAMTA family protein
	c44154_g1	Sobic.002G306000.2.p	97.69	56.89	1560	1552	3111	395	914	0	2474	CAMTA family protein
	c62043_g1	Sobic.002G306000.2.p	87.43	20.9	573	1346	1918	416	606	0	897	CAMTA family protein
	c206477_g1	Sobic.001G351700.1.p	42	86.62	2709	76	2784	2	888	5.47249e-176	1314	CAMTA family protein
	c152977_g1	Traes_5DL_6A730A96A.2	35.67	40.89	471	415	885	68	224	1.32955e-19	193	CAMTA family protein
	c70851_g1	Sobic.002G380200.3.p	55.66	71.5	2214	965	3178	274	1008	0	1761	CAMTA family protein
	c183947_g1	Sobic.002G306000.2.p	43.84	62.04	1788	808	2595	34	600	1.68604e-107	933	CAMTA family protein
	c165305_g1	Sobic.001G261501.1.p	96.18	33.27	1020	1010	2029	380	719	0	1706	CAMTA family protein
	c177451_g1	Sobic.001G351700.2.p	42.94	79.96	2427	474	2900	162	951	1.96241e-144	1197	CAMTA family protein
	c135057_g1	Sobic.003G407200.1.p	70.73	68.05	1716	999	2714	241	815	0	1994	CAMTA family protein
	c18885_g1	676752474	34.78	3.65	189	1526	1714	1135	1203	2.19423e-08	93	CAMTA family protein
	c176627_g1	Sobic.002G306000.2.p	97.31	57	1563	1382	2944	394	914	0	2458	CAMTA family protein
	c156215_g1	462876582	47.13	45.32	1431	1256	2686	415	888	0	875	CAMTA family protein
	c181059_g1	Sobic.003G407200.1.p	42.57	59.53	1539	114	1652	24	526	9.98849e-78	709	CAMTA family protein
	c188079_g1	KZV22762.1	66.67	6.02	252	558	809	1148	1231	1.06265e-53	311	CAMTA family protein
	c87754_g1	ONIVA10G07200.4	31.93	8.99	465	1759	2223	1535	1699	2.0563e-07	118	CAMTA family protein
	c139213_g1	Araip.KLB3I	65.79	41.76	114	2097	2210	1	38	2.50424e-08	136	CAMTA family protein
	c88445_g1	mrna10891.1-v1.0-hybrid	39.13	7.41	138	371	508	233	277	7.2454e-06	82	CAMTA family protein
	c57437_g1	KZV22762.1	65.41	13.11	552	466	1017	1119	1301	3.14975e-67	637	CAMTA family protein
	c309916_g1	KZV22762.1	27	15.54	783	103	885	1148	1364	7.58626e-12	177	CAMTA family protein
	c184125_g1	Traes_5DL_6A730A96A.2	31.6	75.78	954	527	1480	59	349	1.61341e-21	250	CAMTA family protein
	c94899_g1	Araip.IW5LR	71.63	61.4	423	886	1308	78	217	1.03154e-54	492	CAMTA family protein
	c57732_g1	KN538730.1_FGP023	69.16	7.14	321	2174	2494	983	1061	5.90554e-46	334	CAMTA family protein
	c151957_g1	Traes_5DL_6A730A96A.2	40.32	32.03	342	2044	2385	190	312	2.55776e-24	241	CAMTA family protein
	c79386_g1	KZV22762.1	63.86	5.73	249	1467	1715	1222	1301	2.42818e-22	266	CAMTA family protein
	c75753_g1	ONIVA10G07200.2	33.94	14.47	933	1490	2422	1686	1973	2.88097e-23	274	CAMTA family protein
	c14718_g1	XP_010094319.1	63.27	4.73	147	1087	1233	261	309	1.10725e-25	170	CAMTA family protein
	c16660_g1	Traes_5DL_6A730A96A.2	26.98	50.78	573	1579	2151	95	289	7.12031e-06	124	CAMTA family protein
	c210073_g1	ONIVA10G07200.3	32.88	10.64	594	1138	1731	1680	1888	7.18842e-21	208	CAMTA family protein
	c91837_g1	KZV22762.1	26.05	15.11	765	1304	2068	1183	1393	2.27559e-11	172	CAMTA family protein
	c6201_g1	EMT32010	45.37	18.9	627	1573	2199	838	1044	1.5369e-77	339	CAMTA family protein
	c80103_g1	MDP0000265800	33.93	7.44	333	132	464	21	126	1.12959e-10	167	CAMTA family protein
	c130941_g1	Traes_5DL_6A730A96A.2	39.87	30.73	474	1152	1625	67	184	3.34169e-21	247	CAMTA family protein
	c136370_g1	Traes_5DL_6A730A96A.2	37.66	76.56	933	185	1117	67	360	6.68223e-45	429	CAMTA family protein
	c188267_g1	Traes_5DL_6A730A96A.2	43.97	59.38	666	648	1313	62	289	8.68058e-50	465	CAMTA family protein
	c165284_g1	GSBRNA2T00102145001	52.38	6.68	252	1817	2068	198	281	5.28778e-21	253	CAMTA family protein
	c237891_g1	ONIVA10G07200.4	57.83	12.04	678	1055	1732	1537	1757	8.40015e-57	548	CAMTA family protein
	c216461_g1	676752474	43.64	2.91	165	148	312	1451	1505	9.92762e-07	117	CAMTA family protein
	c74626_g1	TRIUR3_23792-P1	56.25	4.2	192	1364	1555	1414	1475	5.12937e-12	178	CAMTA family protein
	c155632_g1	Araip.IW5LR	35.95	62.72	459	945	1403	78	220	2.38422e-07	132	CAMTA family protein
	c210297_g1	Traes_5DL_6A730A96A.2	65.52	7.55	87	525	611	220	248	9.86529e-14	116	CAMTA family protein
	c156153_g1	Araip.IW5LR	45.45	44.74	330	880	1209	116	217	7.77889e-14	183	CAMTA family protein
	c128848_g1	676752474	54.29	1.85	105	698	802	1133	1167	3.55025e-08	112	CAMTA family protein
	c132039_g1	Traes_5DL_6A730A96A.2	32.57	47.92	636	1264	1899	183	366	8.07958e-30	268	CAMTA family protein
	c184022_g1	Traes_5DL_6A730A96A.2	35.15	39.84	432	747	1178	85	237	2.1439e-12	176	CAMTA family protein
	c108529_g1	ONIVA10G07200.3	33.33	5.14	291	1317	1607	1775	1875	1.23699e-08	120	CAMTA family protein
	c226915_g1	KZV22762.1	52.84	12.46	504	564	1067	1182	1355	1.67322e-46	461	CAMTA family protein
	c36947_g1	ONIVA10G07200.3	39.07	14.05	795	587	1381	1674	1949	1.15184e-47	470	CAMTA family protein
	c127064_g1	Traes_5DL_6A730A96A.2	35.95	78.12	888	843	1730	63	362	7.54372e-53	484	CAMTA family protein
	c226611_g1	KZV22762.1	40.91	8.67	378	681	1058	1241	1361	5.27312e-16	210	CAMTA family protein
	c22636_g1	Prupe.8G060300.1.p	43.04	7.27	237	1204	1440	684	762	1.75968e-08	146	CAMTA family protein
	c80081_g1	GSBRNA2T00102145001	46.39	7.47	267	810	1076	210	303	2.67888e-35	214	CAMTA family protein
	c212187_g1	KZV22762.1	56.3	16.76	714	452	1165	1129	1362	1.85911e-82	694	CAMTA family protein
	c9862_g1	KZV22762.1	32.69	16.76	759	597	1355	1163	1396	9.04069e-29	314	CAMTA family protein
	c993_g1	676752474	36.11	7.52	408	603	1010	1421	1562	5.44387e-12	176	CAMTA family protein
	c60702_g1	TRIUR3_23040-P1	54.84	4.04	186	1433	1618	1472	1533	1.91426e-13	188	CAMTA family protein
	c55629_g1	Traes_5DL_6A730A96A.2	43.43	24.22	291	1243	1533	67	159	5.52348e-14	169	CAMTA family protein
	c158241_g1	KZV22762.1	38.27	17.69	789	486	1274	1142	1388	1.55972e-35	368	CAMTA family protein
	c197096_g1	KZV22762.1	55.43	12.25	525	320	844	1133	1303	1.55626e-85	500	CAMTA family protein
	c144101_g1	KN538730.1_FGP023	41.82	6.69	330	996	1325	991	1064	5.35522e-15	200	CAMTA family protein
	c64730_g1	TRIUR3_23040-P1	57.69	3.39	156	1306	1461	1485	1536	8.21173e-13	177	CAMTA family protein
	c8123_g1	KZV22762.1	62.11	13.4	570	839	1408	1210	1396	2.03137e-65	600	CAMTA family protein
	c146834_g1	KZV22762.1	61.19	18.91	804	273	1076	1133	1396	1.30522e-99	853	CAMTA family protein
	c87040_g1	676752474	25.72	14.19	783	322	1104	1618	1885	1.02857e-10	164	CAMTA family protein
	c65835_g1	KZV22762.1	33.77	15.97	642	417	1058	1143	1365	2.87111e-24	276	CAMTA family protein
	c52110_g1	KZV22762.1	28.08	17.84	924	254	1177	1148	1396	9.70217e-25	279	CAMTA family protein
	c167440_g1	KZV22762.1	27.76	17.84	924	222	1145	1148	1396	2.14354e-24	276	CAMTA family protein
	c52540_g1	KZV22762.1	32.17	15.47	753	473	1225	1181	1396	3.08038e-22	259	CAMTA family protein
	c96228_g1	KZV22762.1	28.08	17.84	924	206	1129	1148	1396	6.78345e-25	280	CAMTA family protein
	c23716_g1	ONIVA10G07200.4	96.55	6.32	348	782	1129	1689	1804	9.35987e-68	618	CAMTA family protein
	c148263_g1	KZV22762.1	30.04	16.91	762	298	1059	1161	1396	7.21936e-26	287	CAMTA family protein
	c141780_g1	KZV22762.1	27.17	15.11	765	429	1193	1183	1393	2.1402e-12	178	CAMTA family protein
	c146406_g1	KZV22762.1	39.01	9.38	405	604	1008	1182	1312	1.10454e-09	155	CAMTA family protein
	c137892_g1	KZV22762.1	51.93	12.03	507	348	854	1148	1315	2.70067e-47	459	CAMTA family protein
	c46189_g1	Achn102611	72.88	4.84	177	989	1165	116	174	6.85953e-20	238	CAMTA family protein
	c160575_g1	KN538730.1_FGP023	51.55	8.32	291	825	1115	996	1087	1.6644e-15	189	CAMTA family protein
	c121244_g1	KN538730.1_FGP048	34.75	13.58	738	154	891	12	281	1.0789e-31	333	CAMTA family protein
	c109402_g1	676752474	45.72	15.78	906	143	1048	1590	1887	4.73566e-74	658	CAMTA family protein
	c215174_g1	KZV22762.1	37.86	9.74	420	360	779	1178	1313	1.31511e-20	230	CAMTA family protein
	c77453_g1	MDP0000265800	40.77	15.38	654	225	878	11	229	1.21369e-42	417	CAMTA family protein
	c156008_g1	TRIUR3_23040-P1	59.38	4.04	192	537	728	1472	1533	9.82598e-16	201	CAMTA family protein
	c535_g1	TRIUR3_23040-P1	53.49	2.8	129	555	683	1473	1515	3.04071e-10	117	CAMTA family protein
	c38731_g1	TRIUR3_23040-P1	64.86	2.41	111	675	785	1472	1508	2.79806e-10	131	CAMTA family protein
	c36392_g1	Achn102611	67.65	5.58	201	358	558	116	183	4.55397e-21	241	CAMTA family protein
	c352841_g1	PH01002143G0030	35.42	8.8	288	279	566	965	1057	1.50188e-07	133	CAMTA family protein
	c229649_g1	Traes_5DL_6A730A96A.2	52.07	30.73	363	405	767	67	184	3.39053e-29	295	CAMTA family protein
	c190056_g1	Pbr015154.1	40.5	10.51	318	209	526	14	134	8.93526e-08	134	CAMTA family protein
	c199046_g1	TRIUR3_23792-P1	91.18	2.31	102	118	219	1076	1109	1.76603e-11	163	CAMTA family protein
	c133175_g1	ONIVA10G07200.2	74.74	4.77	285	292	576	1845	1939	2.242e-43	411	CAMTA family protein
	c282687_g1	Achn102611	60	5.33	225	4	228	54	118	1.24303e-22	243	CAMTA family protein
	c252806_g1	TRIUR3_23040-P1	66.67	2.15	99	6	104	1485	1517	4.22123e-08	129	CAMTA family protein
	c302182_g1	mrna10891.1-v1.0-hybrid	44.83	9.56	174	4	177	253	310	5.70444e-12	156	CAMTA family protein
	c276347_g1	Sobic.001G261501.2.p	97.5	3.92	120	2	121	334	373	1.51879e-17	199	CAMTA family protein
	c406712_g1	Sobic.001G474600.1.p	94.12	3.42	102	133	234	959	992	1.12289e-13	168	CAMTA family protein
	c387107_g1	Achn001091	52.17	4.51	207	4	210	208	274	5.85432e-13	162	CAMTA family protein
	c52578_g1	XP_010094319.1	59.42	6.66	207	2624	2830	304	372	1.26767e-22	232	CAMTA family protein
	c182786_g1	XP_010094319.1	55.46	11.2	348	1764	2111	257	372	9.71734e-32	349	CAMTA family protein
	c88748_g1	GSBRNA2T00090682001	59.62	27.22	156	586	741	110	158	1.33007e-06	127	CAMTA family protein
	c209491_g1	TRIUR3_23040-P1	37.46	22.14	1020	1050	2069	386	725	1.62374e-82	418	CAMTA family protein
	c60521_g1	ONIVA10G07200.4	36.78	11.17	726	3470	4195	1553	1757	1.09189e-12	187	CAMTA family protein
	c49253_g1	Sobic.001G261501.2.p	93.93	30.56	939	2340	3278	379	690	0	1589	CAMTA family protein
	c124307_g1	ONIVA10G07200.4	43.98	12.04	696	3385	4080	1548	1768	1.95424e-30	338	CAMTA family protein
	c75009_g1	ONIVA10G07200.2	72.19	7.13	453	3634	4086	1809	1950	5.95122e-65	502	CAMTA family protein
	c189405_g1	ONIVA10G07200.1	96.3	5.37	324	3526	3849	1828	1935	5.35669e-126	569	CAMTA family protein
	c82514_g1	XP_010094319.1	34.06	12.45	381	1763	2143	261	389	5.24881e-08	146	CAMTA family protein
	c16876_g1	mrna10891.1-v1.0-hybrid	35.71	20.59	366	424	789	230	354	2.55107e-13	190	CAMTA family protein
	c196357_g1	Traes_5DL_6A730A96A.2	45.45	29.95	348	2007	2354	169	283	7.65518e-20	199	CAMTA family protein
	c96953_g1	Sobic.003G407200.1.p	95.48	62.49	1587	1062	2648	31	558	0	2762	CAMTA family protein
	c150129_g1	Traes_5DL_6A730A96A.2	40.94	74.48	885	2000	2884	91	376	2.09647e-51	486	CAMTA family protein
	c6096_g1	KZV22762.1	38.64	8.17	372	2887	3258	1241	1354	3.6587e-11	173	CAMTA family protein
	c124246_g1	ONIVA10G07200.3	40	9.52	546	2847	3392	1731	1917	1.08751e-38	331	CAMTA family protein
	c187507_g1	TRIUR3_23040-P1	55.9	26.69	1266	7	1272	203	612	0	1169	CAMTA family protein
	c220799_g1	ONIVA10G07200.4	38.16	4.14	204	1653	1856	1559	1634	6.86084e-21	112	CAMTA family protein
	c23433_g1	GRMZM2G143205_P01	50.09	48.9	1524	240	1763	23	509	3.10296e-109	958	CAMTA family protein
	c215310_g1	PH01000919G0460	39.58	61.15	2241	1200	3440	428	1129	1.51665e-135	761	CAMTA family protein
	c213236_g1	Sobic.001G261501.1.p	39.26	98.73	3171	295	3465	14	1022	1.54248e-121	1048	CAMTA family protein
	c126440_g1	Sobic.002G380200.1.p	97.21	41.75	1287	2374	3660	601	1030	0	2083	CAMTA family protein
	c68452_g1	Pavir.9NG356600.1.p	34.67	93.86	3042	263	3304	16	978	8.1696e-91	822	CAMTA family protein
	c225110_g1	Sobic.006G051800.1.p	83.1	48.94	1467	1126	2592	227	713	0	1918	CAMTA family protein
	c147633_g1	GRMZM2G341747_P01	52.82	55.1	1683	1488	3170	338	899	0	1187	CAMTA family protein
	c234999_g1	ONIVA10G07200.4	56.92	13.56	747	2490	3236	1555	1803	5.7616e-57	561	CAMTA family protein
	c40062_g1	Sobic.001G351700.1.p	78.43	38.28	1173	2356	3528	633	1024	0	1539	CAMTA family protein
	c79681_g1	Traes_5DL_6A730A96A.2	41.4	38.54	459	544	1002	119	266	1.16568e-30	238	CAMTA family protein
	c127469_g1	Sobic.001G261501.2.p	97.71	64.25	1968	1368	3335	366	1021	0	3156	CAMTA family protein
	c57972_g1	GRMZM2G341747_P01	40.52	82.16	2586	298	2883	26	863	4.89473e-123	1056	CAMTA family protein
	c75884_g1	676752474	48.81	4.45	252	312	563	1715	1798	1.77315e-25	214	CAMTA family protein
	c23221_g1	Sobic.001G474600.1.p	96.3	87.02	2595	819	3413	130	994	0	4323	CAMTA family protein
	c213237_g1	Pahal.B04640.1	43.42	45.18	1482	1596	3077	441	904	1.24763e-114	753	CAMTA family protein
	c212682_g1	Sobic.001G351700.2.p	37.46	76.82	2442	71	2512	1	759	2.73892e-88	800	CAMTA family protein
	c170900_g1	Sobic.001G351700.1.p	96.78	100	3072	213	3284	1	1024	0	5252	CAMTA family protein
	c123430_g1	Sobic.001G351700.1.p	41.9	90.62	2898	347	3244	96	1023	1.10994e-142	1193	CAMTA family protein
	c233904_g1	Sobic.001G351700.2.p	45.95	70.45	2166	181	2346	37	732	4.39055e-131	1109	CAMTA family protein
	c42470_g1	Brast01G040800.1.p	51.56	27.01	669	1918	2586	465	689	1.57669e-106	477	CAMTA family protein
	c8364_g1	Sobic.006G051800.1.p	87.64	53.67	1602	1680	3281	462	995	0	2044	CAMTA family protein
	c209244_g1	Seita.2G395300.1.p	35.26	86.59	2739	488	3226	93	983	3.85334e-92	830	CAMTA family protein
	c93220_g1	Sobic.002G380200.1.p	90.39	37.38	1155	1468	2622	434	818	0	1681	CAMTA family protein
	c197260_g1	Sobic.001G261501.2.p	97.27	64.64	1980	1298	3277	362	1021	0	3164	CAMTA family protein
	c33873_g1	GRMZM2G431243_P01	64.64	35.3	1125	202	1326	1	335	0	1170	CAMTA family protein
	c133658_g1	OMERI03G17850.1	46.36	24.83	750	140	889	21	276	4.20999e-143	495	CAMTA family protein
	c169996_g1	Sobic.001G351700.1.p	42.68	99.51	3126	89	3214	6	1024	7.26446e-180	1446	CAMTA family protein
	c216032_g1	Sobic.001G351700.2.p	68.17	41.5	1239	671	1909	205	614	0	1301	CAMTA family protein
	c160415_g1	Sobic.001G351700.2.p	35.19	89.68	2769	204	2972	38	923	3.23432e-79	728	CAMTA family protein
	c95101_g1	Sobic.003G407200.1.p	43.65	89.94	2409	234	2642	24	783	1.60796e-148	1216	CAMTA family protein
	c196037_g1	Sobic.001G351700.1.p	37.06	84.18	2727	71	2797	7	868	3.3168e-103	830	CAMTA family protein
	c119116_g1	OMERI03G17850.1	45.19	28.61	987	90	1076	95	389	1.6119e-170	600	CAMTA family protein
	c5239_g1	Traes_5DL_6A730A96A.2	40.16	59.64	681	1333	2013	66	294	1.35954e-38	357	CAMTA family protein
	c30748_g1	Sobic.001G351700.1.p	43.21	93.16	2937	225	3161	47	1000	1.17196e-167	1360	CAMTA family protein
	c153761_g1	Sobic.006G051800.1.p	39.35	46.93	1452	1195	2646	384	850	2.33359e-65	525	CAMTA family protein
	c191630_g1	Sobic.001G351700.1.p	45.79	44.24	1353	1820	3172	572	1024	5.79027e-159	779	CAMTA family protein
	c206816_g1	Traes_5DL_6A730A96A.2	52.76	50.78	591	232	822	67	261	1.42274e-51	485	CAMTA family protein
	c226041_g1	Sobic.002G306000.2.p	36.57	90.37	2496	406	2901	88	913	9.16997e-99	869	CAMTA family protein
	c219101_g1	Sobic.001G351700.1.p	66.82	20.02	609	2406	3014	820	1024	0	731	CAMTA family protein
	c233732_g1	ONIVA10G07200.5	26.97	30.36	993	352	1344	54	387	3.75124e-16	214	CAMTA family protein
	c213718_g1	PH01004235G0060	36.62	40.13	1086	97	1182	12	373	2.83932e-75	403	CAMTA family protein
	c79412_g1	Achn102611	52.46	5	183	2815	2997	118	178	2.22601e-10	165	CAMTA family protein
	c155218_g1	Traes_5DL_6A730A96A.2	35.79	74.22	867	2087	2953	78	362	1.78625e-47	454	CAMTA family protein
	c132674_g1	676752474	31.06	10.75	678	57	734	1596	1798	2.96637e-17	224	CAMTA family protein
	c140869_g1	KZV22762.1	38.1	10.1	501	585	1085	1152	1292	1.35374e-21	255	CAMTA family protein
	c189831_g1	PH01000201G0710	71.64	5.15	201	2745	2945	69	133	5.21993e-20	246	CAMTA family protein
	c84145_g1	ONIVA10G07200.2	40.2	10.1	570	1665	2234	1695	1895	3.81661e-38	341	CAMTA family protein
	c52009_g1	MDP0000265800	34.96	8.08	366	317	682	18	132	4.29941e-13	188	CAMTA family protein
	c181836_g1	XP_010094319.1	65.45	5.31	165	1015	1179	262	316	5.27595e-27	196	CAMTA family protein
	c81048_g1	676752474	36.54	5.51	294	887	1180	1100	1203	7.48725e-14	158	CAMTA family protein
	c231072_g1	ONIVA10G07200.3	38.08	14.15	801	692	1492	1661	1938	1.38682e-48	486	CAMTA family protein
	c227078_g1	Traes_5DL_6A730A96A.2	46.39	82.03	948	181	1128	57	371	2.94983e-83	713	CAMTA family protein
	c211162_g1	MDP0000265800	34.96	8.08	366	139	504	18	132	8.91997e-13	185	CAMTA family protein
	c94931_g1	KZV22762.1	38.64	8.17	372	1497	1868	1241	1354	3.75129e-11	171	CAMTA family protein
	c188583_g1	GSBRNA2T00102145001	60.78	3.9	153	1190	1342	183	231	2.73166e-11	172	CAMTA family protein
	c228970_g1	Sobic.003G407200.1.p	44.1	64.5	1665	960	2624	301	845	0	894	CAMTA family protein
	c194242_g1	TRIUR3_23040-P1	59.02	3.97	183	2372	2554	1473	1533	6.34865e-16	212	CAMTA family protein
	c87603_g1	ONIVA10G07200.4	70	2.72	150	356	505	1756	1805	3.48171e-16	214	CAMTA family protein
	c3657_g1	KZV22762.1	41.14	10.32	459	1860	2318	1253	1396	1.93871e-24	283	CAMTA family protein
	c202770_g1	676752474	27.87	5.98	366	170	535	1451	1563	1.53817e-07	141	CAMTA family protein
	c148126_g1	676752474	36.11	7.52	408	618	1025	1421	1562	1.40631e-11	175	CAMTA family protein
	c218520_g1	Traes_5DL_6A730A96A.2	50.94	13.8	159	985	1143	126	178	2.02557e-14	133	CAMTA family protein
	c176892_g1	676752474	49.62	27.47	1545	419	1963	1045	1563	1.80843e-137	1168	CAMTA family protein
	c183366_g1	KZV22762.1	51.72	4.01	171	1662	1832	1241	1296	2.30957e-13	135	CAMTA family protein
	c231922_g1	676752474	45.31	3.34	186	251	436	1623	1685	1.63927e-07	140	CAMTA family protein
	c221594_g1	Traes_5DL_6A730A96A.2	33.61	31.25	333	1108	1440	71	190	7.1243e-20	163	CAMTA family protein
	c33107_g1	Traes_5DL_6A730A96A.2	30.19	63.8	774	828	1601	127	371	5.93041e-14	174	CAMTA family protein
	c214252_g1	ONIVA10G07200.3	36.36	4.38	234	1637	1870	1671	1756	1.19062e-12	129	CAMTA family protein
	c344026_g1	GSVIVT01004860001	32.68	11.99	429	1862	2290	13	161	1.16872e-13	192	CAMTA family protein
	c147861_g1	Sobic.001G261501.2.p	97.47	58.18	1782	361	2142	428	1021	0	2822	CAMTA family protein
	c110798_g1	676752474	42.5	14.82	825	607	1431	1135	1414	1.55515e-111	527	CAMTA family protein
	c178587_g1	676752474	48.74	27.32	1536	410	1945	1048	1563	3.53558e-143	1204	CAMTA family protein
	c17002_g1	676752474	30.51	5.88	354	1266	1619	1452	1562	1.6329e-06	131	CAMTA family protein
	c236136_g1	ONIVA10G07200.1	30.34	8.45	495	1347	1841	1792	1961	8.99693e-20	165	CAMTA family protein
	c104487_g1	676752474	49	13.23	741	953	1693	1286	1535	9.55824e-58	525	CAMTA family protein
	c76847_g1	KZV22762.1	60.45	18.91	804	1000	1803	1133	1396	3.57477e-90	801	CAMTA family protein
	c1345_g1	KZV22762.1	35.02	16.76	747	1028	1774	1163	1396	4.18395e-33	354	CAMTA family protein
	c103007_g1	Traes_5DL_6A730A96A.2	33.23	72.92	861	1317	2177	88	367	7.41444e-29	307	CAMTA family protein
	c136316_g1	KZV22762.1	42.42	18.7	780	988	1767	1136	1396	5.23535e-52	506	CAMTA family protein
	c179685_g1	KZV22762.1	43.88	16.76	702	1041	1742	1163	1396	3.07131e-50	492	CAMTA family protein
	c211538_g1	Traes_5DL_6A730A96A.2	41.28	28.12	327	554	880	269	376	1.02198e-31	197	CAMTA family protein
	c7061_g1	KZV22762.1	34.09	11.17	510	742	1251	1241	1396	5.63223e-16	210	CAMTA family protein
	c36843_g1	Do016252.1	51.18	47.4	1416	436	1851	525	998	1.09222e-173	937	CAMTA family protein
	c157616_g1	Sobic.003G407200.1.p	92.59	38.34	966	1024	1989	423	746	0	1512	CAMTA family protein
	c16505_g1	676752474	61.76	1.8	102	746	847	1462	1495	3.69206e-07	102	CAMTA family protein
	c204864_g1	KZV22762.1	29.45	10.32	474	466	939	1165	1308	5.18216e-08	106	CAMTA family protein
	c165795_g1	KZV22762.1	31.97	16.76	795	680	1474	1161	1394	2.33367e-16	212	CAMTA family protein
	c119522_g1	KZV22762.1	32.69	16.76	759	697	1455	1163	1396	9.23263e-29	314	CAMTA family protein
	c126410_g1	mrna10891.1-v1.0-hybrid	32.22	14.66	267	478	744	247	335	3.12378e-06	126	CAMTA family protein
	c128206_g1	PH01000201G0710	64.56	6.25	237	1461	1697	55	133	1.13372e-23	272	CAMTA family protein
	c11194_g1	676752474	25.53	14.19	783	351	1133	1618	1885	7.77398e-12	174	CAMTA family protein
	c153698_g1	KZV22762.1	28.16	17.84	921	281	1201	1148	1396	4.02745e-21	250	CAMTA family protein
	c163449_g1	Sof016657	82.05	21.31	117	663	779	12	50	9.83596e-13	171	CAMTA family protein
	c239249_g1	KZV22762.1	29.27	10.17	462	268	729	1183	1324	3.21193e-10	114	CAMTA family protein
	c143152_g1	KZV22762.1	74.16	6.38	267	952	1218	1308	1396	3.80302e-57	339	CAMTA family protein
	c50426_g1	Prupe.8G060300.1.p	34.86	10.04	309	886	1194	687	795	2.16271e-08	144	CAMTA family protein
	c301492_g1	MDP0000265800	57.14	2.95	126	31	156	188	229	7.80306e-07	131	CAMTA family protein
	c53752_g1	KZV22762.1	34.45	14.33	615	358	972	1136	1335	4.10928e-12	175	CAMTA family protein
	c52190_g1	Sopim04g056270.0.1	33.94	10.68	309	823	1131	624	732	4.28312e-08	141	CAMTA family protein
	c175693_g1	Prupe.8G060300.1.p	35.78	10.04	309	855	1163	687	795	5.14134e-09	149	CAMTA family protein
	c110700_g1	MDP0000265800	53.85	8.15	339	185	523	11	126	8.94059e-32	334	CAMTA family protein
	c180078_g1	KZV22762.1	38.74	17.26	738	133	870	1156	1396	9.2073e-36	364	CAMTA family protein
	c186146_g1	ONIVA10G07200.4	79.21	9.69	534	3	536	1624	1801	1.28621e-92	791	CAMTA family protein
	c363777_g1	PH01002143G0030	40	8.7	285	88	372	965	1056	9.46691e-10	153	CAMTA family protein
	c85650_g1	441667	36.78	8.86	243	268	510	630	716	3.31056e-06	123	CAMTA family protein
	c229320_g1	TRIUR3_23040-P1	56.25	4.17	192	535	726	1473	1536	6.79219e-17	208	CAMTA family protein
	c352839_g1	PH01002143G0030	35.42	8.8	288	372	659	965	1057	2.03859e-07	133	CAMTA family protein
	c124530_g1	TRIUR3_23040-P1	60	4.23	195	541	735	1472	1536	2.07039e-18	220	CAMTA family protein
	c363785_g1	PH01002143G0030	40	8.7	285	88	372	965	1056	6.98487e-10	152	CAMTA family protein
	c105827_g1	Sobic.001G261501.2.p	92.11	11.07	342	7	348	138	250	1.77316e-98	537	CAMTA family protein
	c297259_g1	ONIVA10G07200.2	95	1	60	683	742	1916	1935	5.19904e-06	119	CAMTA family protein
	c79535_g1	TRIUR3_23040-P1	61.54	4.23	195	291	485	1472	1536	4.73113e-20	230	CAMTA family protein
	c347374_g1	462966283	100	5.89	120	3	122	481	520	3.95255e-22	236	CAMTA family protein
	c289990_g1	KZV22762.1	36.84	5.73	285	73	357	1317	1396	1.7493e-08	132	CAMTA family protein
	c258362_g1	KN538730.1_FGP048	48.05	3.87	225	86	310	492	568	1.64348e-10	148	CAMTA family protein
	c283077_g1	ONIVA10G07200.4	96.3	1.47	81	245	325	1726	1752	2.08198e-11	154	CAMTA family protein
	c384254_g1	KZV22762.1	67.71	6.73	288	1	288	1236	1329	1.69656e-36	341	CAMTA family protein
	c407974_g1	XP_010090639.1	52.46	5.49	156	53	208	255	315	6.23273e-11	147	CAMTA family protein
	c360788_g1	TRIUR3_23792-P1	81.25	2.17	96	108	203	1444	1475	3.45807e-10	141	CAMTA family protein
	c376135_g1	XP_010094319.1	57.58	3.19	99	121	219	340	372	1.61513e-06	113	CAMTA family protein
	c47074_g1	Traes_5DL_6A730A96A.2	51.85	14.06	162	760	921	184	237	1.10705e-20	146	CAMTA family protein
	c196505_g1	XP_010094319.1	60	6.76	210	3217	3426	303	372	2.37532e-24	191	CAMTA family protein
	c156826_g1	Sobic.006G051800.1.p	38.39	57.89	1728	3836	5563	420	995	7.44161e-100	592	CAMTA family protein
	c203826_g1	GSBRNA2T00090682001	57.5	44.44	240	474	713	55	134	3.64489e-19	227	CAMTA family protein
	c51802_g1	TRIUR3_23040-P1	51.59	66.28	2949	178	3126	15	1032	0	2430	CAMTA family protein
	c72727_g1	676752474	46	2.65	150	919	1068	1106	1155	6.70378e-10	116	CAMTA family protein
	c237279_g1	TRIUR3_23040-P1	55.56	2.34	108	2407	2514	1477	1512	2.71236e-09	117	CAMTA family protein
	c158792_g1	ONIVA10G07200.4	58.97	14.65	813	3185	3997	1525	1793	4.93416e-79	747	CAMTA family protein
	c190453_g1	XP_010094319.1	46	4.25	150	1887	2036	246	289	1.51873e-11	112	CAMTA family protein
	c580_g1	Traes_5DL_6A730A96A.2	38.19	50.52	591	504	1094	72	265	6.21518e-34	274	CAMTA family protein
	c218803_g1	Sobic.001G351700.1.p	79.67	46.78	1437	2528	3964	546	1024	0	1881	CAMTA family protein
	c84371_g1	ONIVA10G07200.1	62.6	11.92	675	3179	3853	1739	1978	9.2792e-79	745	CAMTA family protein
	c80145_g1	ONIVA10G07200.4	31.79	12.31	795	3117	3911	1567	1792	2.41793e-16	218	CAMTA family protein
	c223691_g1	mrna10891.1-v1.0-hybrid	33	16.31	288	415	702	247	345	5.228e-07	137	CAMTA family protein
	c100919_g1	ONIVA10G07200.3	34.33	3.41	201	3156	3356	1859	1925	2.88725e-26	151	CAMTA family protein
	c236790_g1	Sobic.002G306000.2.p	71.72	45.73	1254	2505	3758	497	914	0	1229	CAMTA family protein
	c121247_g1	Traes_5DL_6A730A96A.2	48.04	25.26	306	754	1059	95	191	1.7875e-44	202	CAMTA family protein
	c173776_g1	676752474	32.11	15.25	852	2260	3111	1167	1454	1.55211e-57	274	CAMTA family protein
	c227973_g1	Sobic.001G261501.1.p	36.36	100	3243	213	3455	1	1022	3.59307e-95	855	CAMTA family protein
	c136810_g1	Sobic.001G474600.1.p	47.35	54.83	1680	1431	3110	300	844	4.38678e-146	992	CAMTA family protein
	c207780_g1	LPERR03G17060.1	42.56	44.03	1380	1858	3237	521	974	3.70811e-83	612	CAMTA family protein
	c34462_g1	GRMZM2G143205_P01	39.05	30.32	987	1046	2032	221	522	1.05141e-71	349	CAMTA family protein
	c147499_g1	XP_010094319.1	42.31	7.14	231	1562	1792	305	378	1.2454e-08	123	CAMTA family protein
	c194258_g1	GRMZM2G341747_P01	39.38	98.24	3111	311	3421	19	1020	2.421e-142	1194	CAMTA family protein
	c208330_g1	Sobic.002G306000.2.p	97.54	44.42	1218	1964	3181	434	839	0	2022	CAMTA family protein
	c144725_g1	ONIVA10G07200.2	85.96	2.86	171	3430	3600	1790	1846	1.1931e-47	274	CAMTA family protein
	c105486_g1	Traes_5DL_6A730A96A.2	52.94	8.85	102	1189	1290	67	100	2.78725e-10	92	CAMTA family protein
	c98916_g1	OGLUM07G22660.3	32.57	41.94	1392	1581	2972	425	864	4.9726e-93	430	CAMTA family protein
	c119393_g1	ORGLA10G0066800.1	35.03	53.77	1734	950	2683	236	784	3.53302e-176	528	CAMTA family protein
	c364_g1	Sobic.006G051800.1.p	79.74	23.22	696	843	1538	227	457	0	926	CAMTA family protein
	c11536_g1	Pavir.9NG818000.1.p	73.38	87.7	2754	678	3431	124	1021	0	3318	CAMTA family protein
	c190672_g1	Sobic.001G351700.1.p	78.89	33.79	1068	51	1118	1	346	0	1508	CAMTA family protein
	c64572_g1	Pavir.9KG253200.1.p	39.42	92.78	3048	256	3303	22	972	1.30075e-127	1089	CAMTA family protein
	c124525_g1	XP_010094319.1	41.3	8.59	270	1659	1928	261	349	1.39013e-09	159	CAMTA family protein
	c186361_g1	Seita.9G380100.1.p	31.55	98.33	3213	85	3297	10	1011	5.85151e-61	587	CAMTA family protein
	c68549_g1	Sobic.001G351700.1.p	50.89	91.21	2943	390	3332	68	1001	0	1922	CAMTA family protein
	c202438_g1	Sobic.001G351700.2.p	74.31	61.94	1926	886	2811	195	806	0	2338	CAMTA family protein
	c201084_g1	Sobic.001G351700.1.p	34.51	98.34	3201	87	3287	4	1010	4.64833e-82	753	CAMTA family protein
	c134084_g1	Sobic.001G351700.2.p	48.89	78.44	2481	828	3308	212	986	5.1454e-164	1338	CAMTA family protein
	c206046_g1	462933854	39.44	37.86	1377	91	1467	47	528	1.28722e-129	645	CAMTA family protein
	c147513_g1	Pavir.9KG402400.2.p	51.82	30.95	966	2045	3010	628	943	2.52034e-179	693	CAMTA family protein
	c239006_g1	Sobic.001G351700.2.p	40.54	72.57	2274	196	2469	41	757	1.15883e-95	854	CAMTA family protein
	c190454_g1	Sobic.001G351700.1.p	39.76	35.25	1236	69	1304	1	361	3.33109e-101	536	CAMTA family protein
	c178379_g1	ONIVA10G07200.1	32.98	8.84	522	2447	2968	1802	1979	1.14806e-09	160	CAMTA family protein
	c205118_g1	KZV22762.1	29.17	10.32	462	2569	3030	1253	1396	1.46814e-07	142	CAMTA family protein
	c104644_g1	Sobic.002G306000.2.p	80.76	59.85	1641	1461	3101	367	913	0	1981	CAMTA family protein
	c129406_g1	OGLUM03G20490.1	36.28	47.72	1482	316	1797	78	569	5.77934e-151	515	CAMTA family protein
	c43751_g1	Sobic.001G351700.1.p	93.14	58.2	1794	241	2034	57	652	0	2974	CAMTA family protein
	c174413_g1	OB03G29080.1	49.05	25.25	783	108	890	10	258	3.58493e-106	427	CAMTA family protein
	c132112_g1	462933854	41.22	28.91	1173	1606	2778	569	936	5.15015e-154	507	CAMTA family protein
	c215917_g1	Bradi1g60817.1.p	37.66	54.9	1731	1186	2916	370	929	6.4652e-102	539	CAMTA family protein
	c165044_g1	Sobic.002G380200.1.p	79.83	22.62	699	1441	2139	634	866	0	896	CAMTA family protein
	c118423_g1	Sobic.001G351700.1.p	44.21	69.63	2160	982	3141	281	993	4.59315e-163	1080	CAMTA family protein
	c136592_g1	KZV22762.1	35.23	11.17	510	2454	2963	1241	1396	1.92674e-20	251	CAMTA family protein
	c240094_g1	KZV22762.1	40.91	8.67	378	2024	2401	1241	1361	1.76483e-15	209	CAMTA family protein
	c101007_g1	676752474	36.47	8.73	492	1215	1706	1039	1203	8.58816e-17	220	CAMTA family protein
	c20210_g1	ONIVA10G07200.2	36.55	11.6	696	2192	2887	1710	1940	3.29304e-29	326	CAMTA family protein
	c76388_g1	GRMZM2G032336_P01	48.66	31.65	891	865	1755	257	545	4.29332e-119	587	CAMTA family protein
	c187764_g1	ONIVA10G07200.4	32.94	7.19	492	2172	2663	1627	1758	3.7697e-33	202	CAMTA family protein
	c216067_g1	Sobic.002G380200.1.p	96.4	72.91	2238	786	3023	280	1030	0	3642	CAMTA family protein
	c114755_g1	Sobic.001G351700.2.p	84.76	74.09	2109	42	2150	1	732	0	3293	CAMTA family protein
	c12376_g1	Sobic.002G306000.2.p	41.38	72.87	2085	397	2481	247	912	3.65052e-128	859	CAMTA family protein
	c5194_g1	Traes_5DL_6A730A96A.2	39.8	49.22	582	418	999	161	349	6.77871e-32	259	CAMTA family protein
	c172510_g1	Achn102611	70.83	3.94	144	2849	2992	131	178	6.56892e-15	177	CAMTA family protein
	c153935_g1	GSBRNA2T00102145001	58.55	11.84	444	164	607	2	150	1.71628e-34	368	CAMTA family protein
	c161753_g1	TRIUR3_23040-P1	59.7	4.36	201	541	741	1470	1536	4.13199e-16	214	CAMTA family protein
	c134474_g1	KZV22762.1	27.98	13.25	597	1625	2221	1161	1345	1.13635e-19	179	CAMTA family protein
	c30333_g1	Araip.IW5LR	44.37	59.65	426	834	1259	78	213	4.21299e-24	265	CAMTA family protein
	c111328_g1	ONIVA10G07200.2	41.3	12.15	699	1774	2472	1716	1957	5.49005e-46	444	CAMTA family protein
	c192564_g1	TRIUR3_23792-P1	69.39	3.32	147	1328	1474	1427	1475	1.90989e-14	184	CAMTA family protein
	c120467_g1	Araip.IW5LR	71.63	61.4	423	887	1309	78	217	2.96146e-55	495	CAMTA family protein
	c32106_g1	GSBRNA2T00102145001	54.11	17.97	660	171	830	2	227	3.66826e-47	472	CAMTA family protein
	c57891_g1	KZV22762.1	43.44	8.17	351	2345	2695	1252	1365	3.61355e-18	231	CAMTA family protein
	c108854_g1	KZV22762.1	51.11	15.83	675	1098	1772	1133	1353	1.91484e-57	556	CAMTA family protein
	c61445_g1	Traes_5DL_6A730A96A.2	30.93	59.11	675	1648	2322	129	355	1.35855e-18	226	CAMTA family protein
	c240522_g1	TRIUR3_23040-P1	61.29	4.04	186	2025	2210	1472	1533	1.98265e-16	216	CAMTA family protein
	c56046_g1	KZV22762.1	32.96	17.12	792	1392	2183	1149	1387	4.62734e-22	263	CAMTA family protein
	c64411_g1	GSBRNA2T00102145001	62.22	3.42	135	697	831	185	227	2.73229e-17	160	CAMTA family protein
	c138502_g1	Traes_5DL_6A730A96A.2	32.72	40.36	447	795	1241	76	230	1.86218e-14	167	CAMTA family protein
	c220165_g1	Sobic.001G351700.1.p	45.25	61.33	1908	166	2073	397	1024	3.3576e-121	1013	CAMTA family protein
	c175156_g1	676752474	36.11	7.52	408	1016	1423	1421	1562	4.75524e-12	178	CAMTA family protein
	c45699_g1	ONIVA10G07200.4	38.89	2.94	156	1568	1723	1706	1759	1.22099e-09	112	CAMTA family protein
	c38280_g1	TRIUR3_23040-P1	58.46	4.23	195	546	740	1472	1536	8.19438e-17	218	CAMTA family protein
	c207967_g1	Traes_5DL_6A730A96A.2	42.11	34.64	396	427	822	161	293	7.08025e-32	239	CAMTA family protein
	c95841_g1	KZV22762.1	36.77	10.03	453	1316	1768	1257	1396	2.82584e-09	154	CAMTA family protein
	c70687_g1	KZV22762.1	30.65	17.55	741	1074	1814	1152	1396	4.64773e-17	219	CAMTA family protein
	c145787_g1	TRIUR3_23040-P1	54.84	4.04	186	1426	1611	1472	1533	2.47771e-13	187	CAMTA family protein
	c109072_g1	676752474	36.11	7.52	408	637	1044	1421	1562	1.63751e-12	180	CAMTA family protein
	c136693_g1	TRIUR3_23040-P1	59.7	4.36	201	194	394	1470	1536	1.43738e-16	214	CAMTA family protein
	c188306_g1	KZV22762.1	35.02	16.76	747	512	1258	1163	1396	9.51135e-34	353	CAMTA family protein
	c108556_g1	KZV22762.1	62.11	13.4	570	882	1451	1210	1396	3.87706e-65	599	CAMTA family protein
	c374551_g1	PH01002143G0030	33.33	5.68	180	417	596	998	1057	7.47387e-08	100	CAMTA family protein
	c146860_g1	KZV22762.1	35.85	17.69	768	380	1147	1150	1396	6.00256e-23	264	CAMTA family protein
	c220524_g1	TRIUR3_23040-P1	61.54	3.39	156	1127	1282	1473	1524	4.85878e-13	183	CAMTA family protein
	c60173_g1	GSVIVT01004860001	41.18	5.47	204	81	284	16	83	1.25682e-16	142	CAMTA family protein
	c130844_g1	KZV22762.1	60.22	18.91	807	339	1145	1133	1396	9.87991e-96	819	CAMTA family protein
	c185958_g1	TRIUR3_23040-P1	62.3	3.97	183	1043	1225	1473	1533	2.45091e-17	218	CAMTA family protein
	c322939_g1	Sobic.002G306000.2.p	72.94	8.32	255	96	350	44	119	9.85122e-36	291	CAMTA family protein
	c9068_g1	KZV22762.1	60.59	18.91	807	315	1121	1133	1396	1.00374e-97	830	CAMTA family protein
	c45554_g1	KZV22762.1	40.83	8.09	342	435	776	1218	1330	5.10684e-10	134	CAMTA family protein
	c214658_g1	GSBRNA2T00102145001	26.75	23.85	888	205	1092	16	315	3.82671e-11	166	CAMTA family protein
	c1307_g1	676752474	31.36	5.88	354	392	745	1452	1562	2.28835e-09	150	CAMTA family protein
	c167858_g1	TRIUR3_23040-P1	61.29	4.04	186	540	725	1472	1533	1.94368e-17	215	CAMTA family protein
	c175669_g1	GSBRNA2T00102145001	53.57	6.68	252	700	951	198	281	3.89392e-21	244	CAMTA family protein
	c226400_g1	TRIUR3_23040-P1	61.29	4.04	186	567	752	1472	1533	4.30758e-17	211	CAMTA family protein
	c122152_g1	676752474	31.36	5.88	354	286	639	1452	1562	3.43555e-09	148	CAMTA family protein
	c20446_g1	Pbr015154.1	42.98	10.51	306	99	404	14	134	2.05118e-08	141	CAMTA family protein
	c310957_g1	462933854	78.85	4.08	141	724	864	1090	1141	1.38476e-17	213	CAMTA family protein
	c195357_g1	Achn102611	61.54	3.2	114	327	440	44	82	4.28235e-13	130	CAMTA family protein
	c291011_g1	GSVIVT01004860001	38.64	3.54	132	628	759	117	160	6.61623e-06	104	CAMTA family protein
	c11593_g1	XP_016472343.1	49.18	7.71	183	123	305	352	412	1.85542e-09	146	CAMTA family protein
	c40634_g1	Achn102611	63.95	7.05	252	272	523	33	118	5.25212e-29	301	CAMTA family protein
	c333496_g1	XP_010090639.1	33.91	9.9	333	73	405	255	364	1.18648e-10	155	CAMTA family protein
	c291221_g1	Thecc1EG021327t2	35.79	10.47	267	4	270	553	647	2.92411e-08	135	CAMTA family protein
	c346496_g1	Spipo6G0049800	85.71	3.25	105	520	624	1016	1050	8.17311e-12	163	CAMTA family protein
	c336654_g1	GSVIVT01004860001	43.06	5.79	216	1	216	12	83	9.49142e-19	175	CAMTA family protein
	c352840_g1	PH01002143G0030	36.46	8.8	288	245	532	965	1057	1.8431e-09	144	CAMTA family protein
	c280144_g1	Sobic.002G380200.2.p	91.43	3.44	105	528	632	333	367	1.75973e-12	168	CAMTA family protein
	c262260_g1	462876582	100	3.06	96	486	581	902	933	3.05153e-12	165	CAMTA family protein
	c282688_g1	Achn102611	75.68	3.04	111	4	114	54	90	8.21981e-18	173	CAMTA family protein
	c291222_g1	Vang0045ss01380.1	40.7	7.6	240	1	240	749	834	1.24144e-07	128	CAMTA family protein
	c360784_g1	TRIUR3_23792-P1	81.25	2.17	96	427	522	1444	1475	2.59732e-09	141	CAMTA family protein
	c338189_g1	ONIVA10G07200.2	68.09	2.36	141	178	318	1845	1891	5.21464e-13	171	CAMTA family protein
	c90903_g1	Traes_5DL_6A730A96A.2	36.59	21.09	240	236	475	51	131	4.89917e-11	152	CAMTA family protein
	c244305_g1	XP_010090639.1	43.9	6.84	246	131	376	240	315	6.81975e-13	168	CAMTA family protein
	c338190_g1	ONIVA10G07200.4	67.65	1.85	102	17	118	1723	1756	1.30469e-10	149	CAMTA family protein
	c304148_g1	XP_010094319.1	67.57	3.57	111	2	112	335	371	5.83787e-10	142	CAMTA family protein
	c270400_g1	ONIVA10G07200.4	68.42	2.07	114	209	322	1745	1782	2.46727e-11	153	CAMTA family protein
	c344284_g1	XP_010094319.1	58.97	3.76	117	200	316	318	356	6.33287e-10	142	CAMTA family protein
	c394554_g1	Achn001091	41.46	4.72	246	31	276	1	70	1.14586e-09	139	CAMTA family protein
	c359548_g1	PH01000201G0710	65.17	7.05	267	4	270	15	103	3.44818e-35	330	CAMTA family protein
	c275143_g1	GRMZM2G431243_P01	73.97	7.48	216	3	218	114	184	7.05722e-25	250	CAMTA family protein
	c392939_g1	GSVIVT01017670001	65.71	6.88	207	1	207	534	603	4.27319e-23	237	CAMTA family protein
	c322938_g1	462966283	91.18	5.01	102	68	169	69	102	9.4763e-16	181	CAMTA family protein
	c23135_g1	Traes_5DL_6A730A96A.2	38.51	38.28	444	1915	2358	120	266	1.57532e-27	225	CAMTA family protein
	c237234_g1	GSBRNA2T00090682001	84.44	25	135	609	743	91	135	1.77843e-17	214	CAMTA family protein
	c186858_g1	Traes_5DL_6A730A96A.2	49.5	52.08	597	1156	1752	59	258	5.14958e-54	462	CAMTA family protein
	c49281_g1	TRIUR3_23040-P1	44.73	22.01	1044	517	1560	218	555	2.53517e-92	647	CAMTA family protein
	c117696_g1	TRIUR3_23040-P1	50.56	11.2	534	4042	4575	23	194	7.08191e-113	390	CAMTA family protein
	c20884_g1	GRMZM2G431243_P01	38.1	52.05	1590	2661	4250	451	944	7.83856e-91	488	CAMTA family protein
	c22099_g1	TRIUR3_23040-P1	37.29	26.43	1251	649	1899	265	670	6.80614e-98	564	CAMTA family protein
	c107281_g1	ONIVA10G07200.2	32.89	6.63	390	3035	3424	1774	1905	2.24064e-16	163	CAMTA family protein
	c183774_g1	ONIVA10G07200.2	41.6	12.31	720	2936	3655	1726	1970	6.42501e-35	376	CAMTA family protein
	c3247_g1	mrna10891.1-v1.0-hybrid	35.71	20.59	366	500	865	230	354	2.25595e-15	207	CAMTA family protein
	c38712_g1	Sobic.006G051800.1.p	41.22	70.15	2148	1723	3870	294	991	3.14501e-84	771	CAMTA family protein
	c105916_g1	Pavir.9KG402400.2.p	35.42	61.41	2001	910	2910	50	676	2.05079e-176	598	CAMTA family protein
	c142773_g1	GRMZM2G447551_P01	43.15	67.9	2100	1022	3121	136	831	2.46352e-137	966	CAMTA family protein
	c227193_g1	ONIVA10G07200.2	26.75	11.4	648	2686	3333	1692	1918	8.66861e-20	205	CAMTA family protein
	c180185_g1	Sobic.002G306000.2.p	39.14	57.99	1662	1906	3567	358	887	3.83704e-60	579	CAMTA family protein
	c102207_g1	ONIVA10G07200.2	39.77	4.42	240	2623	2862	1700	1787	4.0926e-18	143	CAMTA family protein
	c227363_g1	Sobic.002G306000.2.p	48.96	9.74	267	3594	3860	812	900	9.2115e-14	192	CAMTA family protein
	c210608_g1	Pahal.B00704.2	52.11	51.62	1584	2076	3659	495	1021	0	1133	CAMTA family protein
	c164134_g1	Pahal.I04672.1	58.42	26.15	807	1798	2604	474	741	3.68578e-103	641	CAMTA family protein
	c33666_g1	Pahal.B04640.1	42.48	59.3	1893	1658	3550	419	1027	8.78862e-102	786	CAMTA family protein
	c126264_g1	PH01000201G0710	38.66	51.46	2037	1305	3341	583	1232	3.33423e-151	837	CAMTA family protein
	c172571_g1	Sobic.001G261501.1.p	39.19	91.68	2913	311	3223	22	958	4.61991e-121	1043	CAMTA family protein
	c30367_g1	Sobic.003G407200.1.p	48.58	51.6	1314	664	1977	109	544	5.29988e-87	783	CAMTA family protein
	c52191_g1	Sobic.001G261501.1.p	64.62	25.05	774	200	973	11	266	0	801	CAMTA family protein
	c85343_g1	TRIUR3_23040-P1	35.38	33.85	1518	1173	2690	387	906	3.7961e-87	505	CAMTA family protein
	c139934_g1	Sevir.9G385200.1.p	41.53	66.37	2037	1192	3228	344	1020	2.05125e-149	946	CAMTA family protein
	c142493_g1	ONIVA10G07200.2	32.12	7.84	480	749	1228	197	352	6.28132e-31	200	CAMTA family protein
	c182573_g1	Sobic.001G351700.2.p	41.74	69.64	2157	207	2363	14	701	8.98027e-112	956	CAMTA family protein
	c116651_g1	Sobic.001G261501.2.p	44.62	94.12	2946	276	3221	11	971	0	1568	CAMTA family protein
	c209538_g1	OB07G28190.1	54.92	27.75	852	1908	2759	588	872	2.05475e-129	640	CAMTA family protein
	c123501_g1	Pavir.9NG356600.1.p	61.16	71.44	2232	602	2833	149	881	0	1951	CAMTA family protein
	c198039_g1	GRMZM2G431243_P01	39.12	70.6	2142	307	2448	26	695	1.90458e-138	870	CAMTA family protein
	c232436_g1	Pavir.9KG402400.1.p	36.83	81.12	2733	325	3057	82	910	1.79506e-105	770	CAMTA family protein
	c178091_g1	Sobic.006G051800.1.p	51.09	38.09	1140	1808	2947	533	911	0	783	CAMTA family protein
	c155872_g1	Sobic.003G407200.1.p	89.44	94.2	2493	434	2926	50	845	0	3852	CAMTA family protein
	c45758_g1	Sobic.001G351700.1.p	51.92	63.77	2100	236	2335	56	708	0	1498	CAMTA family protein
	c211760_g1	KN538730.1_FGP048	46.81	4.73	282	1563	1844	459	552	1.76116e-58	220	CAMTA family protein
	c149294_g1	Sobic.006G051800.1.p	55.41	66.13	1998	657	2654	185	842	0	1462	CAMTA family protein
	c220447_g1	Sobic.001G351700.2.p	48.7	91.7	2751	117	2867	23	928	0	1702	CAMTA family protein
	c122028_g1	Sobic.001G351700.1.p	73.35	49.22	1536	1603	3138	473	976	0	1814	CAMTA family protein
	c217263_g1	Sobic.002G380200.1.p	43.42	60.19	1878	785	2662	221	840	1.52102e-175	912	CAMTA family protein
	c73509_g1	XP_011401233.1	31.93	26.7	1275	1257	2531	898	1254	5.65066e-40	416	CAMTA family protein
	c106722_g1	Sobic.006G051800.1.p	59.05	36.58	1098	599	1696	179	542	0	905	CAMTA family protein
	c151335_g1	KZV22762.1	45.16	6.66	279	813	1091	1209	1301	4.27152e-12	180	CAMTA family protein
	c224565_g1	Sobic.002G306000.2.p	96.82	99.89	2724	143	2866	1	913	0	4512	CAMTA family protein
	c185830_g1	Sobic.003G407200.1.p	80	24.62	630	1420	2049	447	654	0	807	CAMTA family protein
	c138030_g1	Araip.KLB3I	62.79	47.25	129	2456	2584	6	48	4.37589e-08	135	CAMTA family protein
	c98244_g1	676752474	55.4	21.81	1245	355	1599	1043	1454	1.55016e-130	1134	CAMTA family protein
	c65780_g1	ONIVA10G07200.4	75.2	13.83	762	2131	2892	1550	1803	2.49699e-124	1086	CAMTA family protein
	c142959_g1	ONIVA10G07200.3	30.91	8.14	468	1709	2176	1688	1847	3.97004e-10	118	CAMTA family protein
	c176169_g1	Traes_5DL_6A730A96A.2	29.63	31.51	393	1359	1751	212	332	4.11129e-16	101	CAMTA family protein
	c192841_g1	XP_010094319.1	61.54	7.53	234	1685	1918	288	365	2.6535e-27	283	CAMTA family protein
	c195062_g1	Traes_5DL_6A730A96A.2	52	32.03	372	716	1087	133	255	2.75816e-40	304	CAMTA family protein
	c219245_g1	Traes_5DL_6A730A96A.2	46.91	20.57	243	522	764	79	157	7.83593e-22	174	CAMTA family protein
	c43940_g1	mrna10891.1-v1.0-hybrid	49.47	15.65	285	326	610	223	317	5.2582e-24	277	CAMTA family protein
	c125994_g1	ONIVA10G07200.1	36.29	5.81	357	2019	2375	1756	1872	6.75618e-18	118	CAMTA family protein
	c159653_g1	ONIVA10G07200.3	35.06	10.13	651	1930	2580	1677	1875	1.17533e-22	269	CAMTA family protein
	c200016_g1	ORGLA03G0064000.1	44.81	44.22	1365	1093	2457	509	963	4.60021e-121	718	CAMTA family protein
	c80161_g1	KZV22762.1	32.33	8.17	372	1994	2365	1272	1385	6.55406e-10	127	CAMTA family protein
	c223949_g1	Araip.KLB3I	61.76	37.36	102	2090	2191	1	34	2.03871e-06	121	CAMTA family protein
	c101968_g1	TRIUR3_23040-P1	58.21	4.36	201	2343	2543	1470	1536	5.12397e-17	221	CAMTA family protein
	c172054_g1	KZV22762.1	34.19	15.54	681	1770	2450	1180	1396	1.16341e-27	311	CAMTA family protein
	c235755_g1	Sobic.001G261501.2.p	70.86	25.86	792	1659	2450	298	561	0	958	CAMTA family protein
	c28588_g1	KZV22762.1	41.9	6.81	300	1837	2136	1253	1347	1.56708e-19	182	CAMTA family protein
	c165745_g1	KZV22762.1	42.41	13.54	561	1248	1808	1143	1331	9.53696e-32	345	CAMTA family protein
	c67825_g1	ONIVA10G07200.2	58.19	13.81	831	1577	2407	1697	1971	1.77411e-70	663	CAMTA family protein
	c159287_g1	MDP0000265800	34.96	8.08	366	124	489	18	132	7.10647e-13	186	CAMTA family protein
	c185169_g1	TRIUR3_23792-P1	67.44	2.92	129	1112	1240	1427	1469	1.23685e-11	159	CAMTA family protein
	c35992_g1	676752474	58.37	27.58	1572	331	1902	1043	1563	0	1558	CAMTA family protein
	c171023_g1	Traes_5DL_6A730A96A.2	59.18	50.26	588	404	991	69	261	6.79571e-83	602	CAMTA family protein
	c115819_g1	Araip.IW5LR	71.63	61.4	423	987	1409	78	217	1.08492e-55	495	CAMTA family protein
	c105465_g1	KZV22762.1	29.02	17.84	924	587	1510	1148	1396	2.61973e-21	256	CAMTA family protein
	c195542_g1	Achn102611	49.23	5.33	168	1065	1232	166	230	1.71194e-09	130	CAMTA family protein
	c145204_g1	676752474	47.65	25.83	1452	357	1808	1048	1535	4.83289e-131	1114	CAMTA family protein
	c131399_g1	GSBRNA2T00102145001	57.14	10.89	411	163	573	2	138	1.22638e-32	350	CAMTA family protein
	c109631_g1	GSBRNA2T00102145001	54.11	17.97	660	172	831	2	227	1.97586e-52	510	CAMTA family protein
	c111154_g1	676752474	40.91	5.72	330	901	1230	1455	1562	6.24452e-12	177	CAMTA family protein
	c163422_g1	KZV22762.1	32.7	16.83	762	1072	1833	1162	1396	3.73768e-15	203	CAMTA family protein
	c235535_g1	TRIUR3_23040-P1	59.7	4.36	201	1018	1218	1470	1536	2.82222e-16	213	CAMTA family protein
	c192249_g1	Sobic.001G351700.1.p	49.8	45.9	1464	301	1764	555	1024	9.14909e-115	822	CAMTA family protein
	c136251_g1	KZV22762.1	59.15	10.03	426	594	1019	1237	1376	4.90739e-63	451	CAMTA family protein
	c95913_g1	TRIUR3_23040-P1	61.29	4.04	186	289	474	1472	1533	1.66543e-16	214	CAMTA family protein
	c136112_g1	KZV22762.1	56.1	5.73	240	955	1194	1279	1358	3.95714e-47	222	CAMTA family protein
	c229782_g1	Sobic.006G051800.1.p	46.85	53.17	1596	78	1673	455	983	6.73394e-87	759	CAMTA family protein
	c53593_g1	TRIUR3_23040-P1	61.29	4.04	186	1416	1601	1472	1533	1.66392e-16	214	CAMTA family protein
	c90672_g1	KZV22762.1	31.82	7.81	393	572	964	1216	1324	1.60109e-07	95	CAMTA family protein
	c223169_g1	GSBRNA2T00102145001	52.43	24.01	876	169	1044	2	303	1.35764e-65	605	CAMTA family protein
	c7330_g1	KZV22762.1	42.42	18.7	780	786	1565	1136	1396	8.4721e-53	508	CAMTA family protein
	c55638_g1	KZV22762.1	59.68	8.74	372	445	816	1179	1300	5.23263e-77	397	CAMTA family protein
	c144171_g1	Traes_5DL_6A730A96A.2	46.4	71.35	831	334	1164	98	371	1.81336e-73	622	CAMTA family protein
	c1734_g1	KZV22762.1	36.3	8.88	384	673	1056	1241	1364	2.47828e-10	161	CAMTA family protein
	c176731_g1	Achn261641	48.21	4.49	168	387	554	53	107	3.66319e-06	126	CAMTA family protein
	c74269_g1	KZV22762.1	60.22	18.91	807	239	1045	1133	1396	2.53687e-96	820	CAMTA family protein
	c229252_g1	KZV22762.1	26.56	14.76	735	272	1006	1183	1388	5.9198e-10	156	CAMTA family protein
	c303452_g1	mrna10891.1-v1.0-hybrid	30.08	21.42	381	96	476	225	354	4.44762e-07	131	CAMTA family protein
	c127212_g1	TRIUR3_23040-P1	59.7	4.36	201	648	848	1470	1536	1.25628e-17	215	CAMTA family protein
	c138917_g1	TRIUR3_23040-P1	59.7	4.36	201	596	796	1470	1536	6.91231e-18	216	CAMTA family protein
	c130823_g1	mrna10891.1-v1.0-hybrid	49.17	19.6	357	307	663	226	344	9.09757e-33	329	CAMTA family protein
	c46219_g1	Zmw_sc03263.1.g00150.1	72.19	13.75	471	11	481	1042	1207	5.63879e-62	552	CAMTA family protein
	c207537_g1	TRIUR3_23040-P1	59.38	4.04	192	497	688	1472	1533	2.64296e-16	202	CAMTA family protein
	c173759_g1	TRIUR3_23040-P1	54.29	2.28	105	403	507	1481	1515	2.55402e-06	95	CAMTA family protein
	c359555_g1	PH01000201G0710	68.42	10.53	390	394	783	1	133	4.23255e-53	485	CAMTA family protein
	c251762_g1	676752474	40.8	6.56	375	80	454	1764	1887	5.88166e-17	205	CAMTA family protein
	c347372_g1	462966283	100	5.89	120	3	122	481	520	2.36986e-21	236	CAMTA family protein
	c338195_g1	ONIVA10G07200.3	62.5	2.44	144	366	509	1885	1932	3.31343e-15	189	CAMTA family protein
	c291855_g1	Sobic.002G306000.2.p	95.35	4.7	129	374	502	870	912	1.22206e-17	206	CAMTA family protein
	c224506_g1	Spipo6G0049800	86.54	4.83	156	84	239	1015	1066	2.90842e-24	256	CAMTA family protein
	c271209_g1	462943497	85	3.67	120	208	327	480	519	8.17839e-24	192	CAMTA family protein
	c359553_g1	PH01000201G0710	61.9	6.65	252	2	253	1	84	1.19861e-30	298	CAMTA family protein
	c285480_g1	KZV22762.1	51.16	9.24	294	1	294	1148	1276	4.54251e-34	324	CAMTA family protein
	c309497_g1	ONIVA10G07200.1	33.33	3.92	237	2	238	1911	1989	8.37564e-06	109	CAMTA family protein
	c322934_g1	Sobic.002G306000.2.p	96.08	5.58	153	96	248	69	119	1.74231e-34	271	CAMTA family protein
	c281927_g1	TRIUR3_23040-P1	58.06	2.02	93	92	184	1503	1533	1.14336e-10	105	CAMTA family protein
	c252791_g1	GRMZM2G143205_P03	97.78	10.61	135	92	226	373	417	8.03036e-21	217	CAMTA family protein
	c381279_g1	676752474	74.32	3.92	219	2	220	1332	1405	4.09331e-30	291	CAMTA family protein
	c401217_g1	Pavir.9NG356600.1.p	84.91	5.17	159	17	175	932	984	9.59109e-24	242	CAMTA family protein
	c390008_g1	OPUNC07G21310.1	73.17	3.94	123	3	125	453	493	3.10537e-14	171	CAMTA family protein
	c408042_g1	KZV22762.1	50	3.08	132	56	187	1167	1209	1.59198e-06	112	CAMTA family protein
	c244026_g1	XP_010090639.1	53.33	4.05	135	36	170	254	298	5.36933e-11	146	CAMTA family protein
	c209412_g1	Traes_5DL_6A730A96A.2	37.23	34.11	408	6742	7149	98	228	2.53364e-11	174	CAMTA family protein
	c34654_g1	Traes_5DL_6A730A96A.2	51.74	51.04	603	4010	4612	181	376	1.53184e-52	497	CAMTA family protein
	c147347_g1	TRIUR3_23040-P1	32.38	23.5	1110	865	1974	309	669	7.49423e-54	320	CAMTA family protein
	c169866_g1	XP_010094319.1	67.57	3.57	111	2930	3040	314	350	1.55172e-18	145	CAMTA family protein
	c173361_g1	TRIUR3_23040-P1	44.15	11.52	558	860	1417	266	442	5.46099e-132	372	CAMTA family protein
	c213765_g1	GRMZM2G431243_P01	48.36	41.94	1230	3092	4321	549	946	4.71049e-74	694	CAMTA family protein
	c137162_g1	ONIVA10G07200.4	62.82	14.98	831	3199	4029	1530	1804	1.57514e-88	825	CAMTA family protein
	c191886_g1	mrna10891.1-v1.0-hybrid	45.13	18.62	339	356	694	223	335	1.05564e-27	297	CAMTA family protein
	c91154_g1	mrna10891.1-v1.0-hybrid	35.71	20.59	366	432	797	230	354	3.06431e-13	189	CAMTA family protein
	c181878_g1	Sobic.003G407200.1.p	65.7	23.31	612	1859	2470	359	555	1.05927e-64	614	CAMTA family protein
	c193812_g1	ONIVA10G07200.4	80.22	14.98	777	3148	3924	1530	1804	1.80329e-119	1068	CAMTA family protein
	c155456_g1	LPERR03G17060.1	38.06	57.71	1827	2094	3920	431	1025	2.85812e-121	593	CAMTA family protein
	c125697_g1	mrna10891.1-v1.0-hybrid	32.03	20.92	372	497	868	233	359	1.17339e-09	159	CAMTA family protein
	c217770_g1	ONIVA10G07200.2	27.37	8.74	516	2947	3462	1775	1948	2.65667e-09	155	CAMTA family protein
	c36486_g1	ONIVA10G07200.4	86.47	8.99	504	3299	3802	1603	1767	2.94816e-79	656	CAMTA family protein
	c29154_g1	Oropetium_20150105_09812A	48.58	24.17	588	414	1001	16	219	3.36265e-106	412	CAMTA family protein
	c70529_g1	ONIVA10G07200.2	37.5	5.78	342	2759	3100	1762	1876	2.96651e-22	153	CAMTA family protein
	c5824_g1	KZV22762.1	40.51	10.32	459	3163	3621	1253	1396	6.18323e-23	273	CAMTA family protein
	c67207_g1	GRMZM2G431243_P01	43.36	36.04	1152	207	1358	1	342	1.88111e-177	628	CAMTA family protein
	c42522_g1	Sobic.002G306000.2.p	38.07	58.1	1719	1105	2823	166	696	2.39415e-56	547	CAMTA family protein
	c73293_g1	Sobic.001G351700.1.p	41.35	98.24	3135	366	3500	12	1017	1.20545e-161	1329	CAMTA family protein
	c134176_g1	Bradi1g60817.1.p	36.31	56.37	1821	1566	3386	428	1002	6.25672e-79	539	CAMTA family protein
	c117142_g1	Seita.9G510100.1.p	33.71	48.94	1662	432	2093	58	563	3.25677e-132	536	CAMTA family protein
	c146623_g1	Sobic.006G051800.1.p	36.66	64.12	2055	1048	3102	256	893	2.48414e-59	573	CAMTA family protein
	c147763_g1	462940842	43.17	34.93	918	1995	2912	454	760	4.43358e-87	488	CAMTA family protein
	c92331_g1	Sobic.003G407200.1.p	98.56	24.62	624	191	814	9	216	0	1108	CAMTA family protein
	c175152_g1	GRMZM2G431243_P01	38.4	75.03	2418	587	3004	86	797	1.2834e-111	771	CAMTA family protein
	c224599_g1	OB03G29080.1	46.39	46.75	1398	1867	3264	524	984	0	849	CAMTA family protein
	c43593_g1	Sobic.001G351700.1.p	95.11	81.84	2514	864	3377	187	1024	0	4189	CAMTA family protein
	c208966_g1	XP_010094319.1	38.89	8.69	270	1409	1678	283	372	1.33222e-10	168	CAMTA family protein
	c8947_g1	Sobic.001G474600.1.p	97.48	27.97	834	2545	3378	717	994	0	1357	CAMTA family protein
	c196943_g1	Pahal.E00617.3	36.03	87.6	2307	616	2922	61	809	8.16761e-84	753	CAMTA family protein
	c234168_g1	Sobic.001G351700.1.p	68.84	40.04	1257	1968	3224	615	1024	8.77731e-170	1379	CAMTA family protein
	c166174_g1	Sobic.002G380200.1.p	43.29	97.18	3096	190	3285	8	1008	8.57949e-156	1283	CAMTA family protein
	c162405_g1	ONIVA10G07200.3	57.14	10.28	606	2543	3148	1732	1933	6.97067e-87	518	CAMTA family protein
	c134072_g1	Sobic.001G351700.1.p	42.9	97.75	2988	51	3038	1	1001	0	1572	CAMTA family protein
	c103628_g1	GRMZM2G431243_P01	61.38	43.94	1263	1987	3249	528	944	9.73841e-138	1151	CAMTA family protein
	c235315_g1	Sobic.001G351700.1.p	49	32.71	1014	1847	2860	559	893	1.05602e-150	628	CAMTA family protein
	c149565_g1	Pavir.8NG028500.2.p	57.65	64.47	1914	1088	3001	338	972	0	1674	CAMTA family protein
	c125357_g1	Sobic.001G351700.2.p	41.45	96.05	2949	75	3023	1	949	2.46429e-150	1241	CAMTA family protein
	c186366_g1	Sobic.001G351700.2.p	85.99	35.02	1071	47	1117	1	346	0	1610	CAMTA family protein
	c8517_g1	462933854	44.69	37.31	1407	754	2160	256	730	1.23394e-175	783	CAMTA family protein
	c231345_g1	Sobic.002G380200.1.p	36.56	96.99	2988	240	3227	28	1026	3.47163e-122	1040	CAMTA family protein
	c193612_g1	Sevir.9G385200.1.p	39.81	58.73	1848	1312	3159	392	990	5.88316e-98	686	CAMTA family protein
	c56205_g1	Sobic.001G351700.2.p	46.15	27.43	816	100	915	33	303	2.26932e-117	508	CAMTA family protein
	c11932_g1	ONIVA10G07200.3	38.46	9.31	579	1774	2352	469	651	7.11669e-75	332	CAMTA family protein
	c233214_g1	Sobic.001G351700.1.p	55.54	56.84	1755	1441	3195	443	1024	0	1413	CAMTA family protein
	c84219_g1	Traes_5DL_6A730A96A.2	38.36	33.85	405	464	868	119	248	2.15523e-24	226	CAMTA family protein
	c105631_g1	Bradi1g27170.1.p	64.8	27.42	747	1689	2435	509	757	0	685	CAMTA family protein
	c34357_g1	Achn102611	72.97	3.04	111	2789	2899	116	152	4.45222e-12	145	CAMTA family protein
	c121861_g1	Sobic.002G380200.1.p	87.09	39.81	1275	197	1471	62	471	0	1826	CAMTA family protein
	c123581_g1	Traes_5DL_6A730A96A.2	36.36	21.09	363	387	749	67	147	2.95997e-13	165	CAMTA family protein
	c158224_g1	Sobic.001G474600.1.p	96.05	81.59	2433	1	2433	34	844	0	4073	CAMTA family protein
	c197475_g1	ONIVA10G07200.3	39.06	12.88	726	1833	2558	1664	1916	3.84431e-44	451	CAMTA family protein
	c122200_g1	Traes_5DL_6A730A96A.2	43.77	76.56	933	317	1249	67	360	1.40726e-70	623	CAMTA family protein
	c165512_g1	ONIVA10G07200.4	33.66	10.57	579	1963	2541	1594	1787	7.13318e-18	192	CAMTA family protein
	c37645_g1	Traes_5DL_6A730A96A.2	39.1	32.81	372	356	727	119	244	1.90519e-12	155	CAMTA family protein
	c63027_g1	Sobic.006G051800.1.p	40.48	76.78	2415	107	2521	1	764	6.14329e-101	882	CAMTA family protein
	c158604_g1	TRIUR3_23040-P1	61.29	4.04	186	2315	2500	1472	1533	2.02992e-16	216	CAMTA family protein
	c136723_g1	676752474	27.87	5.98	366	262	627	1451	1563	1.80613e-07	140	CAMTA family protein
	c90146_g1	Pavir.5KG741400.1.p	38.11	58.34	1548	3	1550	203	702	1.70315e-83	535	CAMTA family protein
	c130077_g1	TRIUR3_23040-P1	54.72	3.45	159	1556	1714	1483	1535	4.00419e-10	163	CAMTA family protein
	c8629_g1	mrna10891.1-v1.0-hybrid	34.13	20.59	366	363	728	230	354	1.8614e-12	181	CAMTA family protein
	c152498_g1	Sof016657	79.66	32.24	168	692	859	11	69	6.15264e-20	230	CAMTA family protein
	c125300_g1	Traes_5DL_6A730A96A.2	44.12	51.3	612	607	1218	101	297	2.16091e-41	375	CAMTA family protein
	c66705_g1	PH01000201G0710	71.31	9.66	366	1840	2205	1	122	6.9342e-49	485	CAMTA family protein
	c164725_g1	KZV22762.1	34.41	16.62	729	1306	2034	1163	1394	5.04131e-28	313	CAMTA family protein
	c117830_g1	676752474	31.76	4.5	255	1460	1714	1455	1539	9.53686e-07	134	CAMTA family protein
	c46715_g1	676752474	32.42	12.97	756	1041	1796	1263	1507	1.55221e-17	225	CAMTA family protein
	c142626_g1	Araip.IW5LR	48.24	37.28	255	923	1177	79	163	6.41958e-14	184	CAMTA family protein
	c35706_g1	676752474	36.36	8.05	441	846	1286	1078	1229	3.94843e-10	162	CAMTA family protein
	c71712_g1	ONIVA10G07200.3	76.33	8.24	486	1462	1947	1731	1892	1.73362e-90	551	CAMTA family protein
	c43730_g1	LPERR03G17060.1	59.59	32.2	987	935	1921	688	1019	1.14912e-160	883	CAMTA family protein
	c221279_g1	Araip.IW5LR	59.54	56.14	387	930	1316	93	220	2.39332e-30	310	CAMTA family protein
	c149570_g1	mrna10891.1-v1.0-hybrid	50.37	22.08	402	467	868	223	356	2.26742e-36	373	CAMTA family protein
	c162331_g1	Oropetium_20150105_13372A	98.59	33.49	213	567	779	1	71	7.12801e-39	371	CAMTA family protein
	c230751_g1	KZV22762.1	42.8	18.7	780	1028	1807	1136	1396	1.18472e-52	512	CAMTA family protein
	c25158_g1	676752474	36.11	7.52	408	645	1052	1421	1562	4.56597e-12	178	CAMTA family protein
	c2780_g1	XP_010094319.1	63.16	3.67	114	2039	2152	271	308	2.16963e-06	129	CAMTA family protein
	c159656_g1	Araip.IW5LR	44.23	42.11	312	972	1283	112	207	8.27164e-13	175	CAMTA family protein
	c156313_g1	OMERI03G17850.1	86.16	21.73	669	1248	1916	801	1024	5.02966e-161	932	CAMTA family protein
	c204761_g1	GSBRNA2T00102145001	58.18	8.59	324	172	495	1	108	2.28681e-28	313	CAMTA family protein
	c108551_g1	ONIVA10G07200.4	42.69	12.85	744	791	1534	1526	1761	6.56669e-31	335	CAMTA family protein
	c55895_g1	ONIVA10G07200.1	58.33	8.15	504	547	1050	1759	1922	3.25811e-50	401	CAMTA family protein
	c92320_g1	ONIVA10G07200.4	49.45	9.37	534	902	1435	1595	1766	5.38747e-34	332	CAMTA family protein
	c46772_g1	KZV22762.1	52.63	16.05	684	275	958	1133	1356	1.7564e-62	585	CAMTA family protein
	c93885_g1	676752474	35.48	5.77	372	187	558	1638	1746	4.34221e-13	174	CAMTA family protein
	c20688_g1	KZV22762.1	38.13	9.89	411	738	1148	1136	1273	1.61698e-35	223	CAMTA family protein
	c176666_g1	KZV22762.1	31.11	8.45	375	931	1305	1279	1396	2.25428e-10	104	CAMTA family protein
	c179761_g1	KZV22762.1	35.29	16.76	741	601	1341	1161	1394	3.14133e-24	276	CAMTA family protein
	c25222_g1	KZV22762.1	39.13	17.26	738	508	1245	1156	1396	4.53032e-36	372	CAMTA family protein
	c42978_g1	KN538730.1_FGP023	70.73	3.62	123	851	973	983	1022	1.77667e-25	147	CAMTA family protein
	c1060_g1	KZV22762.1	67.86	19.91	837	372	1208	1119	1396	9.39103e-119	990	CAMTA family protein
	c140862_g1	KZV22762.1	50.72	18.91	807	215	1021	1133	1396	1.05707e-72	648	CAMTA family protein
	c303450_g1	mrna10891.1-v1.0-hybrid	28.08	22.57	417	242	658	219	355	3.21349e-07	133	CAMTA family protein
	c309917_g1	KZV22762.1	27	15.54	783	103	885	1148	1364	1.58815e-12	177	CAMTA family protein
	c176781_g1	Achn102611	69.44	2.95	108	284	391	116	151	6.66788e-08	138	CAMTA family protein
	c21301_g1	MDP0000265800	47.95	15.1	639	180	818	16	230	4.12455e-49	463	CAMTA family protein
	c58207_g1	TRIUR3_23040-P1	54.84	4.04	186	527	712	1472	1533	1.9637e-14	188	CAMTA family protein
	c14869_g1	Achn102611	71.19	4.84	177	416	592	116	174	2.30341e-20	236	CAMTA family protein
	c73227_g1	TRIUR3_23040-P1	61.02	3.84	177	416	592	1472	1530	1.05346e-16	204	CAMTA family protein
	c49112_g1	Achn102611	72.88	4.84	177	305	481	116	174	1.27042e-20	235	CAMTA family protein
	c282689_g1	Achn102611	45	4.1	240	45	284	67	116	1.4367e-12	168	CAMTA family protein
	c224863_g1	MDP0000265800	43.64	3.79	153	188	340	11	64	5.17572e-07	121	CAMTA family protein
	c338198_g1	ONIVA10G07200.4	65.45	3	165	220	384	1529	1583	3.93245e-17	201	CAMTA family protein
	c88851_g1	TRIUR3_23040-P1	59.68	4.04	186	163	348	1472	1533	1.18819e-18	212	CAMTA family protein
	c350518_g1	GSBRNA2T00102145001	54.17	3.82	144	253	396	5	52	2.82299e-10	147	CAMTA family protein
	c282872_g1	676752474	70	2.12	120	254	373	1454	1493	5.10568e-11	152	CAMTA family protein
	c263147_g1	Sof013327	75	21.92	144	218	361	124	171	3.63697e-15	175	CAMTA family protein
	c285711_g1	ORUFI03G06510.3	95.65	2.39	69	267	335	811	833	6.99739e-08	126	CAMTA family protein
	c258610_g1	PH01000201G0710	71.05	3.01	114	1	114	82	119	1.05596e-10	147	CAMTA family protein
	c254651_g1	mrna10891.1-v1.0-hybrid	53.85	14.66	273	1	273	474	562	1.25811e-23	242	CAMTA family protein
	c396666_g1	XP_010090639.1	40.79	6.84	228	31	258	257	332	1.1839e-09	138	CAMTA family protein
	c255314_g1	Traes_5DL_6A730A96A.2	44.44	16.41	180	50	229	270	332	1.71556e-08	126	CAMTA family protein
	c310952_g1	GRMZM2G431243_P01	92.86	2.95	84	94	177	907	934	7.39733e-13	147	CAMTA family protein
	c138595_g1	XP_010094319.1	56.1	3.96	123	1037	1159	328	368	3.84858e-15	132	CAMTA family protein
	c51034_g1	GSBRNA2T00090682001	81.4	23.89	129	537	665	93	135	3.62561e-15	196	CAMTA family protein
	c44599_g1	Pavir.7KG115200.4.p	40.22	40.31	1308	104	1411	409	818	4.50901e-54	480	CAMTA family protein
	c236434_g1	TRIUR3_23040-P1	35.98	30.92	1416	1067	2482	360	834	5.75687e-79	482	CAMTA family protein
	c82801_g1	Sobic.006G051800.1.p	64.25	43.12	1296	3694	4989	440	868	1.20754e-168	1129	CAMTA family protein
	c12211_g1	676752474	36.36	5.03	297	3437	3733	1451	1545	4.08606e-08	148	CAMTA family protein
	c130544_g1	TRIUR3_23040-P1	32.85	21.48	960	1319	2278	379	708	2.68765e-55	308	CAMTA family protein
	c188637_g1	TRIUR3_23040-P1	46.54	34.38	1581	1273	2853	436	963	0	1064	CAMTA family protein
	c229318_g1	PH01000201G0710	55.4	11.01	417	3699	4115	3	141	1.11118e-41	433	CAMTA family protein
	c61657_g1	ONIVA10G07200.4	34.63	15.25	882	3372	4253	1525	1804	5.02594e-20	250	CAMTA family protein
	c167113_g1	Traes_5DL_6A730A96A.2	48.55	35.68	405	2275	2679	216	352	1.91115e-50	322	CAMTA family protein
	c39643_g1	ONIVA10G07200.3	54.6	8.3	492	3399	3890	1771	1933	3.33238e-64	408	CAMTA family protein
	c164710_g1	Sobic.001G351700.1.p	95.63	78.12	2400	1487	3886	225	1024	0	4003	CAMTA family protein
	c60040_g1	Traes_5DL_6A730A96A.2	42.25	29.95	426	152	577	67	181	4.61925e-20	240	CAMTA family protein
	c36369_g1	Sobic.002G306000.2.p	50.7	23.19	630	884	1513	24	235	2.43779e-113	438	CAMTA family protein
	c204857_g1	Traes_5DL_6A730A96A.2	41.82	13.02	165	1260	1424	95	144	1.2049e-10	109	CAMTA family protein
	c140158_g1	Pavir.7NG139200.1.p	42.05	44.82	1338	573	1910	14	467	2.9562e-169	779	CAMTA family protein
	c27584_g1	Sobic.001G351700.2.p	63.84	72.77	2163	821	2983	56	774	0	2144	CAMTA family protein
	c98286_g1	Bradi1g60817.1.p	47.01	31.47	969	1464	2432	339	659	1.2716e-110	606	CAMTA family protein
	c173553_g1	GRMZM2G431243_P01	34.02	98.74	3078	392	3469	1	937	1.24598e-76	708	CAMTA family protein
	c215728_g1	GRMZM2G143205_P01	37.45	46.39	1479	728	2206	204	665	1.12345e-105	458	CAMTA family protein
	c145623_g1	ONIVA10G07200.4	38.67	9.69	525	2625	3149	1643	1820	1.087e-40	309	CAMTA family protein
	c182566_g1	Sobic.001G351700.2.p	94.92	31.88	945	45	989	1	315	0	1633	CAMTA family protein
	c182921_g1	GRMZM2G341747_P01	45.57	71.86	2277	91	2367	12	744	1.63116e-124	1066	CAMTA family protein
	c80750_g1	Vradi05g10590.1	34.12	26.79	255	1538	1792	131	190	4.92333e-06	123	CAMTA family protein
	c48367_g1	Traes_2DS_D05DC56BD.2	49.08	24.11	783	2133	2915	587	824	8.89732e-139	468	CAMTA family protein
	c197798_g1	462876582	37.88	44.55	1497	1560	3056	472	937	1.35722e-55	441	CAMTA family protein
	c121421_g1	Traes_5DL_6A730A96A.2	28.16	68.75	771	2504	3274	88	351	1.02552e-15	203	CAMTA family protein
	c161106_g1	OGLUM07G22660.2	41.93	72.64	2277	1009	3285	269	1022	4.27388e-179	1042	CAMTA family protein
	c12435_g1	Sobic.003G407200.1.p	42.72	82.6	2178	508	2685	55	752	6.71588e-118	1005	CAMTA family protein
	c95672_g1	Sobic.002G380200.3.p	54.97	71.89	2214	892	3105	221	959	0	1709	CAMTA family protein
	c178268_g1	ORUFI07G23760.1	35.68	58.62	1881	1374	3254	408	1012	5.56117e-117	549	CAMTA family protein
	c223185_g1	Sobic.001G351700.2.p	46.85	63.56	1923	1107	3029	353	980	1.32705e-132	1117	CAMTA family protein
	c180449_g1	Sobic.001G351700.1.p	49.95	89.75	2835	134	2968	9	927	0	1752	CAMTA family protein
	c105207_g1	Sobic.002G380200.1.p	86.68	37.18	1098	181	1278	1	383	0	1637	CAMTA family protein
	c181958_g1	Sobic.001G351700.1.p	41.98	34.47	1062	146	1207	30	382	2.05472e-126	530	CAMTA family protein
	c149746_g1	Sobic.002G306000.2.p	37.71	72.1	2052	630	2681	199	857	9.62937e-68	635	CAMTA family protein
	c71537_g1	ONIVA10G07200.4	27.8	11.93	633	2066	2698	1535	1753	7.24737e-15	158	CAMTA family protein
	c107541_g1	Sobic.001G351700.2.p	43.94	83.81	2556	20	2575	36	863	8.29958e-158	1186	CAMTA family protein
	c115641_g1	Sobic.002G306000.2.p	39.39	62.14	1779	171	1949	1	568	8.33659e-97	578	CAMTA family protein
	c1363_g1	Sobic.003G407200.1.p	96.14	98.11	2484	361	2844	17	845	0	4216	CAMTA family protein
	c161846_g1	Sobic.001G261501.2.p	51.02	59.75	1866	1016	2881	366	975	6.35702e-137	1147	CAMTA family protein
	c20189_g1	Sobic.002G380200.1.p	96.19	76.41	2361	623	2983	194	980	0	3826	CAMTA family protein
	c170843_g1	676752474	33.05	5.93	354	879	1232	1452	1563	2.58522e-06	131	CAMTA family protein
	c103735_g1	Sobic.002G306000.2.p	50.49	42.01	1182	896	2077	269	652	1.04728e-100	769	CAMTA family protein
	c180123_g1	Sobic.001G351700.1.p	95.8	48.73	1497	1581	3077	526	1024	0	2460	CAMTA family protein
	c229111_g1	TRIUR3_23792-P1	67.35	3.32	147	2325	2471	1427	1475	2.60974e-13	175	CAMTA family protein
	c214098_g1	Oropetium_20150105_13372A	58.33	28.3	180	2388	2567	41	100	4.8087e-23	165	CAMTA family protein
	c164284_g1	Traes_5DL_6A730A96A.2	29.11	50.52	570	2167	2736	168	361	1.01044e-17	220	CAMTA family protein
	c165975_g1	GRMZM2G032336_P01	58.06	50.49	1371	394	1764	113	573	0	1062	CAMTA family protein
	c52841_g1	Traes_5DL_6A730A96A.2	42.76	35.68	423	908	1330	86	222	5.2861e-25	227	CAMTA family protein
	c115054_g1	Traes_5DL_6A730A96A.2	50	46.09	534	244	777	82	258	2.78569e-57	455	CAMTA family protein
	c197448_g1	Sobic.001G351700.1.p	39.97	59.57	1887	927	2813	396	1005	1.33505e-113	730	CAMTA family protein
	c119343_g1	OGLUM07G13800.1	45.8	35.07	954	1901	2854	409	731	1.6689e-162	564	CAMTA family protein
	c115167_g1	ONIVA10G07200.3	75.65	9.82	579	2037	2615	1694	1886	3.44047e-102	803	CAMTA family protein
	c172810_g1	ONIVA10G07200.4	45.24	4.47	240	2631	2870	1620	1701	3.49374e-20	151	CAMTA family protein
	c218352_g1	Achn102611	49.23	5.33	168	781	948	166	230	2.20721e-09	130	CAMTA family protein
	c24496_g1	Traes_5DL_6A730A96A.2	54.55	14.32	156	1150	1305	189	243	1.10752e-23	146	CAMTA family protein
	c218322_g1	Sobic.003G407200.1.p	44.24	76.33	1983	512	2494	36	680	1.69781e-125	1036	CAMTA family protein
	c22759_g1	676752474	33.82	24.46	1380	496	1875	1074	1535	9.41607e-54	525	CAMTA family protein
	c122726_g1	PH01000091G1390	59.01	35.42	1209	1	1209	485	829	2.84153e-130	1077	CAMTA family protein
	c23609_g1	Araip.IW5LR	71.63	61.4	423	934	1356	78	217	1.00432e-55	496	CAMTA family protein
	c101646_g1	Araip.IW5LR	75.68	32.02	222	1122	1343	125	197	1.37562e-23	235	CAMTA family protein
	c191885_g1	KZV22762.1	36.23	4.94	204	1112	1315	1136	1204	3.11484e-12	115	CAMTA family protein
	c168586_g1	KZV22762.1	55.22	18.91	804	1021	1824	1133	1396	1.69912e-75	694	CAMTA family protein
	c155980_g1	KZV22762.1	36.77	10.03	453	1622	2074	1257	1396	2.22152e-09	155	CAMTA family protein
	c85288_g1	KZV22762.1	55.37	12.54	531	1297	1827	1202	1376	1.31833e-69	516	CAMTA family protein
	c153163_g1	Traes_5DL_6A730A96A.2	41.86	22.4	246	434	679	72	157	4.13473e-22	138	CAMTA family protein
	c22988_g1	TRIUR3_23040-P1	55.56	3.52	162	1890	2051	1480	1533	2.27197e-10	164	CAMTA family protein
	c172148_g1	KZV22762.1	40.98	15.47	723	1170	1892	1181	1396	2.55269e-43	436	CAMTA family protein
	c143310_g1	GSBRNA2T00102145001	31.25	19.87	732	377	1108	42	291	1.444e-24	226	CAMTA family protein
	c205546_g1	676752474	32.67	5.35	303	1523	1825	1455	1555	1.78493e-08	148	CAMTA family protein
	c78132_g1	676752474	31.52	19.59	1116	838	1953	1192	1561	3.25223e-39	341	CAMTA family protein
	c25674_g1	676752474	28.48	7.68	453	344	796	1415	1559	1.08557e-07	141	CAMTA family protein
	c134793_g1	Oropetium_20150105_13372A	97.59	39.15	249	1163	1411	1	83	2.07841e-47	431	CAMTA family protein
	c69642_g1	Pbr015154.1	40.5	10.51	318	128	445	14	134	1.89124e-07	138	CAMTA family protein
	c68065_g1	KZV22762.1	57.27	15.97	681	505	1185	1133	1355	1.84729e-73	672	CAMTA family protein
	c372617_g1	TRIUR3_23792-P1	80.43	3.05	138	1179	1316	1076	1120	2.60807e-06	129	CAMTA family protein
	c17776_g1	Traes_5DL_6A730A96A.2	43.95	76.56	933	186	1118	67	360	2.38894e-71	615	CAMTA family protein
	c141144_g1	KZV22762.1	33.16	12.82	552	542	1093	1148	1326	2.43956e-11	170	CAMTA family protein
	c113351_g1	KZV22762.1	26.49	18.12	1008	312	1319	1138	1390	4.06767e-20	244	CAMTA family protein
	c133613_g1	TRIUR3_23040-P1	45.9	3.97	183	1440	1622	1472	1532	7.1157e-09	150	CAMTA family protein
	c220976_g1	KZV22762.1	34.5	13.25	561	598	1158	1181	1365	1.83752e-22	232	CAMTA family protein
	c152154_g1	KZV22762.1	34.12	16.83	741	624	1364	1160	1394	1.64518e-25	287	CAMTA family protein
	c174391_g1	KN538730.1_FGP023	37.25	5.97	306	981	1286	1000	1065	2.09965e-09	153	CAMTA family protein
	c17791_g1	KZV22762.1	31.02	13.83	606	373	978	1157	1349	9.49823e-07	131	CAMTA family protein
	c213874_g1	676752474	38.39	5.93	336	149	484	1451	1562	1.35655e-12	180	CAMTA family protein
	c212169_g1	KZV22762.1	54.45	18.55	876	241	1116	1138	1396	5.77625e-91	789	CAMTA family protein
	c350516_g1	GSBRNA2T00102145001	65.62	2.54	96	420	515	198	229	3.04192e-08	143	CAMTA family protein
	c34805_g1	Prupe.8G060300.1.p	35.78	10.04	309	942	1250	687	795	3.33477e-09	151	CAMTA family protein
	c107688_g1	GSBRNA2T00102145001	31.93	20.91	813	200	1012	6	268	2.36728e-16	210	CAMTA family protein
	c57372_g1	KZV22762.1	36.17	18.48	804	335	1138	1139	1396	8.45656e-33	343	CAMTA family protein
	c235448_g1	Traes_5DL_6A730A96A.2	37.37	15.62	297	1041	1337	77	136	4.44669e-06	123	CAMTA family protein
	c184467_g1	Oropetium_20150105_13372A	95.56	21.23	135	610	744	1	45	2.41391e-19	222	CAMTA family protein
	c185744_g1	KZV22762.1	45.81	12.61	525	320	844	1143	1318	2.2856e-32	339	CAMTA family protein
	c210145_g1	MDP0000265800	59.18	3.44	147	352	498	56	104	1.5126e-11	149	CAMTA family protein
	c100854_g1	MDP0000265800	30.15	8.99	375	272	646	11	138	2.781e-08	142	CAMTA family protein
	c145660_g1	Oropetium_20150105_13372A	52.38	47.17	315	359	673	2	101	2.66628e-13	174	CAMTA family protein
	c26120_g1	MDP0000265800	33.1	8.78	381	506	886	105	229	3.42584e-29	158	CAMTA family protein
	c138000_g1	676752474	29.65	15.93	939	76	1014	1588	1888	1.82068e-22	256	CAMTA family protein
	c335500_g1	XP_011401233.1	30.43	13.24	681	406	1086	951	1127	1.61213e-24	272	CAMTA family protein
	c125255_g1	TRIUR3_23040-P1	45.9	3.97	183	772	954	1472	1532	4.82536e-10	156	CAMTA family protein
	c294656_g1	TRIUR3_23040-P1	43.56	19.6	801	137	937	26	326	1.73489e-55	511	CAMTA family protein
	c220572_g1	TRIUR3_23040-P1	57.38	3.97	183	662	844	1472	1532	1.58804e-14	190	CAMTA family protein
	c202846_g1	Vang0057ss01710.1	45.36	8.11	267	371	637	1084	1179	4.96749e-16	201	CAMTA family protein
	c3044_g1	GSBRNA2T00102145001	53.57	6.68	252	505	756	198	281	3.02606e-23	260	CAMTA family protein
	c44509_g1	TRIUR3_23040-P1	54.84	4.04	186	630	815	1472	1533	2.17431e-14	188	CAMTA family protein
	c168281_g1	TRIUR3_23040-P1	61.29	4.04	186	511	696	1470	1531	3.42248e-16	202	CAMTA family protein
	c180379_g1	ONIVA10G07200.3	84.21	4.53	285	184	468	1842	1930	1.3632e-72	401	CAMTA family protein
	c120314_g1	676752474	31.39	7.09	411	152	562	1755	1888	5.63452e-13	175	CAMTA family protein
	c174214_g1	TRIUR3_23040-P1	60	4.23	195	457	651	1472	1536	1.49206e-17	212	CAMTA family protein
	c159907_g1	XP_010090639.1	45.21	6.57	219	508	726	255	327	9.26444e-13	172	CAMTA family protein
	c292778_g1	PH01000201G0710	60.15	10.53	399	356	754	1	133	4.26213e-46	430	CAMTA family protein
	c353110_g1	XP_010090639.1	36.08	8.19	282	466	747	222	312	6.77526e-08	134	CAMTA family protein
	c333483_g1	XP_010090639.1	47.54	5.49	183	5	187	255	315	3.05788e-11	157	CAMTA family protein
	c250549_g1	Traes_5DL_6A730A96A.2	47.16	44.79	522	6	527	56	227	5.38606e-45	398	CAMTA family protein
	c245174_g1	676752474	35.34	6.93	390	28	417	1756	1886	1.87915e-14	183	CAMTA family protein
	c258907_g1	676752474	35.38	6.67	381	2	382	1763	1888	8.53905e-20	224	CAMTA family protein
	c282873_g1	676752474	70	2.12	120	380	499	1454	1493	2.41805e-10	149	CAMTA family protein
	c273368_g1	XP_010090639.1	37.36	7.74	258	3	260	279	364	1.29076e-06	118	CAMTA family protein
	c399146_g1	GSVIVT01004860001	36.99	5.79	219	137	355	1	72	5.15868e-10	145	CAMTA family protein
	c322942_g1	Sobic.002G306000.2.p	97.56	4.49	123	96	218	79	119	4.26391e-30	214	CAMTA family protein
	c285992_g1	Spipo6G0049800	87.04	5.02	162	46	207	1016	1069	2.22311e-24	253	CAMTA family protein
	c394911_g1	GSBRNA2T00102145001	57.14	8.9	312	2	313	151	262	8.12565e-32	308	CAMTA family protein
	c378022_g1	Sof002833	83.78	13.19	111	145	255	30	65	2.14884e-13	160	CAMTA family protein
	c380450_g1	676752474	53.01	4.39	249	4	252	1749	1831	1.37717e-25	258	CAMTA family protein
	c343376_g1	Traes_5DL_6A730A96A.2	35.71	14.58	168	54	221	291	346	2.07851e-06	110	CAMTA family protein
	c64587_g1	ONIVA10G07200.4	56.03	14.76	828	5506	6333	1533	1803	1.50603e-66	648	CAMTA family protein
	c114183_g1	Traes_5DL_6A730A96A.2	37.5	10.42	120	4818	4937	107	146	7.10793e-08	93	CAMTA family protein
	c166959_g1	GSBRNA2T00090682001	67.8	31.67	177	554	730	97	153	1.01187e-14	193	CAMTA family protein
	c36400_g1	XP_010094319.1	54.29	6.76	210	2612	2821	303	372	4.50299e-27	214	CAMTA family protein
	c80375_g1	ONIVA10G07200.3	67.06	8.45	501	3385	3885	1732	1897	4.67747e-84	453	CAMTA family protein
	c211736_g1	Traes_5DL_6A730A96A.2	56.6	13.8	159	352	510	67	119	1.77746e-20	158	CAMTA family protein
	c113655_g1	ONIVA10G07200.4	42	15.09	867	3157	4023	1525	1801	4.28925e-35	378	CAMTA family protein
	c22096_g1	Traes_5DL_6A730A96A.2	37.23	35.16	345	719	1063	232	366	1.31839e-43	207	CAMTA family protein
	c196522_g1	KZV22762.1	41.57	11.53	492	3425	3916	1234	1394	2.59204e-27	286	CAMTA family protein
	c200015_g1	ONIVA10G07200.3	70.92	7.18	423	2948	3370	1727	1867	6.69258e-94	513	CAMTA family protein
	c74874_g1	XP_010094319.1	57.35	6.56	192	2147	2338	306	373	4.66324e-26	204	CAMTA family protein
	c49855_g1	Sobic.001G474600.1.p	65.74	49.2	1488	1353	2840	291	779	0	1369	CAMTA family protein
	c234799_g1	Pavir.9NG356600.1.p	32.6	64.81	2238	1271	3508	332	996	1.87142e-82	509	CAMTA family protein
	c33048_g1	Sobic.006G051800.1.p	79.88	33.47	999	1951	2949	518	850	0	1021	CAMTA family protein
	c95418_g1	Pahal.B03967.2	38.49	92.53	2424	820	3243	3	819	1.21973e-97	866	CAMTA family protein
	c180704_g1	Sobic.001G351700.2.p	47.09	56.98	1752	1439	3190	426	988	0	948	CAMTA family protein
	c170436_g1	Sobic.001G474600.1.p	38.04	62.07	1884	1224	3107	256	872	3.21671e-117	753	CAMTA family protein
	c145499_g1	Sobic.001G351700.1.p	51.1	28.12	924	601	1524	171	458	2.6001e-135	573	CAMTA family protein
	c138878_g1	GRMZM2G431243_P01	36.81	64.7	2064	1196	3259	291	904	7.39412e-92	559	CAMTA family protein
	c141174_g1	Sobic.001G261501.2.p	97.43	99.02	3039	239	3277	11	1021	0	5018	CAMTA family protein
	c136824_g1	Pavir.8NG028500.2.p	38.16	62.94	2007	1246	3252	361	980	7.71216e-119	716	CAMTA family protein
	c226098_g1	Sobic.006G051800.1.p	37.67	82.91	2592	411	3002	52	876	7.01779e-89	805	CAMTA family protein
	c130211_g1	Sobic.003G407200.1.p	63.64	42.25	1074	1948	3021	459	815	1.02612e-157	1000	CAMTA family protein
	c77131_g1	XP_011401233.1	34.58	15.71	621	1170	1790	865	1074	9.40829e-16	189	CAMTA family protein
	c178774_g1	ONIVA10G07200.2	37.24	11.85	675	2244	2918	1745	1980	1.87377e-32	327	CAMTA family protein
	c130984_g1	Sobic.001G351700.1.p	62.17	67.19	2070	1055	3124	337	1024	0	2003	CAMTA family protein
	c208900_g1	Sobic.001G351700.1.p	38.86	84.57	2799	590	3388	159	1024	7.63361e-94	843	CAMTA family protein
	c191752_g1	Sobic.003G407200.1.p	36.05	97.75	2535	444	2978	20	845	1.16709e-97	861	CAMTA family protein
	c144793_g1	Sevir.9G385200.1.p	46.48	50.1	1590	76	1665	10	520	0	971	CAMTA family protein
	c129592_g1	Pavir.5KG737200.1.p	57.02	13.89	354	72	425	4	122	2.96816e-86	342	CAMTA family protein
	c114928_g1	Sobic.001G351700.1.p	96.46	77.15	2370	836	3205	235	1024	0	3995	CAMTA family protein
	c85388_g1	Sobic.001G351700.2.p	45.02	42.21	1254	857	2110	271	687	1.21904e-158	616	CAMTA family protein
	c141765_g1	Sobic.001G351700.2.p	38.23	98.79	3000	76	3075	1	976	1.69227e-128	1090	CAMTA family protein
	c48839_g1	Sobic.002G380200.1.p	87.99	45.24	1446	333	1778	62	527	0	2117	CAMTA family protein
	c92576_g1	ONIVA10G07200.4	42.42	5.28	291	2200	2490	1579	1675	1.99267e-27	179	CAMTA family protein
	c131683_g1	Sobic.001G351700.2.p	47.83	37.55	1128	2147	3274	613	983	1.27765e-92	656	CAMTA family protein
	c27361_g1	Sobic.001G351700.2.p	44.99	94.64	2898	220	3117	47	981	3.06089e-174	1405	CAMTA family protein
	c121809_g1	Sobic.001G351700.2.p	47.61	68.72	2121	966	3086	276	954	4.26858e-134	1128	CAMTA family protein
	c125616_g1	Sobic.001G351700.2.p	39.6	35.12	1047	51	1097	1	347	1.06006e-93	494	CAMTA family protein
	c126652_g1	Sobic.002G306000.2.p	96.28	99.89	2733	56	2788	1	913	0	4492	CAMTA family protein
	c62069_g1	XP_011401233.1	31.98	27.97	1311	1166	2476	865	1238	3.02797e-40	418	CAMTA family protein
	c84535_g1	Vradi05g10590.1	36.47	26.79	255	1440	1694	131	190	6.05089e-07	130	CAMTA family protein
	c215688_g1	Sobic.002G380200.1.p	61.2	60.49	1938	638	2575	187	809	0	1555	CAMTA family protein
	c30815_g1	Sobic.002G306000.2.p	47.49	36.54	1032	1887	2918	544	877	6.08268e-61	582	CAMTA family protein
	c130564_g1	Sobic.001G351700.1.p	44.95	77.34	2415	761	3175	233	1024	4.00398e-166	1242	CAMTA family protein
	c11754_g1	Sobic.002G306000.2.p	97.39	54.6	1497	1270	2766	340	838	0	2537	CAMTA family protein
	c93921_g1	ONIVA10G07200.4	37.43	9.37	507	1959	2465	1549	1720	7.47676e-26	218	CAMTA family protein
	c2450_g1	KZV22762.1	36.8	8.95	369	1968	2336	1146	1270	8.20687e-21	207	CAMTA family protein
	c198691_g1	Sobic.001G351700.1.p	43.09	96.48	3024	62	3085	5	992	0	1477	CAMTA family protein
	c176024_g1	Achn102611	72.13	5	183	2794	2976	116	176	1.49561e-18	235	CAMTA family protein
	c14311_g1	462876582	36.27	50.38	1614	656	2269	256	782	3.1335e-106	455	CAMTA family protein
	c144842_g1	ONIVA10G07200.2	29.64	13.56	777	1893	2669	1712	1981	5.12977e-21	256	CAMTA family protein
	c55958_g1	KZV22762.1	35.23	5.73	249	2467	2715	1283	1362	4.91289e-12	122	CAMTA family protein
	c30532_g1	ONIVA10G07200.4	31.18	9.04	477	1746	2222	1542	1707	5.24534e-13	130	CAMTA family protein
	c22010_g1	ONIVA10G07200.4	39.68	3.38	183	2520	2702	1685	1746	2.10677e-14	129	CAMTA family protein
	c32459_g1	Oropetium_20150105_13372A	97.5	37.74	240	1163	1402	1	80	5.13109e-44	413	CAMTA family protein
	c35420_g1	Araip.IW5LR	48.46	54.82	381	1016	1396	79	203	1.79697e-22	253	CAMTA family protein
	c192689_g1	Sphfalx0000s0634.1.p	42.86	8.51	195	1402	1596	645	714	1.441e-16	140	CAMTA family protein
	c81027_g1	KZV22762.1	42.31	10.82	450	1941	2390	1240	1390	1.11628e-18	235	CAMTA family protein
	c219338_g1	Traes_5DL_6A730A96A.2	52.96	80.21	963	619	1581	69	376	8.03064e-100	827	CAMTA family protein
	c161439_g1	MDP0000265800	34.15	8.08	366	71	436	18	132	8.54722e-13	185	CAMTA family protein
	c228054_g1	KZV22762.1	31.67	8.45	357	944	1300	1136	1253	6.75222e-06	127	CAMTA family protein
	c234568_g1	XP_010094319.1	54.84	5.98	186	2097	2282	283	344	1.02548e-15	167	CAMTA family protein
	c239963_g1	KZV22762.1	35.53	5.16	228	2036	2263	1325	1396	7.04907e-08	143	CAMTA family protein
	c6124_g1	Sobic.001G351700.1.p	39.72	71.19	2289	6	2294	265	993	1.39139e-79	720	CAMTA family protein
	c221883_g1	Traes_5DL_6A730A96A.2	52.76	50.78	591	203	793	67	261	2.16508e-52	485	CAMTA family protein
	c93813_g1	ONIVA10G07200.3	28.27	8.96	561	1710	2270	1750	1925	1.29887e-08	149	CAMTA family protein
	c1875_g1	676752474	46.97	3.18	192	583	774	1089	1148	4.35455e-11	111	CAMTA family protein
	c227379_g1	Sobic.001G474600.1.p	52.84	69.32	2088	3	2090	290	978	0	1434	CAMTA family protein
	c50837_g1	Araip.IW5LR	40.97	54.82	417	858	1274	66	190	1.557e-17	213	CAMTA family protein
	c122065_g1	Traes_5DL_6A730A96A.2	44.16	39.58	456	186	641	67	218	8.49369e-44	298	CAMTA family protein
	c43197_g1	KZV22762.1	41.51	7.09	306	1440	1745	1257	1355	1.34988e-06	131	CAMTA family protein
	c211541_g1	Traes_5DL_6A730A96A.2	44.95	74.22	912	185	1096	67	351	8.31854e-68	595	CAMTA family protein
	c140850_g1	TRIUR3_23040-P1	54.84	4.04	186	1769	1954	1472	1533	2.8686e-13	188	CAMTA family protein
	c224807_g1	KZV22762.1	36.07	12.11	516	1184	1699	1200	1368	2.7954e-13	158	CAMTA family protein
	c61254_g1	KZV22762.1	42.42	18.7	780	926	1705	1136	1396	4.46925e-52	507	CAMTA family protein
	c207614_g1	KZV22762.1	59.79	6.73	291	863	1153	1208	1301	4.47185e-26	295	CAMTA family protein
	c135870_g1	PH01000201G0710	73.91	5.46	207	1891	2097	65	133	1.46757e-24	282	CAMTA family protein
	c227558_g1	Traes_5DL_6A730A96A.2	50.94	27.6	309	611	919	101	206	4.04998e-22	247	CAMTA family protein
	c122768_g1	Traes_5DL_6A730A96A.2	44.57	23.44	276	1515	1790	95	184	4.91635e-18	180	CAMTA family protein
	c170252_g1	mrna10891.1-v1.0-hybrid	44.44	5.93	108	496	603	230	265	5.60478e-07	101	CAMTA family protein
	c221743_g1	TRIUR3_23040-P1	61.54	4.23	195	191	385	1472	1536	2.17684e-18	230	CAMTA family protein
	c45409_g1	KZV22762.1	42.48	10.53	450	998	1447	1241	1387	1.51461e-20	247	CAMTA family protein
	c36785_g1	KZV22762.1	35.98	18.7	780	797	1576	1136	1396	6.50594e-38	388	CAMTA family protein
	c177904_g1	XP_010094319.1	63.39	10.81	336	945	1280	261	372	1.50606e-40	408	CAMTA family protein
	c124641_g1	KZV22762.1	33.72	16.91	762	607	1368	1161	1396	5.0436e-29	315	CAMTA family protein
	c140139_g1	KZV22762.1	67.86	19.91	837	277	1113	1119	1396	3.22672e-118	993	CAMTA family protein
	c178884_g1	KZV22762.1	39.67	12.61	540	919	1458	1219	1394	2.29361e-18	228	CAMTA family protein
	c213898_g1	Sopim04g056270.0.1	36	9.79	282	1131	1412	624	723	1.08874e-07	139	CAMTA family protein
	c36240_g1	Achn001091	33.01	6.81	306	372	677	77	177	6.40707e-07	133	CAMTA family protein
	c54891_g1	Oropetium_20150105_13372A	75.36	32.08	207	788	994	8	75	3.66829e-22	241	CAMTA family protein
	c188515_g1	KZV22762.1	67.15	19.48	819	466	1284	1119	1390	8.63333e-113	951	CAMTA family protein
	c236898_g1	676752474	32.18	9.21	522	507	1028	1706	1879	1.32609e-29	226	CAMTA family protein
	c82114_g1	GSBRNA2T00102145001	50.67	5.72	219	309	527	42	113	6.48213e-21	169	CAMTA family protein
	c239897_g1	KZV22762.1	60.08	18.55	789	291	1079	1138	1396	1.29519e-95	820	CAMTA family protein
	c56718_g1	GSBRNA2T00102145001	54.9	7.79	300	179	478	2	99	5.13827e-23	263	CAMTA family protein
	c83954_g1	Prupe.8G060300.1.p	35.78	10.04	309	851	1159	687	795	6.53307e-09	148	CAMTA family protein
	c229752_g1	KZV22762.1	67.5	19.91	837	180	1016	1119	1396	5.7362e-119	986	CAMTA family protein
	c155229_g1	676752474	48.37	11.33	642	248	889	1624	1837	8.64307e-63	501	CAMTA family protein
	c79736_g1	KZV22762.1	55.22	9.31	390	699	1088	1254	1383	8.82485e-31	326	CAMTA family protein
	c3667_g1	676752474	34.92	6.56	378	686	1063	1762	1885	8.54931e-15	196	CAMTA family protein
	c128956_g1	KZV22762.1	39.41	19.05	795	320	1114	1131	1396	5.46148e-47	453	CAMTA family protein
	c150631_g1	676752474	50.43	12.23	696	385	1080	1655	1885	5.64094e-66	587	CAMTA family protein
	c169752_g1	TRIUR3_23040-P1	59.38	4.04	192	895	1086	1472	1533	4.27375e-15	198	CAMTA family protein
	c62726_g1	676752474	29.72	16.15	966	37	1002	1584	1888	2.67352e-17	216	CAMTA family protein
	c32387_g1	MDP0000265800	43.36	8.15	417	312	728	17	132	1.41842e-24	274	CAMTA family protein
	c46980_g1	KZV22762.1	50	4.01	156	684	839	1254	1309	7.91604e-08	125	CAMTA family protein
	c91868_g1	TRIUR3_23040-P1	43.08	4.1	180	787	966	1474	1536	1.50804e-06	127	CAMTA family protein
	c47830_g1	GSBRNA2T00134683001	29.53	15.1	423	399	821	536	684	1.49547e-07	135	CAMTA family protein
	c91041_g1	TRIUR3_23040-P1	59.68	4.04	186	558	743	1472	1533	3.63594e-17	210	CAMTA family protein
	c159966_g1	Achn102611	69.62	6.48	237	318	554	40	118	1.27264e-29	310	CAMTA family protein
	c184447_g1	TRIUR3_23040-P1	53.23	4.04	186	513	698	1472	1533	7.2748e-14	184	CAMTA family protein
	c76997_g1	TRIUR3_23040-P1	53.57	3.65	168	516	683	1478	1533	9.23593e-12	167	CAMTA family protein
	c308090_g1	XP_010090639.1	36.21	9.99	333	445	777	254	364	2.81231e-12	171	CAMTA family protein
	c92342_g1	TRIUR3_23040-P1	65.79	2.47	114	577	690	1472	1509	6.89006e-08	125	CAMTA family protein
	c294441_g1	676752474	45.16	3.28	183	111	293	1176	1237	8.6868e-10	148	CAMTA family protein
	c284487_g1	Pavir.9KG253200.1.p	100	2.34	72	3	74	6	29	2.62608e-07	126	CAMTA family protein
	c255951_g1	Spipo6G0049800	63.83	4.37	141	50	190	1015	1061	1.56975e-09	138	CAMTA family protein
	c351871_g1	XP_010094319.1	63.22	8.4	261	37	297	286	372	5.32746e-35	329	CAMTA family protein
	c285483_g1	KZV22762.1	68.85	4.37	183	76	258	1148	1208	1.32267e-27	236	CAMTA family protein
	c347371_g1	Do008777.1	80	3.29	90	180	269	609	638	2.99498e-06	112	CAMTA family protein
	c357129_g1	Sof016657	96	13.66	75	46	120	1	25	5.22299e-09	126	CAMTA family protein
	c285991_g1	Spipo6G0049800	90.74	5.02	162	36	197	1016	1069	3.6923e-25	254	CAMTA family protein
	c359547_g1	PH01000201G0710	61.76	5.38	204	3	206	6	73	1.76742e-23	240	CAMTA family protein
	c252790_g1	GRMZM2G143205_P03	97.78	10.61	135	35	169	373	417	3.97357e-21	217	CAMTA family protein
	c97861_g1	Traes_5DL_6A730A96A.2	27.22	46.35	492	6055	6546	95	272	7.55833e-07	136	CAMTA family protein
	c98398_g1	Sobic.006G051800.1.p	86.4	27.24	813	2312	3124	252	522	0	1224	CAMTA family protein
	c240161_g1	TRIUR3_23040-P1	38.78	28.58	1341	938	2278	273	711	4.65121e-108	645	CAMTA family protein
	c121414_g1	ONIVA10G07200.4	47.13	12.15	669	3229	3897	1552	1774	2.23102e-38	406	CAMTA family protein
	c110677_g1	Traes_5DL_6A730A96A.2	37.54	76.82	900	1741	2640	61	355	3.58324e-47	455	CAMTA family protein
	c48453_g1	Sobic.001G351700.2.p	71.43	19.43	576	3315	3890	727	918	0	666	CAMTA family protein
	c103421_g1	ONIVA10G07200.3	70	4.07	240	3360	3599	1818	1897	3.84812e-74	312	CAMTA family protein
	c228103_g1	Sobic.001G351700.1.p	96.13	55.37	1701	2127	3827	458	1024	0	2832	CAMTA family protein
	c234858_g1	ONIVA10G07200.3	38.03	14.3	804	2558	3361	1664	1944	1.66688e-46	474	CAMTA family protein
	c200268_g1	Sobic.001G261501.2.p	43.95	65.03	2082	512	2593	80	743	2.60319e-111	975	CAMTA family protein
	c148627_g1	Sobic.006G051800.1.p	92.95	85.43	2553	312	2864	1	850	0	3852	CAMTA family protein
	c7526_g1	Sobic.001G351700.1.p	35.66	64.45	2136	1285	3420	352	1011	1.59063e-109	564	CAMTA family protein
	c142967_g1	Sobic.002G380200.1.p	38.42	72.33	2463	1093	3555	272	1016	9.60136e-102	787	CAMTA family protein
	c149683_g1	Sobic.001G351700.2.p	41.3	72.06	2262	109	2370	21	732	9.36833e-104	916	CAMTA family protein
	c26215_g1	Sobic.001G351700.1.p	90.28	98.63	3144	388	3531	15	1024	0	4914	CAMTA family protein
	c108528_g1	GSBRNA2T00090682001	84.44	25	135	621	755	91	135	8.47869e-18	215	CAMTA family protein
	c228442_g1	Sobic.001G351700.1.p	34.51	66.11	2271	71	2341	1	677	2.42882e-64	614	CAMTA family protein
	c68238_g1	Seita.9G380100.1.p	36.19	51.62	1554	183	1736	1	526	8.35329e-138	691	CAMTA family protein
	c238806_g1	LOC_Os10g22950.1	42.56	32.06	1005	1220	2224	352	679	3.95205e-149	537	CAMTA family protein
	c181026_g1	Sobic.001G351700.1.p	38.07	46.68	1512	86	1597	7	484	7.74713e-81	512	CAMTA family protein
	c231187_g1	Pahal.B00704.1	49.02	60.76	2013	73	2085	1	621	0	1429	CAMTA family protein
	c82410_g1	KZV22762.1	31.75	9.96	549	1946	2494	1178	1316	7.8378e-12	178	CAMTA family protein
	c99718_g1	ONIVA10G07200.2	97.14	3.52	210	2867	3076	1883	1952	6.38696e-107	404	CAMTA family protein
	c173621_g1	GRMZM2G431243_P01	43.89	57.85	1758	1168	2925	247	795	3.66248e-164	950	CAMTA family protein
	c110110_g1	Sobic.003G407200.1.p	95.9	66.39	1683	1772	3454	120	680	0	2841	CAMTA family protein
	c152496_g1	Sobic.001G351700.2.p	56.41	28.85	870	1361	2230	388	672	0	697	CAMTA family protein
	c20192_g1	Sobic.002G380200.1.p	96.31	100	3087	223	3309	1	1030	0	5009	CAMTA family protein
	c147555_g1	Pavir.8NG028500.1.p	45.58	53.09	1635	1685	3319	480	1021	4.53632e-143	935	CAMTA family protein
	c192721_g1	Sobic.001G351700.2.p	92.44	34.72	1032	765	1796	277	619	0	1671	CAMTA family protein
	c166401_g1	Sobic.002G306000.2.p	34.79	65.65	1974	64	2037	1	600	7.05869e-84	486	CAMTA family protein
	c184423_g1	Pavir.9KG402400.2.p	67.64	92.56	2892	275	3166	77	1021	0	3160	CAMTA family protein
	c203808_g1	GRMZM2G431243_P01	61.75	57.01	1650	1415	3064	364	904	0	1510	CAMTA family protein
	c105816_g1	Sobic.001G351700.2.p	41.07	84.72	2589	73	2661	1	837	6.6524e-120	1027	CAMTA family protein
	c87593_g1	Sobic.006G051800.1.p	82.54	83.32	2385	526	2910	118	946	0	3188	CAMTA family protein
	c143173_g1	XP_010094319.1	41.67	8.49	267	2515	2781	264	351	1.7268e-07	141	CAMTA family protein
	c121920_g1	Sobic.001G351700.2.p	81.6	45.45	1353	484	1836	147	595	0	1852	CAMTA family protein
	c157712_g1	ONIVA10G07200.4	37	14.54	765	2097	2861	1534	1800	2.91812e-35	377	CAMTA family protein
	c78283_g1	Sobic.002G306000.2.p	38.58	97.59	2781	87	2867	4	895	5.73477e-123	1042	CAMTA family protein
	c132853_g1	Sobic.002G306000.2.p	68.59	54.49	1485	1243	2727	376	873	0	1469	CAMTA family protein
	c149910_g1	ONIVA10G07200.4	39.46	7.73	420	615	1034	1647	1788	1.72636e-22	206	CAMTA family protein
	c231997_g1	Pahal.E00617.2	41.42	36.7	981	235	1215	56	360	1.09367e-110	539	CAMTA family protein
	c6152_g1	Sobic.001G351700.2.p	71.2	65.18	1995	538	2532	200	843	0	2348	CAMTA family protein
	c170346_g1	Sobic.003G407200.1.p	53.87	89.35	2271	173	2443	36	790	0	1667	CAMTA family protein
	c210627_g1	ONIVA10G07200.1	46.32	13.26	798	1834	2631	1725	1991	3.33704e-34	367	CAMTA family protein
	c127482_g1	XP_010094319.1	55.91	8.98	279	1381	1659	286	378	1.08108e-31	294	CAMTA family protein
	c103899_g1	ONIVA10G07200.5	34.19	9.73	351	675	1025	185	291	1.28156e-17	149	CAMTA family protein
	c202980_g1	GRMZM2G431243_P01	48.74	58.59	1851	435	2285	228	783	8.9855e-135	1010	CAMTA family protein
	c101781_g1	Sobic.001G261501.2.p	55.35	64.45	2040	82	2121	203	860	0	1461	CAMTA family protein
	c68643_g1	XP_010094319.1	39.2	12.07	372	935	1306	301	425	7.19812e-16	211	CAMTA family protein
	c204987_g1	Traes_5DL_6A730A96A.2	31.25	67.19	792	542	1333	67	324	1.12789e-15	204	CAMTA family protein
	c33022_g1	XP_010094319.1	45.83	6.95	216	2087	2302	272	343	1.38139e-17	148	CAMTA family protein
	c149036_g1	MDP0000265800	34.96	8.08	366	129	494	18	132	8.62014e-13	185	CAMTA family protein
	c83237_g1	KZV22762.1	40.22	12.68	531	2047	2577	1218	1394	3.11992e-25	290	CAMTA family protein
	c198038_g1	Traes_5DL_6A730A96A.2	53.99	80.21	939	444	1382	69	376	3.94165e-102	841	CAMTA family protein
	c167431_g1	MDP0000265800	34.96	8.08	366	132	497	18	132	8.16318e-13	185	CAMTA family protein
	c208435_g1	Traes_5DL_6A730A96A.2	59.77	22.4	261	442	702	163	248	2.33981e-35	264	CAMTA family protein
	c27788_g1	KZV22762.1	58.96	17.84	753	1370	2122	1148	1396	3.16766e-85	770	CAMTA family protein
	c85528_g1	KZV22762.1	27.87	7.45	351	1568	1918	1293	1396	7.08337e-10	110	CAMTA family protein
	c112898_g1	XP_016472343.1	40.58	8.72	186	907	1092	342	410	1.35692e-06	132	CAMTA family protein
	c239479_g1	Traes_5DL_6A730A96A.2	32.97	46.35	546	462	1007	163	340	4.38499e-14	164	CAMTA family protein
	c23980_g1	KZV22762.1	33.72	6.09	258	1072	1329	1163	1247	2.32568e-23	143	CAMTA family protein
	c34677_g1	Araip.IW5LR	60	32.46	225	842	1066	79	152	6.69514e-16	176	CAMTA family protein
	c67599_g1	MDP0000265800	34.56	7.51	408	1191	1598	65	171	6.42965e-10	160	CAMTA family protein
	c21460_g1	676752474	29.41	8.73	594	649	1242	1039	1203	3.24288e-09	154	CAMTA family protein
	c186530_g1	KZV22762.1	44.78	4.66	201	1080	1280	1138	1202	2.4211e-21	130	CAMTA family protein
	c236358_g1	GSBRNA2T00102145001	51.09	7	261	165	425	2	89	2.05931e-18	202	CAMTA family protein
	c86105_g1	Araip.IW5LR	34.75	51.75	327	1075	1401	103	220	5.22418e-08	137	CAMTA family protein
	c29969_g1	Traes_5DL_6A730A96A.2	33.63	77.6	948	735	1682	69	366	1.47047e-43	418	CAMTA family protein
	c130758_g1	KZV22762.1	42.8	18.7	780	1037	1816	1136	1396	4.08874e-52	508	CAMTA family protein
	c212313_g1	Traes_5DL_6A730A96A.2	36.13	38.28	450	596	1045	120	266	3.1614e-20	175	CAMTA family protein
	c22905_g1	KZV22762.1	32.96	17.12	792	571	1362	1149	1387	3.16892e-22	263	CAMTA family protein
	c154059_g1	Araip.IW5LR	64.29	48.68	336	969	1304	107	217	1.40729e-30	311	CAMTA family protein
	c30039_g1	676752474	26.88	7.78	459	435	893	1415	1561	4.9118e-07	135	CAMTA family protein
	c87656_g1	KZV22762.1	48.81	5.87	234	928	1161	1241	1322	2.8523e-13	164	CAMTA family protein
	c29831_g1	KZV22762.1	30.87	14.97	669	643	1311	1188	1396	2.02062e-16	214	CAMTA family protein
	c53004_g1	TRIUR3_23792-P1	67.35	3.32	147	796	942	1427	1475	9.46031e-14	177	CAMTA family protein
	c167334_g1	KZV22762.1	39.22	7.09	306	1098	1403	1292	1390	9.90705e-13	134	CAMTA family protein
	c2352_g1	676752474	38.33	6.25	360	1286	1645	1445	1562	1.75009e-12	180	CAMTA family protein
	c79881_g1	Traes_5DL_6A730A96A.2	41.43	35.42	405	940	1344	169	304	2.01342e-41	271	CAMTA family protein
	c124602_g1	KZV22762.1	27.76	17.84	924	434	1357	1148	1396	7.64397e-24	273	CAMTA family protein
	c94595_g1	KZV22762.1	42.96	9.46	396	1233	1628	1177	1308	4.93494e-22	248	CAMTA family protein
	c37171_g1	KZV22762.1	39.26	9.31	396	806	1201	1235	1364	3.97584e-11	168	CAMTA family protein
	c16574_g1	Prupe.8G060300.1.p	36.7	10.04	309	787	1095	687	795	2.96647e-09	151	CAMTA family protein
	c161982_g1	KZV22762.1	31.72	19.91	984	190	1173	1119	1396	1.11794e-20	246	CAMTA family protein
	c118941_g1	ONIVA10G07200.4	95.96	14.81	816	437	1252	1530	1801	1.70106e-166	1342	CAMTA family protein
	c132362_g1	Traes_5DL_6A730A96A.2	40.19	72.14	945	374	1318	95	371	1.70764e-65	565	CAMTA family protein
	c104477_g1	PK04004.1	33.94	10.1	309	889	1197	686	794	5.79364e-09	149	CAMTA family protein
	c240085_g1	KZV22762.1	41.84	9.96	402	775	1176	1238	1376	1.13558e-17	221	CAMTA family protein
	c40853_g1	PH01002143G0030	45.74	8.61	282	847	1128	967	1057	2.40909e-12	175	CAMTA family protein
	c84794_g1	TRIUR3_23040-P1	45.9	3.97	183	769	951	1472	1532	8.85035e-10	154	CAMTA family protein
	c10072_g1	Achn102611	65.12	7.05	252	250	501	33	118	2.70466e-28	302	CAMTA family protein
	c35607_g1	TRIUR3_23040-P1	44.26	3.97	183	541	723	1472	1532	3.306e-09	148	CAMTA family protein
	c13498_g1	TRIUR3_23040-P1	45.9	3.97	183	545	727	1472	1532	2.07482e-09	149	CAMTA family protein
	c122654_g1	TRIUR3_23040-P1	57.81	4.17	192	618	809	1473	1536	2.23654e-17	212	CAMTA family protein
	c26279_g1	MDP0000265800	40.38	7.3	300	135	434	11	114	1.17421e-14	190	CAMTA family protein
	c192362_g1	Traes_5DL_6A730A96A.2	50.56	22.4	267	703	969	95	180	2.58493e-21	196	CAMTA family protein
	c25694_g1	TRIUR3_23040-P1	60	4.23	195	610	804	1472	1536	2.31126e-18	220	CAMTA family protein
	c7855_g1	TRIUR3_23040-P1	45.9	3.97	183	506	688	1472	1532	1.87311e-09	149	CAMTA family protein
	c24943_g1	TRIUR3_23040-P1	57.38	3.97	183	525	707	1473	1533	3.44215e-15	194	CAMTA family protein
	c14148_g1	Zjn_sc00044.1.g02180.1.sm.mkhc	77.11	13.75	468	8	475	1042	1207	1.9152e-66	586	CAMTA family protein
	c333484_g1	XP_010090639.1	56.25	4.32	144	5	148	255	302	1.09689e-10	158	CAMTA family protein
	c294000_g1	GSVIVT01004860001	33.87	9.65	345	220	564	11	130	5.94407e-08	136	CAMTA family protein
	c220355_g1	TRIUR3_23040-P1	45.9	3.97	183	524	706	1472	1532	1.47623e-09	149	CAMTA family protein
	c40186_g1	TRIUR3_23040-P1	61.02	3.84	177	426	602	1472	1530	2.41136e-16	202	CAMTA family protein
	c34878_g1	KZV22762.1	75	3.72	156	3	158	1345	1396	9.30555e-16	195	CAMTA family protein
	c166369_g1	TRIUR3_23040-P1	62.9	4.04	186	103	288	1472	1533	6.55546e-20	226	CAMTA family protein
	c173351_g1	Spipo6G0049800	84.62	4.83	156	84	239	1015	1066	4.19163e-21	233	CAMTA family protein
	c84575_g1	Spipo6G0049800	83.33	5.02	162	65	226	1016	1069	3.1972e-22	239	CAMTA family protein
	c269849_g1	676752474	29.41	5.88	357	8	364	1453	1563	1.9933e-06	116	CAMTA family protein
	c257275_g1	ONIVA10G07200.2	88.89	2.26	135	173	307	1846	1890	1.973e-19	215	CAMTA family protein
	c276348_g1	Do024553.1	63.04	4.29	138	65	202	366	411	2.23233e-09	138	CAMTA family protein
	c322940_g1	Do008777.1	92.73	6.04	165	96	260	65	119	5.38528e-35	277	CAMTA family protein
	c359551_g1	PH01000201G0710	62.69	5.3	201	5	205	4	70	3.67806e-23	242	CAMTA family protein
	c306580_g1	Sobic.001G351700.2.p	90	4.05	120	1	120	557	596	9.70257e-18	200	CAMTA family protein
	c285709_g1	Oropetium_20150105_00339A	100	3.03	63	212	274	578	598	1.20026e-07	122	CAMTA family protein
	c285401_g1	Traes_5DL_6A730A96A.2	60.61	8.59	99	27	125	77	109	1.04326e-06	113	CAMTA family protein
	c322943_g1	462966280	86.84	4.9	114	68	181	65	102	3.58608e-16	186	CAMTA family protein
	c383782_g1	Potri.007G093400.3	87.84	7.25	222	9	230	655	728	2.32977e-41	373	CAMTA family protein
	c383245_g1	PH01000201G0710	70.67	5.94	225	1	225	29	103	9.60955e-31	295	CAMTA family protein
	c280145_g1	Sobic.002G380200.2.p	91.11	4.42	135	83	217	271	315	6.69371e-20	214	CAMTA family protein
	c388858_g1	XP_010090639.1	43.55	5.58	174	31	204	263	324	2.93443e-08	126	CAMTA family protein
Nin-like	c115675_g1	XP_016473876.1	55.32	18.62	282	266	547	1	92	4.72683e-22	263	Nin-like family protein
	c150677_g1	Zpz_sc00135.1.g00200.1.am.mk	73.68	1.62	57	4683	4739	455	473	6.15408e-06	82	Nin-like family protein
	c57725_g1	Sobic.006G133900.1.p	32.53	77.57	2469	1051	3519	10	742	2.01402e-49	493	Nin-like family protein
	c160382_g1	MDP0000265619	46.77	3.63	186	767	952	224	285	1.36295e-22	167	Nin-like family protein
	c202335_g1	Zmw_sc06576.1.g00010.1	41.27	9.65	180	1535	1714	18	75	1.63385e-06	97	Nin-like family protein
	c61650_g1	GRMZM2G105004_P01	40	93.97	2715	929	3643	1	888	6.49366e-142	1192	Nin-like family protein
	c192097_g1	Pavir.7NG216500.1.p	44.6	91.29	2691	891	3581	7	865	8.62144e-173	1406	Nin-like family protein
	c146282_g1	Sobic.001G517800.1.p	67.41	62.21	1689	1105	2793	299	861	0	1815	Nin-like family protein
	c220340_g1	Itr_sc000560.1_g00013.1	50	2.31	108	627	734	936	971	2.67045e-10	107	Nin-like family protein
	c55547_g1	MDP0000266172	55.65	59.87	1680	191	1870	377	937	0	1600	Nin-like family protein
	c177413_g1	Sobic.001G517800.1.p	92.29	40.11	1089	1636	2724	469	831	0	1564	Nin-like family protein
	c92558_g1	MLOC_53458.2	56.82	19.64	528	537	1064	104	279	1.62367e-163	467	Nin-like family protein
	c210777_g1	Achn343181	45.71	26.32	1035	221	1255	60	398	1.57159e-80	663	Nin-like family protein
	c141412_g1	Achn343181	71.08	34.16	1338	121	1458	37	476	0	1753	Nin-like family protein
	c226204_g1	Seita.6G248300.1.p	45.45	8.42	279	310	588	30	119	1.90959e-11	175	Nin-like family protein
	c143646_g1	Seita.6G248300.1.p	96.26	10.01	321	321	641	30	136	4.13925e-56	548	Nin-like family protein
	c100956_g1	Achn343181	71.53	28.18	1212	1816	3027	114	476	0	1617	Nin-like family protein
	c167670_g1	Seita.6G248300.1.p	79.85	11.69	402	379	780	30	154	1.23413e-56	552	Nin-like family protein
	c114239_g1	Seita.6G248300.1.p	59.18	8.98	291	335	625	41	136	5.69624e-19	238	Nin-like family protein
	c45063_g1	XP_016473876.1	55.74	12.35	183	244	426	1	61	4.13068e-18	196	Nin-like family protein
	c35564_g1	Zpz_sc00135.1.g00200.1.am.mk	40	9.82	351	2411	2761	323	437	2.63653e-22	229	Nin-like family protein
	c18867_g1	Zpz_sc00135.1.g00200.1.am.mk	59.55	7.6	264	320	583	170	258	7.54107e-23	229	Nin-like family protein
	c237789_g1	XP_009589179.1	55.17	5.87	87	338	424	30	58	1.5053e-06	93	Nin-like family protein
	c231407_g1	Achn343181	50.96	15.61	603	1382	1984	46	246	6.91136e-123	453	Nin-like family protein
	c7465_g1	MDP0000265619	30.95	20.28	984	1040	2023	160	505	5.57271e-40	415	Nin-like family protein
	c232435_g1	Achn343181	33.17	29.19	1170	240	1409	66	441	7.76975e-38	396	Nin-like family protein
	c1317_g1	Sobic.002G287400.1.p	57.34	24.27	648	290	937	13	220	4.25603e-51	500	Nin-like family protein
	c167510_g1	MDP0000265619	31.37	34.94	1761	690	2450	68	663	6.24545e-70	659	Nin-like family protein
	c14964_g1	MDP0000265619	36	7.27	369	610	978	142	265	1.1039e-21	190	Nin-like family protein
	c181628_g1	MDP0000265619	29.76	30.77	1554	465	2018	98	622	1.29189e-59	574	Nin-like family protein
	c114280_g1	Sevir.6G253600.1.p	67.65	3.18	102	941	1042	55	88	1.66359e-16	112	Nin-like family protein
	c64796_g1	Thecc1EG000070t1	36.09	25.74	780	868	1647	114	356	2.80938e-32	347	Nin-like family protein
	c138368_g1	Achn272111	52.5	4.16	240	704	943	178	252	3.67131e-08	146	Nin-like family protein
	c143448_g1	MDP0000265619	47.39	12.31	627	383	1009	97	306	7.87313e-43	435	Nin-like family protein
	c100039_g1	Achn343181	35.41	22.36	891	481	1371	97	384	6.92906e-30	328	Nin-like family protein
	c3192_g1	676721284	36.27	13.85	579	1334	1912	1103	1294	2.60228e-28	237	Nin-like family protein
	c53919_g1	MDP0000265619	40	6.57	345	768	1112	195	306	8.42522e-23	198	Nin-like family protein
	c153797_g1	MDP0000265619	41.6	7.33	369	166	534	141	265	2.78879e-20	223	Nin-like family protein
	c7731_g1	Achn272111	46.72	6.71	360	668	1027	183	303	1.82449e-19	241	Nin-like family protein
	c93907_g1	Achn343181	33.17	29.58	1209	413	1621	69	449	1.8297e-26	298	Nin-like family protein
	c83599_g1	Achn272111	68.49	4.05	210	764	973	225	297	1.48238e-35	219	Nin-like family protein
	c116977_g1	MDP0000265619	22.13	21.16	1062	525	1586	262	622	1.02359e-17	225	Nin-like family protein
	c89010_g1	676721284	58.39	10.68	447	340	786	1067	1214	3.69008e-50	398	Nin-like family protein
	c94624_g1	Achn343181	49.02	11.57	459	954	1412	223	371	6.93703e-31	306	Nin-like family protein
	c86321_g1	Zosma289g00280.1	33.59	28.4	762	930	1691	536	792	7.81969e-56	306	Nin-like family protein
	c230079_g1	Achn272111	56.55	8.04	420	785	1204	211	355	1.19033e-35	374	Nin-like family protein
	c95996_g1	Achn343181	71.09	35.79	1401	222	1622	16	476	0	1843	Nin-like family protein
	c234623_g1	Achn343181	39.6	10.71	435	1114	1548	297	434	3.04609e-14	196	Nin-like family protein
	c82874_g1	MDP0000246881	71.11	3.25	135	1187	1321	1161	1205	4.4237e-20	197	Nin-like family protein
	c211404_g1	Achn343181	41.7	32.92	1302	275	1576	22	445	3.86204e-67	623	Nin-like family protein
	c84414_g1	Achn343181	29.44	31.83	1344	115	1458	27	436	2.30788e-24	280	Nin-like family protein
	c237219_g1	Achn343181	32.59	21.2	906	485	1390	90	362	4.39843e-24	278	Nin-like family protein
	c167387_g1	Achn343181	46.15	22.28	876	877	1752	218	504	6.42321e-65	605	Nin-like family protein
	c193200_g1	Achn343181	32.82	22.2	927	456	1382	93	378	9.91227e-20	241	Nin-like family protein
	c21636_g1	Achn343181	58.14	3.26	129	441	569	120	161	3.00627e-06	128	Nin-like family protein
	c119191_g1	Achn343181	52.99	20.5	792	383	1174	114	377	1.01134e-73	671	Nin-like family protein
	c233351_g1	GSMUA_Achr8P13370_001	57.94	29.29	633	1071	1703	469	678	5.10565e-73	651	Nin-like family protein
	c33643_g1	Achn343181	40.92	34.94	1404	107	1510	16	465	1.06288e-61	580	Nin-like family protein
	c188258_g1	Achn343181	37.96	26.09	1047	233	1279	64	399	3.85321e-40	408	Nin-like family protein
	c55903_g1	Achn343181	34.8	19.02	747	791	1537	232	476	4.47074e-30	326	Nin-like family protein
	c118566_g1	Achn343181	57.52	32.22	1248	439	1686	62	476	4.51431e-142	1162	Nin-like family protein
	c21638_g1	Achn343181	28.1	19.18	801	526	1326	150	396	9.40984e-22	167	Nin-like family protein
	c5811_g1	Achn343181	41.34	23.68	954	134	1087	34	338	4.33639e-65	504	Nin-like family protein
	c23046_g1	Achn343181	50.83	26.63	1068	176	1243	46	388	4.22087e-97	842	Nin-like family protein
	c56056_g1	Zmw_sc06576.1.g00010.1	58.82	11.31	195	211	405	3	70	1.2386e-14	196	Nin-like family protein
	c75775_g1	Achn343181	42.04	18.09	717	342	1058	87	319	1.05854e-72	392	Nin-like family protein
	c131075_g1	Achn343181	31.92	34.63	1410	105	1514	26	471	4.52822e-31	333	Nin-like family protein
	c230998_g1	Zpz_sc00135.1.g00200.1.am.mk	44.14	36.21	1275	412	1686	104	527	9.73802e-95	820	Nin-like family protein
	c53376_g1	Achn343181	39.01	20.57	810	210	1019	50	314	1.48614e-33	352	Nin-like family protein
	c123671_g1	Zpz_sc00135.1.g00200.1.am.mk	40.68	5.04	177	1305	1481	470	528	3.68051e-08	95	Nin-like family protein
	c45184_g1	Achn343181	67.1	35.79	1236	174	1409	16	476	0	1609	Nin-like family protein
	c66717_g1	Zpz_sc00135.1.g00200.1.am.mk	71.35	14.09	504	67	570	93	257	1.36212e-50	489	Nin-like family protein
	c148405_g1	Achn343181	28.41	25.7	1038	379	1416	106	436	4.93642e-19	234	Nin-like family protein
	c16952_g1	Vang05g03850.1	47.87	9.38	282	273	554	458	534	4.3166e-17	217	Nin-like family protein
	c87389_g1	Zpz_sc00135.1.g00200.1.am.mk	42.24	19.64	696	576	1271	259	488	2.33628e-62	384	Nin-like family protein
	c258630_g1	Zmw_sc06576.1.g00010.1	41.07	9.15	168	282	449	1	55	1.73739e-08	103	Nin-like family protein
	c131919_g1	676721284	46.84	21.21	900	459	1358	1092	1385	6.6921e-50	482	Nin-like family protein
	c318671_g1	MDP0000239938	85.71	2.63	105	1154	1258	1037	1071	2.08194e-11	170	Nin-like family protein
	c4081_g1	Zpz_sc00135.1.g00200.1.am.mk	75.55	38.17	1350	45	1394	84	530	0	1649	Nin-like family protein
	c96707_g1	XP_011400012.1	42.93	44.66	570	572	1141	1	188	2.09688e-44	421	Nin-like family protein
	c172557_g1	XP_011400012.1	32.26	36.82	459	334	792	28	182	4.17256e-20	236	Nin-like family protein
	c354281_g1	Zmw_sc06576.1.g00010.1	58.93	9.32	159	2	160	37	92	4.4179e-09	148	Nin-like family protein
	c62139_g1	Csa17g043090.1	65.22	29.31	408	165	572	210	345	7.07331e-72	468	Nin-like family protein
	c76672_g1	Dca27722.1	55.74	39.22	732	193	924	43	284	6.94523e-79	641	Nin-like family protein
	c1810_g1	Oropetium_20150105_28312A	57	60.37	567	151	717	1	198	1.18331e-76	394	Nin-like family protein
	c27824_g1	Dca27722.1	33.12	24.31	480	611	1090	164	313	4.26685e-08	140	Nin-like family protein
	c57574_g1	Dca20780.1	33.02	49.52	903	193	1095	49	356	4.85367e-22	252	Nin-like family protein
	c84196_g1	Dca27722.1	39.17	16.69	351	477	827	127	229	5.25772e-12	172	Nin-like family protein
	c6956_g1	Dca20780.1	34.19	22.99	465	648	1112	186	328	9.81187e-08	137	Nin-like family protein
	c223432_g1	Dca20780.1	43.32	34.24	651	39	689	4	216	9.42705e-43	388	Nin-like family protein
	c226431_g1	GSMUA_Achr8P13370_001	57.94	29.29	633	306	938	469	678	8.96885e-76	652	Nin-like family protein
	c80316_g1	Dca27722.1	61.11	25.28	480	523	1002	158	313	5.87891e-47	442	Nin-like family protein
	c73978_g1	Dca27722.1	46.53	23.01	432	152	583	35	176	5.84172e-40	224	Nin-like family protein
	c225260_g1	Dca20780.1	49.73	29.9	561	454	1014	130	315	3.71346e-39	381	Nin-like family protein
	c359341_g1	Achn177831	42.14	30.33	420	643	1062	179	316	8.65884e-24	261	Nin-like family protein
	c63323_g1	Zmw_sc06576.1.g00010.1	50	17.3	351	188	538	21	124	1.32541e-36	270	Nin-like family protein
	c140487_g1	Zosma289g00280.1	35.19	5.97	162	287	448	455	508	4.19301e-10	110	Nin-like family protein
	c60398_g1	Achn343181	57.14	9.16	354	279	632	75	192	2.43591e-40	332	Nin-like family protein
	c79853_g1	GSMUA_Achr10P15240_001	31.34	36.31	555	124	678	59	257	3.82955e-18	216	Nin-like family protein
	c337698_g1	GSMUA_Achr3P25240_001	32.09	10.59	402	172	573	23	152	9.07328e-10	151	Nin-like family protein
	c370200_g1	AC233880.1_FGP006	95.83	8.45	72	587	658	42	65	1.82093e-14	136	Nin-like family protein
	c295552_g1	Zmw_sc04440.1.g00070.1	31.54	18.51	372	213	584	248	366	3.4002e-10	149	Nin-like family protein
	c354460_g1	Zmw_sc06576.1.g00010.1	46.55	16.81	339	286	624	6	106	5.04611e-22	241	Nin-like family protein
	c355329_g1	Achn138351	60	7.23	120	389	508	435	474	2.00013e-07	125	Nin-like family protein
	c317091_g1	Zmw_sc06576.1.g00010.1	88.41	11.48	207	113	319	92	160	1.39813e-35	334	Nin-like family protein
	c366418_g1	Itr_sc000560.1_g00013.1	40	7.38	333	51	383	596	710	1.04106e-18	214	Nin-like family protein
	c278877_g1	Achn343181	91.55	11.02	426	1	426	137	278	5.94496e-90	737	Nin-like family protein
	c258632_g1	Zmw_sc06576.1.g00010.1	49.15	9.82	177	1	177	110	168	1.65275e-08	131	Nin-like family protein
	c199242_g1	Dca20780.1	84.38	5.14	96	10	105	263	294	5.60693e-11	135	Nin-like family protein
	c357456_g1	Itr_sc000560.1_g00013.1	37.35	5.33	249	65	313	562	644	7.54322e-10	142	Nin-like family protein
	c383556_g1	Itr_sc000560.1_g00013.1	42.27	6.23	270	2	271	1106	1202	1.30803e-09	138	Nin-like family protein
	c390284_g1	XP_011400012.1	40	13.06	165	58	222	128	182	1.04738e-07	121	Nin-like family protein
	c255715_g1	676721284	84.62	2.81	117	1	117	1309	1347	3.72754e-13	164	Nin-like family protein
	c314931_g1	Achn343181	73.33	2.33	90	1	90	16	45	6.91814e-08	123	Nin-like family protein
	c281665_g1	Achn343181	71.88	2.48	96	62	157	348	379	3.19059e-11	149	Nin-like family protein
	c333640_g1	Sopen11g024190.1	54.35	10.27	138	33	170	174	219	3.27893e-09	131	Nin-like family protein
	c13384_g1	Itr_sc000560.1_g00013.1	31.69	17.46	813	1983	2795	1129	1400	4.5117e-50	290	Nin-like family protein
	c60222_g1	Sobic.002G287400.3.p	94.48	22.48	435	3879	4313	501	645	1.59138e-89	675	Nin-like family protein
	c104018_g1	Itr_sc000560.1_g00013.1	54.95	7.06	333	2726	3058	1125	1234	2.86969e-75	308	Nin-like family protein
	c138477_g1	Itr_sc000560.1_g00013.1	52.53	6.29	297	119	415	1125	1222	5.41777e-20	202	Nin-like family protein
	c25091_g1	Sobic.003G003600.2.p	61.5	33.08	651	1450	2100	365	580	3.75003e-73	645	Nin-like family protein
	c204675_g1	Niben101Scf01177g04007.1	33.8	38.79	837	2549	3385	48	317	6.22127e-27	279	Nin-like family protein
	c207006_g1	GRMZM2G105004_P01	37.79	71.11	2145	914	3058	21	692	2.89155e-73	685	Nin-like family protein
	c228390_g1	Sobic.006G133900.1.p	41.15	81.27	2376	926	3301	43	810	3.97822e-107	941	Nin-like family protein
	c195806_g1	LOC_Os03g03900.1	37.17	48.51	1386	1104	2489	329	785	1.85203e-121	517	Nin-like family protein
	c107346_g1	Sobic.001G517800.2.p	67.54	60.8	1416	1021	2436	286	727	0	1564	Nin-like family protein
	c192311_g1	XP_011400012.1	28.68	30.64	381	2122	2502	49	177	1.39206e-12	181	Nin-like family protein
	c224014_g1	GSMUA_Achr8P13370_001	36.61	30.68	663	2777	3439	459	678	5.41679e-28	313	Nin-like family protein
	c189238_g1	Pavir.5NG007800.1.p	44.6	78.29	2262	730	2991	127	858	6.85228e-128	1084	Nin-like family protein
	c36010_g1	Zpz_sc00135.1.g00200.1.am.mk	43.75	23.23	801	2413	3213	252	523	1.19957e-59	578	Nin-like family protein
	c152960_g1	Itr_sc000560.1_g00013.1	40.38	3.34	153	75	227	721	772	5.49254e-09	104	Nin-like family protein
	c21282_g1	MDP0000266172	46.53	10.67	303	813	1115	595	694	2.77074e-87	251	Nin-like family protein
	c157579_g1	Sobic.003G003600.1.p	40.4	98.71	2808	263	3070	5	925	5.07056e-131	1100	Nin-like family protein
	c220717_g1	Zpz_sc00135.1.g00200.1.am.mk	43.84	23.57	813	2253	3065	252	527	6.55772e-60	579	Nin-like family protein
	c120150_g1	estExt_fgenesh1_pg.C_50254	24.37	21.44	573	1453	2025	613	779	4.5866e-11	171	Nin-like family protein
	c74557_g1	Zmw_sc06576.1.g00010.1	59.57	7.82	141	1501	1641	9	55	2.77762e-08	147	Nin-like family protein
	c87278_g1	MDP0000265619	29.56	36.52	1755	379	2133	97	719	1.15588e-60	587	Nin-like family protein
	c180766_g1	Seita.6G248300.1.p	96.26	10.01	321	278	598	30	136	6.63579e-56	544	Nin-like family protein
	c18222_g1	Achn343181	81.9	33.46	1293	1419	2711	46	476	0	2013	Nin-like family protein
	c176945_g1	MDP0000266172	47.62	24.44	693	834	1526	590	818	1.4431e-73	518	Nin-like family protein
	c67299_g1	MDP0000265619	29.76	30.77	1554	307	1860	98	622	5.23256e-59	571	Nin-like family protein
	c133402_g1	MDP0000265619	67.75	16.18	828	1866	2693	453	728	0	935	Nin-like family protein
	c88385_g1	676721284	97	7.22	300	2002	2301	1190	1289	9.47202e-96	521	Nin-like family protein
	c13441_g1	MDP0000265619	40.26	4.51	231	1013	1243	190	266	1.82763e-21	155	Nin-like family protein
	c215869_g1	MDP0000266172	49.4	25.83	729	610	1338	545	786	2.87158e-92	535	Nin-like family protein
	c183061_g1	MDP0000266172	27.05	32.66	951	1027	1977	627	932	1.33907e-13	191	Nin-like family protein
	c210385_g1	OMERI06G09770.2	37.36	18.3	522	1419	1940	505	678	2.26893e-60	348	Nin-like family protein
	c34194_g1	Csa02g045390.1	48.94	19.83	282	469	750	1	94	5.8892e-17	216	Nin-like family protein
	c2672_g1	MDP0000265619	32.34	11.78	597	587	1183	83	283	2.33692e-17	224	Nin-like family protein
	c4627_g1	Sobic.004G034100.1.p	66.18	18.07	408	438	845	112	246	0	417	Nin-like family protein
	c125849_g1	XP_011400012.1	47.06	12.11	153	1199	1351	101	151	1.69786e-08	146	Nin-like family protein
	c80918_g1	MDP0000265619	42.95	9.03	468	488	955	175	328	2.78969e-27	307	Nin-like family protein
	c51886_g1	Thecc1EG000070t1	47.65	59.22	1608	519	2126	7	565	4.83404e-160	1280	Nin-like family protein
	c81762_g1	Achn272111	39.01	7.1	399	874	1272	216	343	1.73496e-10	165	Nin-like family protein
	c37693_g1	MDP0000265619	37.04	2.99	162	335	496	99	149	4.85532e-12	98	Nin-like family protein
	c115670_g1	Achn272111	62.41	7.32	390	583	972	158	289	3.47659e-39	405	Nin-like family protein
	c47934_g1	Achn272111	36.81	7.15	414	578	991	151	279	6.35511e-07	135	Nin-like family protein
	c47481_g1	MDP0000266172	30.47	23.16	648	1050	1697	594	810	1.66463e-28	193	Nin-like family protein
	c206517_g1	Zosma289g00280.1	63.41	4.53	123	1638	1760	865	905	9.04787e-19	143	Nin-like family protein
	c168067_g1	Achn272111	44.23	2.83	156	1468	1623	404	454	1.61546e-08	115	Nin-like family protein
	c13763_g1	MDP0000266172	33.82	35.65	1014	330	1343	379	712	4.0102e-86	489	Nin-like family protein
	c124401_g1	Achn343181	31.8	18.01	774	640	1413	147	378	2.65385e-21	193	Nin-like family protein
	c4602_g1	Achn343181	30.61	32.22	1305	434	1738	62	476	5.33867e-27	303	Nin-like family protein
	c25058_g1	MDP0000265619	32.97	4.98	258	303	560	170	254	1.03573e-07	95	Nin-like family protein
	c31663_g1	Achn343181	35.56	16.3	708	614	1321	151	360	7.97189e-19	234	Nin-like family protein
	c40601_g1	MDP0000266172	40.85	32.34	903	749	1651	546	848	2.30516e-82	572	Nin-like family protein
	c228701_g1	Achn343181	38.89	23.91	960	432	1391	73	380	3.56954e-41	418	Nin-like family protein
	c11415_g1	Achn343181	55.46	8.85	348	638	985	131	244	2.38938e-39	276	Nin-like family protein
	c132531_g1	Achn343181	39.62	30.75	1218	556	1773	80	475	9.55744e-58	552	Nin-like family protein
	c105003_g1	Achn343181	62.58	11.96	465	335	799	48	201	3.83028e-51	484	Nin-like family protein
	c148416_g1	Achn343181	31.32	26.55	1107	253	1359	23	364	8.99775e-29	317	Nin-like family protein
	c58270_g1	MDP0000266172	40.83	12.06	342	878	1219	605	717	8.04629e-31	201	Nin-like family protein
	c165267_g1	Achn343181	32.64	23.06	987	663	1649	175	471	1.41176e-33	258	Nin-like family protein
	c157263_g1	Achn343181	41.56	35.25	1392	113	1504	16	469	3.27587e-65	608	Nin-like family protein
	c143422_g1	Achn343181	39.44	29.04	1179	415	1593	103	476	6.01815e-61	575	Nin-like family protein
	c162048_g1	Achn343181	43.85	32.22	1284	357	1640	46	460	1.14191e-63	596	Nin-like family protein
	c66831_g1	Achn343181	39.38	20.57	849	490	1338	138	402	2.4791e-47	421	Nin-like family protein
	c204568_g1	Achn343181	43.57	21.2	831	61	891	10	282	2.86611e-57	544	Nin-like family protein
	c134871_g1	Achn343181	46.23	14.67	582	93	674	16	204	1.25053e-66	357	Nin-like family protein
	c125242_g1	Achn343181	34.91	33.54	1320	92	1411	22	453	5.32333e-48	471	Nin-like family protein
	c63528_g1	Achn343181	48.07	17.86	696	681	1376	207	436	3.05901e-57	543	Nin-like family protein
	c83347_g1	Zpz_sc00135.1.g00200.1.am.mk	30.68	20.5	753	645	1397	260	499	1.01362e-21	257	Nin-like family protein
	c114963_g1	Zpz_sc00135.1.g00200.1.am.mk	35.77	22.12	813	566	1378	241	499	6.17765e-25	233	Nin-like family protein
	c114114_g1	Zpz_sc00135.1.g00200.1.am.mk	63.89	3.07	108	1248	1355	459	494	9.52205e-14	150	Nin-like family protein
	c90948_g1	Zpz_sc00135.1.g00200.1.am.mk	42.86	5.64	204	1347	1550	463	528	2.25728e-06	129	Nin-like family protein
	c22587_g1	Dca20780.1	81.69	47.43	885	164	1048	34	328	1.73515e-169	1296	Nin-like family protein
	c151544_g1	Zpz_sc00135.1.g00200.1.am.mk	48.99	16.48	594	935	1528	352	544	6.99383e-84	486	Nin-like family protein
	c85973_g1	Zpz_sc00135.1.g00200.1.am.mk	46.67	4.53	180	557	736	251	303	9.17195e-15	129	Nin-like family protein
	c88021_g1	Zpz_sc00135.1.g00200.1.am.mk	39	8.54	291	1227	1517	458	557	3.10411e-12	177	Nin-like family protein
	c175254_g1	Zmw_sc06576.1.g00010.1	42.05	14.64	150	219	368	3	90	1.70787e-09	153	Nin-like family protein
	c101397_g1	Zpz_sc00135.1.g00200.1.am.mk	56.82	3.76	129	317	445	169	212	2.47279e-12	101	Nin-like family protein
	c52541_g1	XP_011400012.1	45.4	41.09	522	726	1247	16	188	1.80295e-45	430	Nin-like family protein
	c205635_g1	Zpz_sc00135.1.g00200.1.am.mk	27.81	15.29	543	932	1474	350	528	2.70529e-06	127	Nin-like family protein
	c237760_g1	676721284	88.15	24.96	1038	257	1294	1040	1385	0	1572	Nin-like family protein
	c23006_g1	Achn343181	52.74	15.14	594	288	881	204	398	1.12315e-54	518	Nin-like family protein
	c339426_g1	MDP0000265619	28.34	17.94	840	487	1326	423	728	5.89091e-24	273	Nin-like family protein
	c30463_g1	676721284	86.63	24.82	1032	227	1258	1043	1386	0	1523	Nin-like family protein
	c227564_g1	XP_011400012.1	45.03	40.62	513	524	1036	18	188	1.61314e-45	428	Nin-like family protein
	c13730_g1	XP_011400012.1	29.61	41.57	531	273	803	10	184	1.87427e-19	231	Nin-like family protein
	c67042_g1	Dca27722.1	56.68	33.87	639	579	1217	133	341	2.81467e-58	528	Nin-like family protein
	c170253_g1	Achn138351	38.24	24.05	384	359	742	343	475	7.43221e-11	163	Nin-like family protein
	c73824_g1	Achn343181	31.74	20.65	834	71	904	195	460	1.46194e-15	203	Nin-like family protein
	c9189_g1	Achn138351	47.83	36.53	666	379	1044	346	547	9.9656e-36	357	Nin-like family protein
	c95907_g1	Achn138351	59.46	20.07	327	478	804	362	472	3.11755e-31	322	Nin-like family protein
	c168609_g1	Achn138351	87.88	5.97	99	445	543	368	400	6.80085e-21	176	Nin-like family protein
	c104500_g1	Achn343181	41.92	16.69	669	3	671	134	348	8.77916e-36	365	Nin-like family protein
	c101338_g1	GSMUA_Achr8P13370_001	55.91	30.13	651	371	1021	462	677	6.2556e-76	654	Nin-like family protein
	c226171_g1	Gorai.003G063900.1	42.5	54.55	480	458	937	97	240	2.63181e-31	312	Nin-like family protein
	c92783_g1	Dca27722.1	40.15	39.22	777	156	932	34	275	2.3637e-35	354	Nin-like family protein
	c106132_g1	GSMUA_Achr8P13370_001	52.4	33.47	729	275	1003	439	678	1.70458e-74	644	Nin-like family protein
	c219555_g1	Achn138351	61.65	24.05	393	255	647	340	472	1.601e-41	400	Nin-like family protein
	c53362_g1	Dca27722.1	38.74	33.06	657	43	699	1	204	7.1575e-37	248	Nin-like family protein
	c196932_g1	Zpz_sc00135.1.g00200.1.am.mk	63.16	3.25	111	905	1015	105	142	2.70826e-10	91	Nin-like family protein
	c235623_g1	Dca27722.1	57.07	29.5	546	183	728	45	226	7.41692e-53	484	Nin-like family protein
	c50640_g1	Dca27722.1	35.82	42.14	804	233	1036	60	319	2.3073e-19	230	Nin-like family protein
	c52151_g1	Dca27722.1	44.96	20.26	387	106	492	22	146	9.98167e-42	243	Nin-like family protein
	c348012_g1	MDP0000265619	44.12	5.86	249	68	316	124	223	7.84517e-12	171	Nin-like family protein
	c315897_g1	Sevir.6G253600.1.p	92.59	2.53	81	1091	1171	110	136	4.44811e-08	140	Nin-like family protein
	c152420_g1	XP_011400012.1	25.3	39.19	492	163	654	18	182	2.33795e-11	165	Nin-like family protein
	c155593_g1	Sobic.003G000800.1.p	89.7	80.62	684	248	931	57	289	1.43216e-109	844	Nin-like family protein
	c230542_g1	Achn138351	64.6	20.43	333	263	595	340	452	1.60966e-37	367	Nin-like family protein
	c69946_g1	XP_011400012.1	32.5	36.82	477	203	679	28	182	2.73121e-13	180	Nin-like family protein
	c71707_g1	Achn343181	45.28	8	318	14	331	265	367	4.61743e-12	172	Nin-like family protein
	c190906_g1	Dca20780.1	65.19	25.24	420	557	976	166	322	5.07072e-52	476	Nin-like family protein
	c317098_g1	Zmw_sc06576.1.g00010.1	73.26	26.12	516	474	989	4	160	4.35472e-77	650	Nin-like family protein
	c225573_g1	XP_011400012.1	28.66	36.82	438	184	621	28	182	1.1761e-10	159	Nin-like family protein
	c90104_g1	Zmw_sc06576.1.g00010.1	55.48	23.29	456	181	636	21	160	5.87778e-47	437	Nin-like family protein
	c101308_g1	XP_011400012.1	30.77	18.29	234	152	385	118	194	4.51024e-06	120	Nin-like family protein
	c174170_g1	GSMUA_Achr10P15240_001	28.35	35.04	534	154	687	66	257	1.66923e-12	171	Nin-like family protein
	c174147_g1	Achn343181	73.33	2.33	90	306	395	16	45	5.88001e-08	135	Nin-like family protein
	c337693_g1	GSMUA_Achr3P25240_001	39.18	7.57	291	55	345	55	147	3.08148e-08	135	Nin-like family protein
	c318669_g1	MDP0000239938	85.71	2.63	105	192	296	1037	1071	1.185e-12	170	Nin-like family protein
	c383035_g1	GSMUA_Achr8P13370_001	58.7	6.42	129	377	505	575	620	1.75984e-08	134	Nin-like family protein
	c364606_g1	Itr_sc000560.1_g00013.1	40.83	10.01	465	5	469	1288	1443	3.15013e-30	301	Nin-like family protein
	c275180_g1	CCG017571.1	50.88	8.43	168	1	168	35	91	2.71032e-14	175	Nin-like family protein
	c259482_g1	XP_009780863.1	77.39	15.21	345	2	346	194	308	5.33002e-56	480	Nin-like family protein
	c382408_g1	676721284	35.71	5.92	252	83	334	1207	1288	1.50591e-11	155	Nin-like family protein
	c376704_g1	Dca27722.1	65.45	8.91	165	123	287	94	148	4.4185e-17	194	Nin-like family protein
	c275976_g1	Itr_sc000560.1_g00013.1	50	4.11	183	83	265	1186	1249	7.60518e-12	155	Nin-like family protein
	c245653_g1	Zjn_sc00023.1.g00150.1.am.mk	69.88	16.47	249	1	249	376	458	5.75081e-24	241	Nin-like family protein
	c384369_g1	Achn138351	45.45	11.93	195	31	225	401	466	3.794e-07	117	Nin-like family protein
	c252531_g1	MDP0000265619	48.1	4.63	234	2	235	122	200	2.39732e-14	173	Nin-like family protein
	c377357_g1	Achn343181	78.38	2.87	111	18	128	291	327	2.92849e-14	172	Nin-like family protein
	c314930_g1	Achn343181	46.08	7.92	168	53	220	50	151	3.47801e-17	194	Nin-like family protein
	c3726_g1	Achn138351	48.98	17	288	386	673	382	475	2.45927e-32	202	Nin-like family protein
	c58547_g1	XP_016473876.1	63.79	11.74	174	285	458	5	62	1.80222e-19	215	Nin-like family protein
	c75662_g1	GSMUA_Achr8P13370_001	55.19	20.92	453	6089	6541	469	618	3.49512e-60	445	Nin-like family protein
	c36914_g1	Zjn_sc00010.1.g03070.1.am.mk	71.43	4.89	84	1458	1541	127	154	5.78139e-06	119	Nin-like family protein
	c85397_g1	Seita.6G248300.1.p	78.95	10.66	342	337	678	30	143	9.07012e-46	466	Nin-like family protein
	c212686_g1	GRMZM2G109509_P01	64.33	64.11	1977	1106	3082	99	709	0	1961	Nin-like family protein
	c210682_g1	Sobic.006G133900.1.p	47.07	59.15	1674	2274	3947	306	864	9.02274e-155	1067	Nin-like family protein
	c158827_g1	Sobic.006G133900.1.p	42.07	96.3	2802	1120	3921	20	929	2.45615e-151	1261	Nin-like family protein
	c203296_g1	Sobic.006G133900.1.p	44.44	60.63	1785	2065	3849	354	926	7.26401e-100	890	Nin-like family protein
	c21566_g1	Sobic.006G133900.1.p	37.83	91.22	2700	1145	3844	84	945	1.95477e-101	901	Nin-like family protein
	c222729_g1	Sobic.001G517800.1.p	55.78	57.35	1569	1549	3117	387	905	0	1206	Nin-like family protein
	c28276_g1	Sobic.006G133900.1.p	93.86	100	2832	961	3792	1	945	0	4649	Nin-like family protein
	c148737_g1	Sobic.006G133900.1.p	38.18	61.48	1803	1060	2862	83	663	9.9614e-81	702	Nin-like family protein
	c169619_g1	Niben101Scf01177g04007.1	34.41	33.48	711	2614	3324	77	309	2.34231e-18	232	Nin-like family protein
	c9353_g1	Brast02G028600.1.p	44.84	45.82	1287	589	1875	129	550	4.1233e-129	714	Nin-like family protein
	c77287_g1	Sobic.006G133900.1.p	45.19	85.5	2508	931	3438	60	867	4.74509e-158	1300	Nin-like family protein
	c26419_g1	GRMZM2G048582_P01	36.97	88.19	2481	510	2990	101	869	9.65502e-98	788	Nin-like family protein
	c50450_g1	Sobic.001G517800.1.p	66.23	52.93	1551	826	2376	219	697	0	1673	Nin-like family protein
	c29908_g1	Achn343181	43.73	26.01	1038	282	1319	76	410	1.57396e-65	629	Nin-like family protein
	c75231_g1	Zpz_sc00135.1.g00200.1.am.mk	42.47	6.23	219	2975	3193	414	486	3.24131e-21	162	Nin-like family protein
	c25888_g1	Itr_sc000560.1_g00013.1	28.8	11.42	552	2933	3484	493	670	5.09512e-19	179	Nin-like family protein
	c222838_g1	GSMUA_Achr8P13370_001	36.89	22.04	594	2984	3577	521	678	6.01716e-31	283	Nin-like family protein
	c7416_g1	estExt_fgenesh1_pg.C_50254	34.52	10.4	237	657	893	613	693	1.67535e-06	133	Nin-like family protein
	c154340_g1	Sobic.002G287400.1.p	94.9	59.51	1527	369	1895	42	551	0	2538	Nin-like family protein
	c89323_g1	Sobic.002G287400.1.p	44.42	98.37	2568	288	2855	13	855	7.04347e-132	1105	Nin-like family protein
	c194581_g1	Seita.6G248300.1.p	62.5	5.24	165	384	548	60	115	5.26764e-11	144	Nin-like family protein
	c5227_g1	Sevir.6G253600.1.p	85.59	10.94	354	318	671	20	136	3.08568e-51	509	Nin-like family protein
	c8010_g1	Sobic.001G517800.1.p	91.29	60.66	1653	2	1654	47	595	0	2566	Nin-like family protein
	c98358_g1	LPERR09G14430.1	48.18	9.19	321	703	1023	906	997	2.11723e-15	208	Nin-like family protein
	c178852_g1	Zpz_sc00135.1.g00200.1.am.mk	41.94	13.24	450	2319	2768	252	406	1.16515e-38	238	Nin-like family protein
	c44518_g1	Sobic.003G003600.1.p	45.72	49.95	1431	465	1895	99	564	2.09099e-146	733	Nin-like family protein
	c111630_g1	Achn343181	72.8	29.89	1158	484	1641	92	476	0	1577	Nin-like family protein
	c64304_g1	XP_009589179.1	63.04	9.11	138	280	417	5	49	4.66396e-16	146	Nin-like family protein
	c81992_g1	676721284	64.37	5.99	255	291	545	1055	1137	4.22248e-26	237	Nin-like family protein
	c106658_g1	Thecc1EG000070t1	25.41	36.76	981	1629	2609	219	565	1.06349e-09	159	Nin-like family protein
	c16494_g1	XP_009589179.1	59.02	11.74	174	283	456	11	68	3.16722e-10	162	Nin-like family protein
	c102079_g1	Sevir.2G309500.3.p	45.21	75.5	1983	145	2127	209	852	1.10161e-126	1055	Nin-like family protein
	c92633_g1	Csa18g023250.1	52.94	9.71	153	573	725	15	65	4.44914e-08	140	Nin-like family protein
	c200785_g1	Zjn_sc00023.1.g00150.1.am.mk	54.81	20.24	309	2099	2407	371	472	1.35813e-20	247	Nin-like family protein
	c138842_g1	XP_016473876.1	55.74	12.35	183	247	429	1	61	2.51267e-20	197	Nin-like family protein
	c177490_g1	OPUNC06G07940.1	37.64	18.64	534	1293	1826	501	678	6.28808e-67	343	Nin-like family protein
	c23622_g1	Zpz_sc00135.1.g00200.1.am.mk	42.95	12.72	426	133	558	105	253	2.68611e-14	198	Nin-like family protein
	c70368_g1	Aco003445.1	46.39	7.29	291	604	894	1029	1123	8.39241e-12	163	Nin-like family protein
	c206214_g1	Sobic.001G517800.2.p	86.41	50.62	1092	1168	2259	283	650	0	1672	Nin-like family protein
	c12870_g1	MDP0000265619	29.71	20.63	1104	335	1438	83	434	2.47627e-38	400	Nin-like family protein
	c72792_g1	Sobic.006G133900.1.p	48.18	66.56	2010	317	2326	270	898	9.56646e-128	1064	Nin-like family protein
	c16772_g1	MDP0000265619	46.83	11.96	609	370	978	97	300	2.97842e-40	414	Nin-like family protein
	c200867_g1	Pahal.I00274.1	88.14	12.74	354	1774	2127	809	926	8.84924e-146	549	Nin-like family protein
	c61880_g1	MDP0000265619	43.41	7.5	381	367	747	98	225	9.4433e-37	238	Nin-like family protein
	c76009_g1	estExt_fgenesh1_pg.C_50254	25.19	29.91	729	243	971	540	772	1.58601e-20	249	Nin-like family protein
	c193031_g1	XP_009780863.1	59.02	15.74	360	1078	1437	127	245	2.8495e-62	330	Nin-like family protein
	c112802_g1	MDP0000265619	35.76	9.61	495	596	1090	162	325	1.30448e-22	223	Nin-like family protein
	c166135_g1	676721284	39.74	10.39	450	188	637	1039	1182	1.03467e-14	201	Nin-like family protein
	c125671_g1	MDP0000265619	51.75	6.68	342	811	1152	162	275	1.27931e-30	299	Nin-like family protein
	c129651_g1	Pahal.I00274.3	61.88	30.85	621	1108	1728	355	561	9.44879e-124	403	Nin-like family protein
	c19710_g1	MDP0000265619	45.83	8.38	426	372	797	97	239	7.66546e-47	287	Nin-like family protein
	c81550_g1	MDP0000265619	31.92	11.55	612	395	1006	130	326	5.33276e-14	195	Nin-like family protein
	c55795_g1	Zosma289g00280.1	43.65	13.92	369	1198	1566	654	779	4.4558e-56	273	Nin-like family protein
	c233926_g1	MDP0000266172	36.99	15.58	438	1348	1785	629	774	1.07847e-21	233	Nin-like family protein
	c197009_g1	Sobic.001G517800.1.p	95.12	9.06	246	1741	1986	824	905	4.06892e-92	425	Nin-like family protein
	c106197_g1	Achn343181	31.34	14.21	591	894	1484	223	405	6.50863e-22	208	Nin-like family protein
	c47404_g1	Zmw_sc06576.1.g00010.1	42.86	24.79	498	668	1165	6	154	5.17989e-22	259	Nin-like family protein
	c223480_g1	MDP0000266172	27.61	16.54	483	1174	1656	664	818	1.8351e-11	114	Nin-like family protein
	c85195_g1	Achn343181	38.13	32.38	1335	188	1522	48	464	4.84807e-45	450	Nin-like family protein
	c15352_g1	Achn343181	30.81	28.18	1167	401	1567	109	471	3.37325e-18	229	Nin-like family protein
	c104029_g1	Achn343181	35.05	29.58	1263	90	1352	18	398	5.23362e-42	405	Nin-like family protein
	c104994_g1	Achn343181	30.77	30.36	1269	242	1510	62	452	2.75171e-27	250	Nin-like family protein
	c197468_g1	Achn343181	64.71	18.4	714	830	1543	209	445	9.55949e-168	802	Nin-like family protein
	c90195_g1	Achn343181	40.98	20.11	798	427	1224	109	367	2.08068e-53	398	Nin-like family protein
	c198692_g1	Achn343181	48.66	25.16	987	511	1497	153	476	2.80541e-98	751	Nin-like family protein
	c70698_g1	Achn343181	27.7	35.09	1467	125	1591	28	479	4.26484e-22	261	Nin-like family protein
	c92951_g1	Achn343181	35.23	12.34	489	690	1178	204	362	8.16114e-46	238	Nin-like family protein
	c135663_g1	Achn343181	39.57	31.06	1251	278	1528	33	432	2.16249e-62	528	Nin-like family protein
	c26915_g1	Achn343181	45.02	31.91	1266	251	1516	66	476	1.82215e-91	804	Nin-like family protein
	c201764_g1	Achn343181	48.29	15.76	615	901	1515	279	481	2.43369e-70	473	Nin-like family protein
	c42899_g1	Achn343181	31.72	30.28	1281	195	1475	48	437	6.57342e-23	268	Nin-like family protein
	c145180_g1	Achn343181	46.68	30.9	1206	423	1628	79	476	1.19693e-89	790	Nin-like family protein
	c149944_g1	Achn343181	41.07	32.07	1326	358	1683	73	485	4.2948e-70	643	Nin-like family protein
	c75640_g1	Achn343181	67.96	7.61	309	79	387	16	113	5.26014e-62	353	Nin-like family protein
	c154731_g1	Achn343181	75.68	8.62	333	537	869	116	226	6.13916e-109	472	Nin-like family protein
	c53175_g1	Achn343181	54.19	17.16	678	96	773	16	236	9.54891e-59	556	Nin-like family protein
	c41845_g1	Achn343181	33.33	26.16	1062	347	1408	102	438	2.31285e-21	255	Nin-like family protein
	c35445_g1	Achn343181	33.95	19.18	792	786	1577	230	476	3.00274e-23	270	Nin-like family protein
	c95139_g1	Achn343181	42.11	21.35	846	361	1206	96	370	3.37482e-34	359	Nin-like family protein
	c222981_g1	Achn343181	42.71	28.18	1104	265	1368	62	424	2.6977e-70	643	Nin-like family protein
	c21687_g1	Achn343181	38.77	19.25	789	540	1328	161	408	8.36994e-68	437	Nin-like family protein
	c239639_g1	Achn343181	30.24	24.15	978	592	1569	166	476	1.13428e-19	240	Nin-like family protein
	c158373_g1	Achn138351	56.15	23.51	366	365	730	346	475	1.97299e-36	368	Nin-like family protein
	c24291_g1	Zpz_sc00135.1.g00200.1.am.mk	32.57	21.09	768	623	1390	269	515	1.71643e-25	139	Nin-like family protein
	c43010_g1	Zpz_sc00135.1.g00200.1.am.mk	53.66	6.92	246	1263	1508	443	523	4.78287e-18	226	Nin-like family protein
	c14063_g1	Zpz_sc00135.1.g00200.1.am.mk	47.37	12.98	432	133	564	105	256	4.06645e-40	242	Nin-like family protein
	c125537_g1	Zpz_sc00135.1.g00200.1.am.mk	57.93	13.75	468	251	718	140	300	3.55008e-94	397	Nin-like family protein
	c318662_g1	MDP0000239938	85.71	2.63	105	1277	1381	1037	1071	2.41381e-11	170	Nin-like family protein
	c114549_g1	Zpz_sc00135.1.g00200.1.am.mk	52.58	26.13	915	618	1532	250	555	4.0881e-80	682	Nin-like family protein
	c73515_g1	Zpz_sc00135.1.g00200.1.am.mk	45.16	5.29	186	355	540	168	229	1.04422e-06	131	Nin-like family protein
	c111281_g1	Zpz_sc00135.1.g00200.1.am.mk	34.12	13.32	504	906	1409	363	518	9.89419e-08	140	Nin-like family protein
	c158819_g1	Achn343181	60.53	5.82	222	2	223	370	444	7.42866e-21	221	Nin-like family protein
	c7968_g1	Zpz_sc00135.1.g00200.1.am.mk	41.55	36.12	1221	204	1424	105	527	5.90747e-88	766	Nin-like family protein
	c59495_g1	Zpz_sc00135.1.g00200.1.am.mk	46.88	13.32	474	438	911	195	350	2.30441e-41	300	Nin-like family protein
	c4264_g1	Gorai.003G063900.1	29.41	56.06	489	590	1078	103	250	1.31047e-07	134	Nin-like family protein
	c57828_g1	Seita.6G248300.1.p	44.53	8.7	384	770	1153	44	136	1.34785e-17	221	Nin-like family protein
	c80629_g1	Zpz_sc00135.1.g00200.1.am.mk	50	11.02	393	338	730	175	303	2.18414e-55	277	Nin-like family protein
	c52377_g1	Zpz_sc00135.1.g00200.1.am.mk	34.45	9.48	357	286	642	183	293	3.12473e-13	122	Nin-like family protein
	c230063_g1	676721284	90.87	16.59	690	290	979	1043	1272	1.47623e-167	1135	Nin-like family protein
	c339425_g1	MDP0000265619	28.48	18.41	858	381	1238	415	728	3.02861e-23	266	Nin-like family protein
	c147222_g1	Achn138351	48.11	32.55	534	332	865	293	472	2.17327e-41	402	Nin-like family protein
	c295604_g1	Achn177831	42.31	11.43	156	1190	1345	213	264	2.4177e-06	125	Nin-like family protein
	c21868_g1	Dca20780.1	45.7	45.82	876	105	980	14	298	1.62737e-62	527	Nin-like family protein
	c334782_g1	Zjn_sc00010.1.g03070.1.am.mk	72.86	12.22	210	453	662	92	161	8.19342e-29	305	Nin-like family protein
	c64230_g1	MDP0000239938	55.56	3.39	135	198	332	1129	1173	3.28097e-20	150	Nin-like family protein
	c1596_g1	XP_011400012.1	28.21	36.82	459	258	716	28	182	8.37186e-09	145	Nin-like family protein
	c100333_g1	Dca20780.1	84.8	40.19	750	401	1150	79	328	1.01501e-148	1139	Nin-like family protein
	c207931_g1	Dca20780.1	86.04	35.69	666	379	1044	79	300	2.8616e-131	1022	Nin-like family protein
	c189137_g1	Dca20780.1	63.5	21.7	411	646	1056	193	327	3.77285e-50	359	Nin-like family protein
	c203385_g1	Dca27722.1	40.5	36.79	708	397	1104	99	325	1.51306e-22	256	Nin-like family protein
	c62330_g1	Achn138351	62.41	24.05	393	273	665	340	472	4.12143e-43	411	Nin-like family protein
	c52445_g1	Dca20780.1	37.26	31.83	594	465	1058	131	328	6.03036e-23	258	Nin-like family protein
	c235290_g1	AC233880.1_FGP006	47.4	100	858	148	1005	1	284	4.0142e-51	450	Nin-like family protein
	c100469_g1	Achn138351	50.21	37.61	684	1	684	340	547	6.54791e-40	383	Nin-like family protein
	c357451_g1	Itr_sc000560.1_g00013.1	39.78	5.97	267	30	296	552	644	8.71424e-11	159	Nin-like family protein
	c201426_g1	676721284	36.26	6.35	252	9	260	1228	1315	6.51982e-06	120	Nin-like family protein
	c334784_g1	Zmw_sc06576.1.g00010.1	65.09	15.14	318	456	773	70	160	9.89215e-42	392	Nin-like family protein
	c298461_g1	Sobic.006G133900.1.p	56.1	7.41	369	2	370	552	621	5.82267e-30	306	Nin-like family protein
	c303140_g1	Dca20780.1	88.36	23.47	438	1	438	183	328	2.03854e-84	681	Nin-like family protein
	c366480_g1	Csa17g043090.1	55.22	14.01	201	72	272	295	359	6.00603e-17	194	Nin-like family protein
	c358271_g1	Achn385891	63.16	8.09	114	63	176	79	116	1.43049e-08	130	Nin-like family protein
	c251713_g1	Sobic.002G287400.3.p	97.44	6.05	117	196	312	490	528	3.4281e-18	204	Nin-like family protein
	c279095_g1	GSMUA_Achr3P25240_001	50.67	6.11	225	42	266	90	164	1.32757e-20	221	Nin-like family protein
	c386648_g1	676721284	67.42	6.42	267	1	267	1155	1243	1.41614e-35	333	Nin-like family protein
	c256991_g1	Zosma289g00280.1	51.16	4.75	129	9	137	633	675	2.48481e-06	112	Nin-like family protein
	c328375_g1	Achn343181	56.52	3.57	138	84	221	416	461	2.46796e-10	143	Nin-like family protein
	c397573_g1	Zpz_sc00135.1.g00200.1.am.mk	48	4.27	150	69	218	249	298	7.38375e-08	123	Nin-like family protein
	c381221_g1	676721284	59.15	5.12	213	2	214	1147	1217	7.68745e-23	236	Nin-like family protein
	c296867_g1	Achn343181	87.5	2.48	96	17	112	173	204	4.93497e-14	170	Nin-like family protein
	c119300_g1	Achn138351	51.47	22.6	366	300	665	340	464	4.29519e-27	306	Nin-like family protein
	c61582_g1	Itr_sc000560.1_g00013.1	39.74	4.69	228	7817	8044	1479	1551	5.33481e-13	107	Nin-like family protein
	c30360_g1	Sobic.006G133900.1.p	31.57	87.3	2781	1082	3862	87	911	2.25327e-42	436	Nin-like family protein
	c136260_g1	Sobic.006G133900.1.p	30.52	78.2	2517	1119	3635	22	760	3.96421e-38	400	Nin-like family protein
	c233328_g1	Sobic.003G003600.1.p	84.13	63.67	1785	289	2073	17	610	0	2472	Nin-like family protein
	c2291_g1	GRMZM2G105004_P01	59.28	46.24	1329	1106	2434	57	493	0	1176	Nin-like family protein
	c11613_g1	MDP0000265619	24.87	21.98	1056	391	1446	86	460	6.28756e-21	257	Nin-like family protein
	c5207_g1	Sobic.006G133900.1.p	39.05	88.68	2634	871	3504	5	842	6.60399e-95	851	Nin-like family protein
	c232794_g1	GRMZM2G109509_P01	40.92	70.93	2061	225	2285	3	678	6.20157e-118	896	Nin-like family protein
	c84380_g1	Sobic.001G517800.1.p	73.51	35.47	963	1328	2290	351	671	0	1224	Nin-like family protein
	c86084_g1	Sobic.006G133900.1.p	40.62	91.53	2607	846	3452	1	865	2.69636e-133	1122	Nin-like family protein
	c104410_g1	GSMUA_Achr8P13370_001	32.14	14.64	420	3409	3828	566	670	4.82574e-06	129	Nin-like family protein
	c9869_g1	Sobic.001G517800.1.p	48.69	52.27	1419	1150	2568	321	793	5.7908e-121	858	Nin-like family protein
	c181039_g1	Sobic.001G517800.1.p	44.27	61.22	1665	529	2193	97	650	8.05638e-132	978	Nin-like family protein
	c148608_g1	XP_009780863.1	72.8	16.53	375	1400	1774	122	246	2.4979e-86	491	Nin-like family protein
	c158199_g1	Zmw_sc06576.1.g00010.1	56.86	8.32	153	1209	1361	92	141	2.78163e-10	145	Nin-like family protein
	c21763_g1	MDP0000266172	44.97	34.47	981	860	1840	604	926	3.45327e-70	658	Nin-like family protein
	c157764_g1	Seita.6G248300.1.p	75	5.52	180	485	664	82	140	2.74873e-24	208	Nin-like family protein
	c235301_g1	Zjn_sc00023.1.g00150.1.am.mk	84.62	7.74	117	1128	1244	377	415	4.98296e-25	185	Nin-like family protein
	c160819_g1	Pbr008254.1	35.9	8.78	345	2827	3171	977	1070	4.99605e-06	129	Nin-like family protein
	c96084_g1	Achn343181	56.44	30.28	1200	1885	3084	16	405	4.7581e-135	1107	Nin-like family protein
	c3727_g1	MDP0000265619	35.58	17.88	921	316	1236	83	387	6.55978e-45	459	Nin-like family protein
	c26895_g1	Seita.6G248300.1.p	50.98	9.45	306	329	634	32	132	7.30762e-15	204	Nin-like family protein
	c187065_g1	Sobic.003G003600.1.p	43.44	82.74	2505	330	2834	30	801	3.0539e-130	1100	Nin-like family protein
	c96625_g1	Thecc1EG000070t1	49.68	31.67	888	239	1126	7	305	3.80343e-74	687	Nin-like family protein
	c13161_g1	Sobic.003G003600.1.p	48.65	81.99	2373	813	3185	161	925	5.64781e-171	1378	Nin-like family protein
	c218902_g1	PH01000291G1250	39.62	50.75	1527	601	2127	166	640	2.91971e-78	527	Nin-like family protein
	c17341_g1	GRMZM2G109509_P02	43.72	45.34	1248	892	2139	226	634	2.73524e-121	649	Nin-like family protein
	c156143_g1	Sevir.6G253600.1.p	61.96	8.42	276	325	600	43	132	1.19598e-18	235	Nin-like family protein
	c148179_g1	Sobic.010G092801.1.p	39.73	24.52	651	1245	1895	337	554	2.60678e-68	397	Nin-like family protein
	c62140_g1	Zpz_sc00135.1.g00200.1.am.mk	27.56	23.31	786	2030	2815	250	522	3.87699e-11	172	Nin-like family protein
	c94221_g1	MDP0000265619	36	7.21	369	715	1083	133	255	1.03455e-09	160	Nin-like family protein
	c192290_g1	Thecc1EG000070t1	49.35	31.67	915	773	1687	7	305	1.5779e-76	702	Nin-like family protein
	c132622_g1	Achn343181	32.72	27.95	1119	382	1500	93	452	2.38403e-28	317	Nin-like family protein
	c82190_g1	Zjn_sc00023.1.g00150.1.am.mk	39.81	19.25	291	2246	2536	372	468	6.20948e-08	143	Nin-like family protein
	c171558_g1	MDP0000266172	33.33	27.43	777	897	1673	621	877	9.68777e-23	269	Nin-like family protein
	c15621_g1	Thecc1EG000070t1	28.92	40.04	1113	1244	2356	166	543	6.44627e-42	256	Nin-like family protein
	c180685_g1	Sobic.001G517800.2.p	86.67	8.25	180	865	1044	481	540	4.35584e-40	272	Nin-like family protein
	c3492_g1	MDP0000265619	35.32	13.6	696	307	1002	98	329	8.1955e-23	270	Nin-like family protein
	c13722_g1	Sobic.003G003600.1.p	92.38	52.73	1494	200	1693	1	492	0	2315	Nin-like family protein
	c60431_g1	Pavir.2NG461100.1.p	48.36	68.77	723	1073	1795	64	303	4.66635e-59	533	Nin-like family protein
	c79170_g1	MDP0000265619	46.38	12.08	615	385	999	98	303	5.44762e-41	422	Nin-like family protein
	c135616_g1	XP_009780863.1	41.35	16.93	396	1117	1512	128	255	4.42003e-23	189	Nin-like family protein
	c27520_g1	XP_004512265.2	44.01	25.89	822	924	1745	255	537	4.22643e-82	598	Nin-like family protein
	c80296_g1	Achn343181	50.96	12.11	471	1061	1531	336	491	9.32971e-85	411	Nin-like family protein
	c13148_g1	MDP0000265619	36.13	17.76	915	344	1258	85	387	1.68436e-46	466	Nin-like family protein
	c170010_g1	MDP0000265619	40.54	3.99	207	870	1076	247	314	6.60269e-07	100	Nin-like family protein
	c47212_g1	MDP0000265619	48.89	5.22	270	659	928	218	306	6.92163e-37	225	Nin-like family protein
	c184812_g1	462891287	69.09	12.79	324	641	964	337	445	7.96862e-77	361	Nin-like family protein
	c132737_g1	MDP0000266172	28.44	33.19	930	844	1773	495	805	3.9667e-28	241	Nin-like family protein
	c89388_g1	estExt_fgenesh1_pg.C_50254	24.14	29.91	732	231	962	540	772	5.41866e-14	194	Nin-like family protein
	c27356_g1	Sobic.004G034100.1.p	43.46	56.36	1254	766	2019	222	642	2.23517e-114	556	Nin-like family protein
	c59120_g1	MDP0000265619	37.17	13.07	672	499	1170	121	343	6.03718e-46	359	Nin-like family protein
	c45372_g1	MDP0000265619	39.13	5.39	273	518	790	101	192	2.34739e-23	157	Nin-like family protein
	c38735_g1	Zpz_sc00135.1.g00200.1.am.mk	49.51	8.54	309	479	787	204	303	4.80786e-65	238	Nin-like family protein
	c213576_g1	Achn343181	68.02	17.24	651	640	1290	140	361	2.32552e-113	803	Nin-like family protein
	c50536_g1	Zpz_sc00135.1.g00200.1.am.mk	43.09	15.2	513	209	721	104	281	7.66236e-28	294	Nin-like family protein
	c12076_g1	Achn343181	44.52	21.27	825	762	1586	184	457	1.23603e-49	487	Nin-like family protein
	c92840_g1	GSVIVT01007998001	38.18	20.32	309	1330	1638	383	483	4.52703e-17	170	Nin-like family protein
	c48444_g1	Achn343181	71.09	35.79	1401	307	1707	16	476	0	1839	Nin-like family protein
	c17055_g1	Achn343181	33.26	33.46	1401	206	1606	46	476	2.55597e-36	379	Nin-like family protein
	c211246_g1	MDP0000265619	31.84	10.14	522	536	1057	101	273	8.27887e-10	159	Nin-like family protein
	c151022_g1	Achn343181	32.98	33.07	1377	246	1622	20	445	1.6178e-36	380	Nin-like family protein
	c71488_g1	Achn343181	35.99	26.71	1071	491	1561	96	439	2.75946e-36	378	Nin-like family protein
	c149915_g1	Achn343181	37.76	9.16	390	844	1233	221	338	6.87193e-22	202	Nin-like family protein
	c99180_g1	Achn343181	33.53	23.84	987	205	1191	50	356	1.10968e-25	260	Nin-like family protein
	c204961_g1	XP_009780863.1	61.26	25.26	564	677	1240	123	313	1.88625e-58	547	Nin-like family protein
	c83688_g1	Achn343181	37.46	22.28	915	298	1212	78	364	3.54371e-25	287	Nin-like family protein
	c89761_g1	MDP0000266172	32.16	36.07	1008	508	1515	481	818	1.62261e-65	423	Nin-like family protein
	c196911_g1	Achn272111	41.53	9.65	525	566	1090	154	327	8.16233e-18	226	Nin-like family protein
	c141040_g1	Achn343181	34.81	27.87	1128	305	1432	24	382	6.59119e-41	415	Nin-like family protein
	c20968_g1	Achn343181	35.41	32.53	1314	395	1708	58	476	5.41966e-38	391	Nin-like family protein
	c77451_g1	Achn138351	42.79	31.28	546	1240	1785	375	547	3.12249e-14	193	Nin-like family protein
	c223383_g1	Achn343181	35.73	28.11	1152	470	1621	91	452	2.8496e-43	434	Nin-like family protein
	c76216_g1	Achn343181	38.38	19.57	801	407	1207	106	357	3.76387e-26	295	Nin-like family protein
	c173227_g1	Achn343181	34.16	29.27	1206	225	1430	16	392	1.73781e-35	370	Nin-like family protein
	c152192_g1	Achn343181	32.94	24.22	999	414	1412	120	431	9.97051e-22	253	Nin-like family protein
	c220101_g1	Achn343181	35.13	31.99	1278	165	1442	39	450	1.63868e-40	411	Nin-like family protein
	c133383_g1	Achn343181	80.47	35.79	1398	223	1620	16	476	0	2132	Nin-like family protein
	c235784_g1	Achn343181	33.83	28.26	1164	267	1430	44	407	1.33084e-43	378	Nin-like family protein
	c132798_g1	Achn343181	49.47	6.83	285	436	720	112	199	3.91793e-34	208	Nin-like family protein
	c220288_g1	Achn343181	43.51	10.09	393	809	1201	250	379	2.22682e-43	258	Nin-like family protein
	c20515_g1	XP_011400012.1	42.2	25.89	327	1118	1444	49	157	2.27196e-22	256	Nin-like family protein
	c162866_g1	Achn343181	34.73	33.54	1329	135	1463	30	461	4.54913e-53	512	Nin-like family protein
	c170921_g1	Achn343181	84.33	16.46	651	223	873	16	227	0	1014	Nin-like family protein
	c20916_g1	Achn343181	38.42	30.2	1176	413	1588	76	464	2.97045e-60	567	Nin-like family protein
	c208573_g1	XP_011400012.1	32.62	31.83	402	508	909	18	151	6.3395e-12	173	Nin-like family protein
	c217156_g1	Zpz_sc00135.1.g00200.1.am.mk	33.19	36.64	1290	136	1425	99	527	2.54028e-41	416	Nin-like family protein
	c91700_g1	Sobic.006G133900.1.p	42.39	48.78	1401	110	1510	459	919	3.70693e-65	598	Nin-like family protein
	c219046_g1	Achn343181	34.86	30.67	1293	113	1405	23	417	1.014e-46	460	Nin-like family protein
	c100611_g1	Achn343181	34.63	22.28	891	505	1395	155	441	6.7708e-32	340	Nin-like family protein
	c194971_g1	676721284	55.1	10.1	441	332	772	1089	1228	1.37629e-36	316	Nin-like family protein
	c205897_g1	Zpz_sc00135.1.g00200.1.am.mk	56.18	36.21	1266	141	1406	105	528	7.24367e-119	992	Nin-like family protein
	c229655_g1	Achn343181	31.56	27.64	1125	122	1246	33	388	4.0177e-32	316	Nin-like family protein
	c212356_g1	XP_011400012.1	30.58	28.5	357	866	1222	63	182	8.11122e-09	142	Nin-like family protein
	c60745_g1	Zpz_sc00135.1.g00200.1.am.mk	56.03	11.87	423	849	1271	350	488	1.74947e-58	287	Nin-like family protein
	c12542_g1	Zpz_sc00135.1.g00200.1.am.mk	38.85	11.78	396	219	614	135	272	3.62678e-11	168	Nin-like family protein
	c127456_g1	Zpz_sc00135.1.g00200.1.am.mk	46.55	4.7	174	456	629	245	299	6.495e-07	88	Nin-like family protein
	c69295_g1	Zpz_sc00135.1.g00200.1.am.mk	60	5.72	210	1241	1450	462	528	1.7946e-20	246	Nin-like family protein
	c5510_g1	Zpz_sc00135.1.g00200.1.am.mk	41.12	33.3	1149	184	1332	130	519	2.65292e-66	606	Nin-like family protein
	c139877_g1	Zpz_sc00135.1.g00200.1.am.mk	28.63	19.73	738	630	1367	253	483	1.0039e-14	198	Nin-like family protein
	c237555_g1	676721284	44.94	24.6	1122	292	1413	1044	1384	7.42578e-54	514	Nin-like family protein
	c20204_g1	Zmw_sc06576.1.g00010.1	46.27	11.15	192	655	846	6	72	6.74173e-06	123	Nin-like family protein
	c63172_g1	MDP0000246881	87.72	4.12	171	577	747	1156	1212	2.58635e-50	290	Nin-like family protein
	c34774_g1	Csa02g045390.1	56.58	16.03	228	461	688	1	76	6.57393e-17	213	Nin-like family protein
	c150082_g1	Achn138351	42.13	32.55	636	365	1000	293	472	4.52359e-37	370	Nin-like family protein
	c86999_g1	XP_011400012.1	30.77	36.82	462	502	963	28	182	7.03944e-16	203	Nin-like family protein
	c342_g1	Achn177831	45.35	18.9	258	234	491	181	266	3.62242e-19	230	Nin-like family protein
	c34295_g1	Zmw_sc06576.1.g00010.1	54.76	13.98	243	605	847	12	95	1.53843e-17	218	Nin-like family protein
	c113485_g1	Achn138351	50.87	36.53	666	377	1042	346	547	8.76347e-39	381	Nin-like family protein
	c53824_g1	Dca27722.1	39.4	50.08	987	54	1040	5	313	8.43316e-30	313	Nin-like family protein
	c196475_g1	Dca27722.1	31.29	44.57	912	61	972	1	275	6.14182e-14	188	Nin-like family protein
	c181096_g1	676721284	79.27	11.83	492	259	750	1040	1203	8.90852e-82	713	Nin-like family protein
	c66790_g1	Dca27722.1	28.97	46.84	936	149	1084	30	318	1.57853e-10	160	Nin-like family protein
	c69709_g1	Dca27722.1	41.71	31.93	606	267	872	73	269	9.60026e-26	281	Nin-like family protein
	c218386_g1	Dca20780.1	33.19	35.53	681	299	979	81	301	5.52406e-24	232	Nin-like family protein
	c24082_g1	Dca20780.1	71.74	14.79	276	800	1075	224	315	8.61669e-54	332	Nin-like family protein
	c226684_g1	Dca20780.1	34.52	30.06	567	531	1097	142	328	3.05125e-19	229	Nin-like family protein
	c81870_g1	Dca27722.1	79.34	19.61	363	393	755	111	231	1.55678e-99	519	Nin-like family protein
	c167148_g1	Dca27722.1	37.5	42.63	819	146	964	42	304	2.51901e-37	311	Nin-like family protein
	c188664_g1	Dca20780.1	59.52	32.48	630	345	974	102	303	3.99671e-65	570	Nin-like family protein
	c46971_g1	XP_011400012.1	31.85	36.82	468	364	831	28	182	3.2658e-15	195	Nin-like family protein
	c54598_g1	Zmw_sc06576.1.g00010.1	39.19	9.32	213	778	990	87	142	8.97909e-12	116	Nin-like family protein
	c203824_g1	XP_011400012.1	31.45	36.82	465	312	776	28	182	2.96947e-12	172	Nin-like family protein
	c156762_g1	GSMUA_Achr8P13370_001	28.14	25.52	552	57	608	408	590	8.40156e-08	136	Nin-like family protein
	c133632_g1	Dca20780.1	56.6	16.56	318	442	759	222	324	3.4002e-37	260	Nin-like family protein
	c294749_g1	Zpz_sc00135.1.g00200.1.am.mk	27	15.37	585	198	782	352	531	2.26281e-17	210	Nin-like family protein
	c340757_g1	XP_011400012.1	32.17	27.08	342	225	566	28	141	4.45574e-06	117	Nin-like family protein
	c294750_g1	Zpz_sc00135.1.g00200.1.am.mk	41.09	16.31	549	14	562	101	291	5.4363e-25	266	Nin-like family protein
	c353088_g1	MDP0000265619	39.06	3.75	192	424	615	101	164	7.60969e-06	115	Nin-like family protein
	c104130_g1	PDK_30s664661g003	92.59	10.11	81	113	193	1	27	1.44038e-07	125	Nin-like family protein
	c275080_g1	GRMZM2G048582_P01	95.65	5.28	138	24	161	18	63	1.87319e-21	235	Nin-like family protein
	c348010_g1	MDP0000265619	44.12	5.86	249	68	316	124	223	4.79416e-13	171	Nin-like family protein
	c251472_g1	Sobic.006G133900.1.p	78.48	8.36	237	11	247	726	804	6.05877e-32	313	Nin-like family protein
	c315908_g1	Seita.6G248300.1.p	95.65	2.15	69	312	380	25	47	3.32293e-06	113	Nin-like family protein
	c305377_g1	Achn272111	56	2.77	150	167	316	406	455	2.03745e-14	155	Nin-like family protein
	c279096_g1	GSMUA_Achr3P25240_001	49.3	5.78	213	122	334	26	96	9.21438e-17	195	Nin-like family protein
	c354279_g1	Zmw_sc06576.1.g00010.1	69.35	10.32	186	1	186	99	160	1.6219e-26	263	Nin-like family protein
	c315899_g1	Seita.6G248300.1.p	75.61	3.84	123	85	207	22	62	2.77924e-11	152	Nin-like family protein
	c285563_g1	Sobic.006G179600.1.p	92.41	23.44	237	55	291	119	197	1.0121e-31	295	Nin-like family protein
	c377355_g1	Achn343181	69.57	3.57	138	58	195	49	94	8.94617e-14	170	Nin-like family protein
	c246837_g1	Achn343181	72.88	4.58	177	77	253	57	115	7.99971e-26	213	Nin-like family protein
	c379653_g1	LPERR09G14430.1	47.62	6.09	183	2	184	866	926	1.15841e-06	114	Nin-like family protein
	c398863_g1	Achn138351	68.42	6.87	114	2	115	435	472	2.37588e-08	125	Nin-like family protein
	c79128_g1	Itr_sc000560.1_g00013.1	31.36	13.8	660	3501	4160	1082	1296	7.42919e-60	225	Nin-like family protein
	c127654_g1	GRMZM2G105004_P02	60.21	28.75	816	1107	1922	1	270	1.65278e-102	727	Nin-like family protein
	c233958_g1	Brast01G324900.1.p	59.93	30.38	855	1869	2723	100	384	0	795	Nin-like family protein
	c71367_g1	Sobic.006G133900.1.p	48.07	48.68	1392	2580	3971	442	901	2.48435e-85	780	Nin-like family protein
	c66391_g1	Zmw_sc06576.1.g00010.1	61.11	5.99	108	1986	2093	1	36	3.68554e-09	126	Nin-like family protein
	c122810_g1	Sobic.003G003600.1.p	38.77	55.73	1626	546	2171	88	607	3.96039e-71	622	Nin-like family protein
	c134347_g1	Sobic.003G003600.2.p	56.44	90.96	1761	200	1960	2	595	1.44377e-163	1321	Nin-like family protein
	c224937_g1	GRMZM2G031398_P01	41.27	67.95	2304	1007	3310	123	862	3.59304e-134	1151	Nin-like family protein
	c4767_g1	Sobic.001G517800.2.p	68.78	51.72	1155	1119	2273	225	600	0	1294	Nin-like family protein
	c26859_g1	XP_009780863.1	37.6	30.69	708	2717	3424	130	361	9.93235e-27	303	Nin-like family protein
	c150459_g1	GRMZM2G105004_P01	33.33	39.58	1074	1282	2355	118	491	1.58346e-23	231	Nin-like family protein
	c212217_g1	Sobic.003G003600.1.p	99.39	17.58	492	1091	1582	144	307	0	887	Nin-like family protein
	c145027_g1	MDP0000266172	26.12	46.85	1347	2202	3548	494	932	1.18988e-20	253	Nin-like family protein
	c21422_g1	Seita.6G248300.1.p	96.26	10.01	321	344	664	30	136	3.12357e-56	550	Nin-like family protein
	c212135_g1	MDP0000266172	33.17	20.81	585	513	1097	531	725	1.24701e-29	207	Nin-like family protein
	c129957_g1	GSMUA_Achr8P13370_001	40.2	26.22	567	2863	3429	478	665	2.48345e-24	282	Nin-like family protein
	c11392_g1	Itr_sc000560.1_g00013.1	43.26	8.92	420	3140	3559	1311	1449	2.64752e-38	260	Nin-like family protein
	c126203_g1	GRMZM2G053298_P01	38.67	93.18	2433	623	3055	13	805	2.11861e-89	801	Nin-like family protein
	c214366_g1	Do025682.1	46.06	53.91	1488	619	2106	119	594	8.15823e-97	856	Nin-like family protein
	c22792_g1	Seita.6G248300.1.p	67.61	6.64	213	286	498	24	94	1.73669e-15	209	Nin-like family protein
	c10135_g1	676721284	43.48	11.18	465	2445	2909	1103	1257	4.47799e-47	308	Nin-like family protein
	c82791_g1	Seita.6G248300.1.p	93.62	8.79	282	330	611	30	123	4.83837e-48	463	Nin-like family protein
	c214414_g1	676721284	81.03	8.37	348	181	528	1039	1154	1.23511e-63	525	Nin-like family protein
	c19060_g1	MDP0000266172	35.77	14.09	411	1237	1647	593	724	5.16262e-19	205	Nin-like family protein
	c11104_g1	Seita.6G248300.1.p	93.46	10.01	321	1265	1585	30	136	4.72425e-54	531	Nin-like family protein
	c134046_g1	Sevir.6G253600.1.p	95.65	6.45	207	422	628	68	136	1.48839e-49	363	Nin-like family protein
	c180796_g1	Zosma289g00280.1	47.06	15.03	399	1084	1482	625	760	3.39101e-50	332	Nin-like family protein
	c132470_g1	LPERR06G07570.1	38.76	14.17	381	1489	1869	443	569	6.51764e-22	179	Nin-like family protein
	c175926_g1	Sobic.001G517800.1.p	46.22	38.12	1041	1192	2232	250	594	6.82055e-134	665	Nin-like family protein
	c42261_g1	XP_016473876.1	62.16	14.98	222	254	475	1	74	1.31696e-22	263	Nin-like family protein
	c200124_g1	Seita.6G248300.1.p	72.92	4.49	144	974	1117	48	95	3.56845e-24	172	Nin-like family protein
	c89394_g1	Seita.6G248300.1.p	47.06	4.12	255	907	1161	93	136	3.95021e-23	161	Nin-like family protein
	c80331_g1	MDP0000265619	33.59	14.95	771	464	1234	60	314	4.13895e-22	264	Nin-like family protein
	c169377_g1	Achn343181	49.77	16.46	636	463	1098	143	354	4.84831e-50	495	Nin-like family protein
	c69800_g1	MDP0000265619	40.61	11.55	588	598	1185	101	297	1.2084e-32	353	Nin-like family protein
	c71894_g1	MDP0000265619	37.44	12.08	624	651	1274	112	317	3.80395e-24	281	Nin-like family protein
	c32976_g1	Seita.6G248300.1.p	94.39	10.01	321	304	624	30	136	8.84068e-56	539	Nin-like family protein
	c107046_g1	MDP0000265619	41.11	5.22	264	856	1119	180	268	9.28352e-11	133	Nin-like family protein
	c99090_g1	Thecc1EG000070t1	38.78	28.92	825	1263	2087	172	444	6.4361e-56	422	Nin-like family protein
	c179904_g1	Thecc1EG000070t1	34.27	36.33	948	1222	2169	213	555	3.09112e-51	423	Nin-like family protein
	c232454_g1	MDP0000265619	28.34	32.24	1599	321	1919	83	632	3.47775e-60	578	Nin-like family protein
	c152701_g1	Sobic.004G034100.1.p	78.46	64.39	1398	567	1964	152	632	0	1542	Nin-like family protein
	c3223_g1	Seita.6G248300.1.p	66.67	4.4	144	1001	1144	97	143	4.8336e-21	154	Nin-like family protein
	c80692_g1	Achn343181	47.38	30.43	1203	277	1479	52	443	3.38255e-109	943	Nin-like family protein
	c94808_g1	Achn272111	53.02	8.15	435	606	1040	152	298	2.08741e-30	332	Nin-like family protein
	c221733_g1	Achn272111	39	10.59	591	597	1187	156	346	1.51651e-19	241	Nin-like family protein
	c58517_g1	MDP0000266172	52.47	59.87	1680	126	1805	377	937	0	1470	Nin-like family protein
	c164814_g1	Achn343181	33.63	32.22	1329	363	1691	32	446	1.58588e-40	414	Nin-like family protein
	c59098_g1	Achn343181	69.42	9.39	363	788	1150	242	362	1.03014e-72	485	Nin-like family protein
	c11306_g1	Achn343181	42.18	25.23	990	631	1620	108	432	1.89961e-57	485	Nin-like family protein
	c94932_g1	Achn272111	78.47	7.99	423	572	994	150	293	2.80395e-66	622	Nin-like family protein
	c190310_g1	Achn343181	55.75	8.15	339	462	800	113	217	2.17049e-47	276	Nin-like family protein
	c49970_g1	Csa02g045390.1	53.33	9.49	117	490	606	1	45	7.33748e-07	100	Nin-like family protein
	c173943_g1	MDP0000265619	34.98	11.37	591	325	915	92	285	1.27167e-21	258	Nin-like family protein
	c237683_g1	Thecc1EG000070t1	45.77	57.84	1536	224	1759	7	552	6.84776e-141	1140	Nin-like family protein
	c97097_g1	Achn343181	38.46	22.28	936	187	1122	16	302	7.81508e-24	276	Nin-like family protein
	c144766_g1	Achn343181	46.93	30.82	1272	299	1570	39	435	1.26915e-83	748	Nin-like family protein
	c236351_g1	Achn343181	27.45	21.35	906	780	1685	202	476	2.77417e-08	146	Nin-like family protein
	c92581_g1	XP_011400012.1	45.71	33.25	420	1112	1531	49	188	3.57068e-35	357	Nin-like family protein
	c98198_g1	Achn343181	32.2	18.94	771	699	1469	190	433	1.77217e-16	214	Nin-like family protein
	c65574_g1	Zpz_sc00135.1.g00200.1.am.mk	36.92	10.25	381	1217	1597	409	528	1.16343e-07	140	Nin-like family protein
	c224959_g1	Achn343181	46.07	28.49	1134	128	1261	13	379	7.61133e-67	621	Nin-like family protein
	c160781_g1	Achn343181	50.21	17.39	699	637	1335	145	368	8.52094e-124	540	Nin-like family protein
	c104110_g1	Zpz_sc00135.1.g00200.1.am.mk	43.54	12.38	441	1223	1663	355	499	2.49029e-46	224	Nin-like family protein
	c25011_g1	Achn343181	33.1	20.5	852	277	1128	72	335	1.27521e-23	274	Nin-like family protein
	c34264_g1	Achn343181	34.63	25.93	1071	456	1526	134	467	3.61735e-47	345	Nin-like family protein
	c83021_g1	MDP0000266172	28.74	25.72	738	964	1701	634	874	2.40293e-16	180	Nin-like family protein
	c106821_g1	Achn343181	30.77	26.24	1077	488	1564	144	481	8.10573e-39	342	Nin-like family protein
	c95554_g1	Achn272111	46.28	9.82	519	529	1047	157	333	4.98887e-31	335	Nin-like family protein
	c239870_g1	Achn343181	42.66	31.37	1251	217	1467	34	437	1.87029e-75	683	Nin-like family protein
	c30616_g1	Achn343181	41.4	16.23	639	356	994	101	309	2.49606e-35	369	Nin-like family protein
	c60973_g1	Achn343181	31.12	26.16	1113	255	1367	63	399	6.41289e-18	226	Nin-like family protein
	c91049_g1	Achn343181	51	7.45	300	261	560	75	170	3.75888e-28	224	Nin-like family protein
	c78741_g1	Achn343181	39.91	17.16	684	880	1563	256	476	2.63269e-39	401	Nin-like family protein
	c190639_g1	Achn343181	32.11	26.4	1107	185	1291	48	387	2.65635e-21	254	Nin-like family protein
	c150531_g1	Achn343181	45.33	21.58	861	363	1223	69	346	5.6401e-51	495	Nin-like family protein
	c45751_g1	Achn343181	40.05	27.87	1110	52	1161	10	368	1.06812e-58	555	Nin-like family protein
	c161355_g1	Achn343181	41.04	29.66	1170	248	1417	71	452	4.10829e-61	574	Nin-like family protein
	c50298_g1	Zpz_sc00135.1.g00200.1.am.mk	32.38	16.65	621	636	1256	251	445	5.0555e-21	180	Nin-like family protein
	c42697_g1	Achn343181	44.15	30.82	1248	165	1412	40	436	7.57016e-77	691	Nin-like family protein
	c56488_g1	Achn343181	80.14	32.84	1284	130	1413	16	438	0	1947	Nin-like family protein
	c126896_g1	Achn343181	45.42	20.03	783	716	1498	219	476	4.71174e-57	526	Nin-like family protein
	c62216_g1	Achn343181	29.55	17.55	750	681	1430	197	422	1.87072e-12	180	Nin-like family protein
	c167709_g1	Achn343181	58.46	10.02	390	996	1385	307	435	9.09844e-75	376	Nin-like family protein
	c182108_g1	Achn343181	39.21	23.99	975	577	1551	160	468	5.01362e-42	422	Nin-like family protein
	c211491_g1	Achn343181	43.09	18.48	735	393	1127	121	358	1.07446e-45	408	Nin-like family protein
	c186347_g1	Achn343181	75.77	14.6	570	349	918	94	281	4.79233e-93	810	Nin-like family protein
	c188784_g1	676721284	91.41	18.47	768	186	953	1043	1298	4.32891e-158	1272	Nin-like family protein
	c142890_g1	Zpz_sc00135.1.g00200.1.am.mk	36.24	11.87	426	849	1274	345	483	1.65058e-18	200	Nin-like family protein
	c156619_g1	Zpz_sc00135.1.g00200.1.am.mk	32.74	36.64	1290	49	1338	99	527	1.09164e-40	409	Nin-like family protein
	c90494_g1	Gorai.003G063900.1	48.72	65.15	585	929	1513	93	264	2.38468e-51	462	Nin-like family protein
	c194383_g1	Zpz_sc00135.1.g00200.1.am.mk	42.72	8.45	309	567	875	247	345	5.68328e-34	183	Nin-like family protein
	c13361_g1	Achn343181	53.15	8	333	686	1018	297	399	9.94741e-57	245	Nin-like family protein
	c19408_g1	Seita.6G248300.1.p	60.94	5.89	177	784	960	53	115	2.84885e-10	161	Nin-like family protein
	c115600_g1	676721284	37.33	14.21	603	217	819	1051	1247	1.04589e-30	299	Nin-like family protein
	c177599_g1	Zpz_sc00135.1.g00200.1.am.mk	29.53	23.57	879	574	1452	253	528	8.64437e-12	173	Nin-like family protein
	c79129_g1	Zpz_sc00135.1.g00200.1.am.mk	76.92	2.22	78	381	458	195	220	6.96146e-10	91	Nin-like family protein
	c79226_g1	Zpz_sc00135.1.g00200.1.am.mk	32.3	36.64	1290	43	1332	99	527	7.83061e-41	409	Nin-like family protein
	c318674_g1	MDP0000239938	85.71	2.63	105	1034	1138	1037	1071	1.76269e-11	170	Nin-like family protein
	c157595_g1	XP_011400012.1	32.26	36.82	459	319	777	28	182	1.76068e-20	239	Nin-like family protein
	c190930_g1	Achn343181	68.81	22.9	804	326	1129	182	476	2.89121e-142	1149	Nin-like family protein
	c130386_g1	GSMUA_Achr8P13370_001	55.38	25.38	549	142	690	462	643	1.58814e-62	548	Nin-like family protein
	c4247_g1	Zpz_sc00135.1.g00200.1.am.mk	53.14	26.81	939	216	1154	242	555	5.20923e-83	722	Nin-like family protein
	c348071_g1	Zpz_sc00135.1.g00200.1.am.mk	41.19	29.29	1041	10	1050	195	537	1.41925e-71	637	Nin-like family protein
	c128818_g1	Dca20780.1	68.81	51.93	981	43	1023	1	323	8.293e-145	1115	Nin-like family protein
	c59738_g1	Dca27722.1	38.02	17.83	360	400	759	95	204	1.065e-12	137	Nin-like family protein
	c128440_g1	Achn138351	61.65	24.05	393	189	581	340	472	1.09242e-41	402	Nin-like family protein
	c158532_g1	Dca20780.1	31.33	34.73	678	321	998	95	310	3.20017e-11	166	Nin-like family protein
	c232561_g1	Dca27722.1	37.86	47.81	924	150	1073	30	324	2.10164e-33	340	Nin-like family protein
	c14902_g1	Dca27722.1	72.73	15.72	297	733	1029	188	284	1.03044e-33	342	Nin-like family protein
	c65986_g1	Achn138351	82.22	7.96	135	299	433	350	393	1.01564e-20	195	Nin-like family protein
	c147982_g1	Dca20780.1	33.96	22.51	477	363	839	93	232	3.13096e-06	87	Nin-like family protein
	c173957_g1	XP_011400012.1	35.26	36.82	462	346	807	28	182	1.08455e-18	223	Nin-like family protein
	c133382_g1	XP_011400012.1	35.67	40.62	360	449	808	18	188	2.76216e-27	287	Nin-like family protein
	c52285_g1	Dca27722.1	52.47	24.96	477	281	757	116	269	1.54767e-34	347	Nin-like family protein
	c121345_g1	Achn177831	65.52	12.75	174	154	327	104	161	1.34681e-11	159	Nin-like family protein
	c227893_g1	Dca27722.1	36.9	39.55	738	367	1104	107	350	6.93492e-21	240	Nin-like family protein
	c15204_g1	GSMUA_Achr8P13370_001	46.88	21.2	447	468	914	518	669	1.77268e-36	332	Nin-like family protein
	c88518_g1	Dca27722.1	78.57	13.61	252	287	538	79	162	2.27569e-39	371	Nin-like family protein
	c35040_g1	Achn177831	70.83	21.1	288	91	378	83	178	2.65427e-35	346	Nin-like family protein
	c356822_g1	Achn343181	81.82	17.93	693	161	853	246	476	8.57356e-138	1095	Nin-like family protein
	c318673_g1	MDP0000239938	85.71	2.63	105	234	338	1037	1071	1.35089e-12	170	Nin-like family protein
	c293325_g1	Achn138351	80	4.52	75	559	633	377	401	3.47928e-07	125	Nin-like family protein
	c126854_g1	676721284	68.35	5.48	237	66	302	1310	1385	1.93202e-22	198	Nin-like family protein
	c149957_g1	Zpz_sc00135.1.g00200.1.am.mk	37.07	9.65	342	3	344	415	527	4.2445e-18	211	Nin-like family protein
	c276125_g1	Zpz_sc00135.1.g00200.1.am.mk	45.45	4.7	165	288	452	473	527	3.76402e-09	139	Nin-like family protein
	c286444_g1	PH01000243G0600	52.46	5.57	183	3	185	544	592	9.0017e-10	142	Nin-like family protein
	c394790_g1	MDP0000265619	50	5.98	306	2	307	182	283	3.41852e-27	273	Nin-like family protein
	c286102_g1	MDP0000265619	53.57	4.92	252	5	256	178	261	5.33941e-16	187	Nin-like family protein
	c376703_g1	Dca27722.1	67.35	7.94	147	3	149	34	82	5.97436e-14	170	Nin-like family protein
	c376706_g1	Dca20780.1	61.7	7.56	141	103	243	30	76	3.9864e-12	156	Nin-like family protein
	c384632_g1	Itr_sc000560.1_g00013.1	46.15	3.34	156	2	157	1500	1551	1.21732e-09	137	Nin-like family protein
	c246942_g1	Itr_sc000560.1_g00013.1	50	4.62	219	5	223	1314	1385	1.3857e-15	182	Nin-like family protein
	c366478_g1	Csa17g043090.1	49.18	13.15	174	19	192	333	393	1.79234e-10	142	Nin-like family protein
	c284319_g1	Zpz_sc00135.1.g00200.1.am.mk	57.14	2.99	105	84	188	269	303	1.62463e-06	113	Nin-like family protein
	c376705_g1	Dca27722.1	65.79	6.16	114	90	203	41	78	8.08955e-09	129	Nin-like family protein
	c47569_g1	Zosma289g00280.1	43.8	28.51	765	1123	1887	648	905	1.56997e-94	603	Nin-like family protein
	c59404_g1	Zpz_sc00135.1.g00200.1.am.mk	54.84	5.21	186	4887	5072	327	387	1.62454e-37	180	Nin-like family protein
	c239503_g1	Zmw_sc06576.1.g00010.1	57.14	11.65	201	1851	2051	1	70	1.07187e-14	202	Nin-like family protein
	c209330_g1	XP_009780863.1	35.24	26.06	630	2989	3618	217	413	3.0737e-12	182	Nin-like family protein
	c10744_g1	GRMZM2G109509_P01	63.83	29.59	846	1515	2360	403	684	0	849	Nin-like family protein
	c115462_g1	Sobic.003G003600.2.p	49.36	56.81	1125	892	2016	245	615	3.12447e-123	716	Nin-like family protein
	c170247_g1	GRMZM2G109509_P02	97.66	14.19	384	2088	2471	551	678	0	654	Nin-like family protein
	c74287_g1	676721284	31.35	12.77	552	2575	3126	1078	1254	1.75996e-07	142	Nin-like family protein
	c51484_g1	Niben101Scf01177g04007.1	41.61	21.26	444	2898	3341	167	314	1.73913e-38	231	Nin-like family protein
	c147426_g1	XP_009780863.1	66.18	8.99	204	3216	3419	351	418	1.14918e-65	262	Nin-like family protein
	c117475_g1	Sobic.003G003600.1.p	93.61	65.38	1788	191	1978	1	610	0	2897	Nin-like family protein
	c113007_g1	Gorai.003G063900.1	33.11	47.73	444	3276	3719	134	259	2.18508e-18	224	Nin-like family protein
	c147025_g1	Sobic.006G133900.1.p	43.97	76.83	2184	1440	3623	168	893	8.70832e-147	1112	Nin-like family protein
	c160860_g1	Sobic.006G133900.1.p	39.1	73.33	2136	1339	3474	207	899	6.58356e-135	851	Nin-like family protein
	c82519_g1	XP_009780863.1	42.98	14.95	324	3125	3448	271	383	1.08316e-21	175	Nin-like family protein
	c98133_g1	Pbr008254.1	37.7	5.14	183	2927	3109	976	1030	1.09459e-07	97	Nin-like family protein
	c211553_g1	XP_009780863.1	46.2	18.25	549	2138	2686	188	325	1.35308e-78	337	Nin-like family protein
	c71358_g1	Oropetium_20150105_06469A	54.17	37.86	993	560	1552	143	443	2.875e-129	797	Nin-like family protein
	c33054_g1	Sobic.003G003600.1.p	42.13	86.07	2481	605	3085	99	901	3.3831e-135	1133	Nin-like family protein
	c217699_g1	Sevir.6G253600.1.p	65.52	5.43	174	443	616	66	123	2.73703e-17	179	Nin-like family protein
	c91908_g1	Itr_sc000560.1_g00013.1	33.62	20.41	933	2034	2966	1125	1442	1.92746e-43	379	Nin-like family protein
	c59982_g1	XP_004512265.2	29.97	27.72	960	552	1511	119	421	9.26881e-29	192	Nin-like family protein
	c205509_g1	Sobic.001G517800.2.p	42.12	90.65	2064	203	2266	3	661	8.8192e-102	880	Nin-like family protein
	c160372_g1	MDP0000265619	26.83	9.32	459	2501	2959	162	320	1.37249e-07	113	Nin-like family protein
	c8308_g1	Seita.6G248300.1.p	85.16	10.94	384	2265	2648	20	136	1.36373e-56	549	Nin-like family protein
	c190899_g1	Thecc1EG000070t1	28.94	41.1	1152	1110	2261	123	510	9.64307e-28	236	Nin-like family protein
	c354459_g1	Zjn_sc00010.1.g03070.1.am.mk	51.76	14.83	246	1731	1976	6	90	1.35479e-16	215	Nin-like family protein
	c64017_g1	Sevir.6G253600.1.p	42.98	7.39	351	837	1187	60	138	4.92304e-14	195	Nin-like family protein
	c211009_g1	MDP0000265619	39.77	4.87	264	571	834	174	256	5.29986e-12	129	Nin-like family protein
	c125497_g1	Achn385891	64	10.64	150	2290	2439	138	187	1.06899e-13	190	Nin-like family protein
	c3030_g1	Achn272111	41.01	9.04	525	855	1379	135	297	2.05975e-15	207	Nin-like family protein
	c107299_g1	MDP0000265619	39.18	11.25	576	509	1084	112	303	3.48456e-30	332	Nin-like family protein
	c12874_g1	MDP0000265619	38.13	8.09	417	726	1142	186	323	2.53181e-34	253	Nin-like family protein
	c130745_g1	MDP0000265619	46.05	8.85	456	490	945	160	310	1.16109e-37	350	Nin-like family protein
	c55386_g1	Achn343181	68.79	21.82	846	651	1496	196	476	4.22641e-128	1084	Nin-like family protein
	c117042_g1	MDP0000265619	31.23	31.18	1545	542	2086	101	632	1.7763e-65	621	Nin-like family protein
	c102747_g1	MDP0000265619	29.26	17.35	873	510	1382	166	461	8.96402e-41	351	Nin-like family protein
	c4350_g1	Seita.6G248300.1.p	88.89	10.94	351	1819	2169	27	143	3.82914e-55	533	Nin-like family protein
	c1916_g1	Zmw_sc06576.1.g00010.1	63.41	6.82	123	3	125	1	41	2.68833e-08	145	Nin-like family protein
	c187567_g1	estExt_fgenesh1_pg.C_50254	23.5	21.69	582	664	1245	611	779	6.3541e-10	160	Nin-like family protein
	c168196_g1	676721284	34.91	11.4	495	317	811	1084	1241	8.29199e-11	168	Nin-like family protein
	c201733_g1	Achn343181	34.22	21.43	897	1105	2001	197	472	1.5296e-38	273	Nin-like family protein
	c102744_g1	Brast07G082700.1.p	24.9	29.35	708	477	1184	86	328	2.31908e-08	146	Nin-like family protein
	c197673_g1	Achn343181	59.23	25.23	978	641	1618	160	484	7.47114e-125	1054	Nin-like family protein
	c186931_g1	Thecc1EG000070t1	46.3	5.72	162	1139	1300	117	170	7.52407e-08	142	Nin-like family protein
	c63685_g1	Achn343181	35.38	27.33	1158	218	1375	46	397	7.16199e-34	360	Nin-like family protein
	c52829_g1	Sobic.001G517800.1.p	42.57	39.78	1122	119	1240	546	905	3.31919e-58	449	Nin-like family protein
	c34889_g1	Achn343181	32.89	20.81	891	384	1274	106	373	2.1576e-15	206	Nin-like family protein
	c104658_g1	Achn343181	42.81	21.58	852	568	1419	122	399	7.63499e-59	534	Nin-like family protein
	c123995_g1	Achn343181	39.32	25.54	1017	572	1588	113	441	1.20497e-50	494	Nin-like family protein
	c30896_g1	Itr_sc000560.1_g00013.1	57.07	11.81	552	1543	2094	1339	1522	2.78793e-64	595	Nin-like family protein
	c141821_g1	Csa05g030580.1	50	50.68	222	421	642	23	96	4.30121e-07	127	Nin-like family protein
	c65948_g1	Achn272111	71.01	9.37	498	562	1059	147	315	1.74285e-67	629	Nin-like family protein
	c104102_g1	XP_011400012.1	42.98	28.5	363	1209	1571	69	188	1.56671e-25	281	Nin-like family protein
	c169441_g1	Achn343181	39.13	30.82	1266	230	1495	16	412	3.34471e-62	547	Nin-like family protein
	c512_g1	MDP0000266172	37.04	11.53	321	153	473	644	751	2.58372e-21	189	Nin-like family protein
	c61144_g1	Achn343181	52.63	8.46	342	248	589	69	177	5.11875e-40	250	Nin-like family protein
	c16234_g1	Achn343181	38.37	24.38	1014	257	1270	60	373	4.7051e-41	416	Nin-like family protein
	c232803_g1	Achn343181	35.25	32.76	1311	402	1712	55	476	1.6847e-43	436	Nin-like family protein
	c188455_g1	Achn343181	38.48	31.44	1251	334	1584	54	458	1.49886e-63	594	Nin-like family protein
	c182406_g1	Achn343181	43.17	23.45	927	491	1417	140	441	5.06386e-58	516	Nin-like family protein
	c67334_g1	Achn343181	34.21	16.77	684	218	901	59	274	3.45899e-33	214	Nin-like family protein
	c49195_g1	Achn343181	31.42	33.46	1395	221	1615	46	476	4.22825e-29	319	Nin-like family protein
	c194019_g1	PH01000243G0600	40.82	26.51	693	131	823	581	813	7.25676e-37	358	Nin-like family protein
	c70885_g1	Gorai.003G063900.1	28.14	60.98	576	1083	1658	104	264	5.36988e-06	122	Nin-like family protein
	c56790_g1	Achn343181	31.07	18.79	783	569	1351	157	398	5.81702e-26	195	Nin-like family protein
	c6372_g1	Achn343181	37.39	24.69	1032	90	1121	28	345	6.49527e-35	365	Nin-like family protein
	c36150_g1	Achn343181	44.44	20.81	849	440	1288	121	388	1.75303e-48	475	Nin-like family protein
	c233283_g1	Achn343181	40.4	26.71	1035	392	1426	110	453	3.74609e-54	499	Nin-like family protein
	c116516_g1	Achn343181	74.4	12.66	504	82	585	16	178	0	690	Nin-like family protein
	c32159_g1	Achn343181	38.12	23.99	975	591	1565	163	471	1.89981e-53	514	Nin-like family protein
[truncated: 113,270 more rows]
