# Supplementary material for: Unveiling the transcriptomic complexity of Miscanthus sinensis using a combination of PacBio long read- and Illumina short read sequencing platforms
Source: BMC Genomics. 2021 Sep 22;22:690. doi: 10.1186/s12864-021-07971-x (PMC8459517; doi:10.1186/s12864-021-07971-x)
Supplement: Supplementary file 7 — Additional file 7. Annotated information of the alternative spliced isoforms based on the NR database. [file 12864_2021_7971_MOESM7_ESM.xlsx]

## Sheet: Additional file 4
	Additional file 7: Annotated information of the alternative spliced isoforms based on the NR database.
Classification	Retained Gene ID	Alternative Splicing No	Nr Evalue	Nr Annotation	Species
Binding and transport	m54066_180124_021957/29360748/31_1688_CCS	2	0	26S protease regulatory subunit S10B	Zea mays
	m54066_180124_123421/49218541/31_1119_CCS	2	5.57231e-173	chlorophyll a/b-binding apoprotein CP26 precursor	Zea mays
	m54066_180124_123421/61211221/30_1181_CCS	2	1.23345e-172	chlorophyll a/b-binding apoprotein CP26 precursor	Zea mays
	m54066_180124_123421/72155981/1222_58_CCS	2	1.48851e-172	chlorophyll a/b-binding apoprotein CP26 precursor	Zea mays
	m54066_180124_021957/24904315/30_1321_CCS	3	4.35284e-137	chlorophyll a/b-binding apoprotein CP26 precursor	Zea mays
	m54066_180123_074909/66257525/31_1477_CCS	4	2.60419e-136	chlorophyll a/b-binding apoprotein CP26 precursor	Zea mays
	m54066_180123_074909/23593664/1569_169_CCS	5	1.56441e-136	chlorophyll a/b-binding apoprotein CP26 precursor	Zea mays
	m54066_180124_021957/16843041/1330_57_CCS	3	3.93583e-128	Chlorophyll a-b binding protein CP29.2, chloroplastic	Aegilops tauschii
	m54066_180124_123421/27918688/1348_59_CCS	4	2.96772e-128	Chlorophyll a-b binding protein CP29.2, chloroplastic	Aegilops tauschii
	m54066_180124_123421/27918688/1348_59_CCS	4	2.96772e-128	Chlorophyll a-b binding protein CP29.2, chloroplastic	Aegilops tauschii
	m54066_180124_225419/14417987/1328_56_CCS	4	9.23827e-128	Chlorophyll a-b binding protein CP29.2, chloroplastic	Aegilops tauschii
	m54066_180124_225419/43451182/30_2958_CCS	2	4.74665e-128	chloroplast envelope membrane protein (chloroplast)	Coix lacryma-jobi
	m54066_180124_123421/28050043/2485_58_CCS	2	0	citrate transporter family protein	Saccharum hybrid cultivar R570
	m54066_180124_021957/50004825/3065_57_CCS	3	0	citrate transporter family protein	Saccharum hybrid cultivar R570
	m54066_180123_074909/45548022/1361_55_CCS	4	2.46582e-69	dnaJ-like protein	Zea mays
	m54066_180124_225419/44303350/3085_57_CCS	2	1.12579e-138	envelope membrane protein (chloroplast)	Zea mays
	m54066_180124_123421/33817065/1493_57_CCS	2	0	F-box protein FBL2	Zea mays
	m54066_180124_225419/65012631/1776_54_CCS	2	0	F-box protein FBL2	Zea mays
	m54066_180124_123421/46465939/31_1187_CCS	3	4.08136e-38	glycine-rich RNA-binding protein 7	Zea mays
	m54066_180124_225419/64356646/31_1886_CCS	2	1.1329e-54	glycine-rich RNA-binding protein 8	Zea mays
	m54066_180123_074909/13828765/31_1967_CCS	3	5.91817e-57	glycine-rich RNA-binding protein 8	Zea mays
	m54066_180124_225419/6422993/31_2286_CCS	2	0	hexose transporter	Zea mays
	m54066_180124_021957/65602451/2032_187_CCS	3	4.23464e-108	NFU3	Zea mays
	m54066_180124_225419/66519559/31_2208_CCS	2	0	peptidylprolyl isomerase	Saccharum hybrid cultivar R570
	m54066_180123_074909/71959213/31_2958_CCS	2	0	plant synaptotagmin	Sorghum bicolor
	m54066_180124_225419/63439482/31_2139_CCS	2	0	poly-glutamine tract-binding protein	Saccharum hybrid cultivar R570
	m54066_180124_225419/74449226/2175_56_CCS	2	0	poly-glutamine tract-binding protein	Saccharum hybrid cultivar R570
	m54066_180124_123421/58720720/30_2246_CCS	2	0	POT family protein	Zea mays
	m54066_180124_021957/59834486/30_2354_CCS	2	0	PREDICTED: ABC transporter E family member 2 isoform X3	Zea mays
	m54066_180124_021957/61408003/31_1275_CCS	2	8.05945e-31	PREDICTED: ankyrin repeat-containing protein P16F5.05c	Setaria italica
	m54066_180124_123421/13959816/3524_132_CCS	2	7.00518e-140	PREDICTED: E3 ubiquitin-protein ligase PRT1	Setaria italica
	m54066_180124_021957/15074144/31_1290_CCS	2	1.01118e-154	PREDICTED: extradiol ring-cleavage dioxygenase-like	Zea mays
	m54066_180124_021957/73663340/30_1395_CCS	3	3.49272e-146	PREDICTED: extradiol ring-cleavage dioxygenase-like	Zea mays
	m54066_180123_074909/53543874/30_1422_CCS	4	4.61925e-154	PREDICTED: extradiol ring-cleavage dioxygenase-like	Zea mays
	m54066_180124_123421/4719180/2439_61_CCS	2	6.98181e-88	PREDICTED: GEM-like protein 1	Zea mays
	m54066_180123_074909/32441028/1726_138_CCS	2	1.50203e-48	PREDICTED: HIPL1 protein-like	Zea mays
	m54066_180124_021957/21168791/1501_54_CCS	2	1.46159e-44	PREDICTED: HIPL1 protein-like	Zea mays
	m54066_180123_074909/39387622/1925_56_CCS	2	0	PREDICTED: organic cation/carnitine transporter 7-like	Zea mays
	m54066_180124_225419/28836722/1854_56_CCS	2	0	PREDICTED: organic cation/carnitine transporter 7-like	Setaria italica
	m54066_180124_021957/60686733/30_3603_CCS	2	0	PREDICTED: plasma membrane ATPase isoform X1	Zea mays
	m54066_180124_123421/27197802/2165_58_CCS	2	0	PREDICTED: polypyrimidine tract-binding protein homolog 2-like isoform X2	Zea mays
	m54066_180124_123421/22282495/2460_160_CCS	2	1.21148e-97	PREDICTED: PRA1 family protein A1	Setaria italica
	m54066_180123_074909/15663196/1390_56_CCS	3	1.71194e-13	PREDICTED: prostatic spermine-binding protein-like	Setaria italica
	m54066_180124_123421/28443140/3359_146_CCS	3	5.25169e-62	PREDICTED: protein TIFY 3B-like	Setaria italica
	m54066_180123_074909/15270333/1784_57_CCS	2	0	PREDICTED: SEC13-related protein isoform X2	Zea mays
	m54066_180124_225419/69664835/2295_57_CCS	2	0	PREDICTED: sodium-coupled neutral amino acid transporter 2	Oryza sativa Japonica Group
	m54066_180124_123421/30671321/31_2605_CCS	2	0	PREDICTED: type I inositol 1,4,5-trisphosphate 5-phosphatase 1-like isoform X2	Zea mays
	m54066_180124_123421/11600483/2625_54_CCS	2	2.92912e-20	PREDICTED: ubiquitin carboxyl-terminal hydrolase 1-like	Zea mays
	m54066_180124_225419/19202472/1902_151_CCS	2	6.27615e-21	PREDICTED: ubiquitin carboxyl-terminal hydrolase 1-like	Zea mays
	m54066_180124_225419/54198729/29_2640_CCS	2	3.00849e-20	PREDICTED: ubiquitin carboxyl-terminal hydrolase 1-like	Zea mays
	m54066_180124_123421/55771455/1800_57_CCS	2	0	PREDICTED: ubiquitin carboxyl-terminal hydrolase isozyme L5-like	Setaria italica
	m54066_180124_225419/5636998/31_1704_CCS	2	0	PREDICTED: ubiquitin carboxyl-terminal hydrolase isozyme L5-like	Setaria italica
	m54066_180124_123421/25755897/2536_57_CCS	3	2.711e-163	PREDICTED: ubiquitin-activating enzyme E1 domain-containing protein 1 isoform X1	Zea mays
	m54066_180124_225419/10617715/1589_55_CCS	3	4.89536e-69	PREDICTED: ubiquitin-conjugating enzyme E2 7 isoform X2	Setaria italica
	m54066_180124_123421/21889144/31_1586_CCS	3	7.25922e-26	PREDICTED: ubiquitin-like protein 5	Setaria italica
	m54066_180124_123421/68617126/31_1609_CCS	3	7.88328e-26	PREDICTED: ubiquitin-like protein 5	Setaria italica
	m54066_180124_123421/9372214/1961_69_CCS	3	1.05817e-35	PREDICTED: ubiquitin-like protein 5	Setaria italica
	m54066_180123_074909/31457821/3835_195_CCS	2	0	PREDICTED: U-box domain-containing protein 44-like	Elaeis guineensis
	m54066_180124_123421/46334091/1950_57_CCS	2	2.23341e-106	PREDICTED: UPF0613 protein PB24D3.06c	Setaria italica
	m54066_180123_074909/57934705/31_1823_CCS	2	0	PREDICTED: vacuolar protein sorting-associated protein 4B-like	Zea mays
	m54066_180123_074909/58000260/1865_56_CCS	4	0	PREDICTED: vacuolar protein sorting-associated protein 4B-like	Elaeis guineensis
	m54066_180124_225419/33292709/31_2435_CCS	2	0	PREDICTED: vacuolar-sorting receptor 3-like	Setaria italica
	m54066_180124_225419/36897270/2309_55_CCS	2	0	PREDICTED: vacuolar-sorting receptor 3-like	Setaria italica
	m54066_180124_225419/39845999/34_2377_CCS	2	0	PREDICTED: vacuolar-sorting receptor 3-like	Setaria italica
	m54066_180124_225419/63308453/31_2530_CCS	2	0	PREDICTED: vacuolar-sorting receptor 3-like	Setaria italica
	m54066_180124_225419/41878234/1298_57_CCS	2	1.74764e-122	proteasome subunit alpha type-2-like	Zea mays
	m54066_180124_225419/16188301/2549_59_CCS	2	0	protein binding protein	Zea mays
	m54066_180124_123421/70123594/2300_56_CCS	2	0	putative calmodulin-binding family protein	Zea mays
	m54066_180124_123421/19857779/2458_159_CCS	3	0	putative calmodulin-binding family protein	Zea mays
	m54066_180123_074909/25100725/31_2707_CCS	2	5.7711e-21	putative ubiquitin carboxyl-terminal hydrolase superfamily protein	Zea mays
	m54066_180124_123421/10420760/31_2696_CCS	2	1.57103e-21	putative ubiquitin carboxyl-terminal hydrolase superfamily protein	Zea mays
	m54066_180124_123421/44892901/2736_64_CCS	2	1.61388e-20	putative ubiquitin carboxyl-terminal hydrolase superfamily protein	Zea mays
	m54066_180124_225419/16778069/31_2878_CCS	2	5.20164e-21	putative ubiquitin carboxyl-terminal hydrolase superfamily protein	Zea mays
	m54066_180124_225419/23790544/31_2671_CCS	2	1.58038e-20	putative ubiquitin carboxyl-terminal hydrolase superfamily protein	Zea mays
	m54066_180124_225419/24051956/31_2265_CCS	2	1.1711e-20	putative ubiquitin carboxyl-terminal hydrolase superfamily protein	Zea mays
	m54066_180124_123421/64226022/2729_58_CCS	2	5.04348e-72	ran-binding protein 1	Zea mays
	m54066_180123_074909/69533792/31_1387_CCS	2	0	SEC13-related protein	Saccharum hybrid cultivar R570
	m54066_180124_021957/26214677/31_1357_CCS	2	0	SEC13-related protein	Saccharum hybrid cultivar R570
	m54066_180124_021957/63701494/1789_59_CCS	2	0	sulfate transporter	Zea mays
	m54066_180124_021957/37815285/1839_57_CCS	3	0	sulfate transporter	Zea mays
	m54066_180123_074909/44892578/31_1918_CCS	3	1.24704e-95	trafficking protein particle complex subunit	Saccharum hybrid cultivar R570
	m54066_180124_021957/33620491/2597_56_CCS	2	0	transmembrane 9 superfamily protein	Saccharum hybrid cultivar R570
	m54066_180124_225419/34013902/2340_57_CCS	2	0	transmembrane 9 superfamily protein	Saccharum hybrid cultivar R570
	m54066_180124_225419/73531707/2314_55_CCS	2	0	transmembrane 9 superfamily protein	Saccharum hybrid cultivar R570
	m54066_180123_074909/28377613/2176_58_CCS	2	0	transparent testa 12 protein	Saccharum hybrid cultivar R570
	m54066_180123_074909/50922388/31_1988_CCS	2	0	transparent testa 12 protein	Saccharum hybrid cultivar R570
	m54066_180124_021957/10879228/30_2228_CCS	2	0	transparent testa 12 protein	Saccharum hybrid cultivar R570
	m54066_180124_021957/46990130/30_1966_CCS	2	0	transparent testa 12 protein	Saccharum hybrid cultivar R570
	m54066_180124_021957/10682810/2362_156_CCS	3	0	transparent testa 12 protein	Saccharum hybrid cultivar R570
	m54066_180124_225419/16581369/31_2187_CCS	3	0	transparent testa 12 protein	Saccharum hybrid cultivar R570
	m54066_180124_021957/52101319/2088_122_CCS	4	0	transparent testa 12 protein	Saccharum hybrid cultivar R570
	m54066_180123_074909/11338262/1852_57_CCS	2	0	zinc transporter	Saccharum hybrid cultivar R570
	m54066_180124_021957/7668705/31_1813_CCS	2	7.79067e-157	zinc transporter	Saccharum hybrid cultivar R570
	m54066_180123_074909/56557898/2832_164_CCS	3	3.52071e-112	zinc transporter	Saccharum hybrid cultivar R570
	m54066_180124_123421/55444341/1852_55_CCS	2	2.09159e-177	zinc transporter 4	Zea mays
	m54066_180124_225419/47841434/31_1699_CCS	2	4.74171e-178	zinc transporter 4	Zea mays
	m54066_180124_225419/39452974/31_1456_CCS	2	1.03588e-84	zinc-binding protein	Saccharum hybrid cultivar R570
Cell wall liginin	m54066_180124_123421/65798648/2567_56_CCS	2	0	4-coumarate:CoA ligase	Miscanthus lutarioriparius
	m54066_180124_123421/43385779/2496_57_CCS	2	0	alpha-mannosidase	Saccharum hybrid cultivar R570
	m54066_180124_225419/23855297/2959_95_CCS	2	2.67762e-155	caffeic acid 3-O-methyltransferase	Miscanthus sinensis
	m54066_180124_225419/46531299/2857_85_CCS	2	7.61618e-156	caffeic acid 3-O-methyltransferase	Miscanthus lutarioriparius
	m54066_180124_123421/14876914/2767_57_CCS	3	4.44735e-156	caffeic acid 3-O-methyltransferase	Miscanthus lutarioriparius
	m54066_180124_123421/61473182/31_2755_CCS	4	7.6936e-156	caffeic acid 3-O-methyltransferase	Miscanthus sinensis
	m54066_180124_123421/31195300/1583_79_CCS	2	0	cinnamoyl-CoA reductase	Miscanthus sinensis
	m54066_180124_123421/47514344/1730_55_CCS	2	3.68884e-162	cinnamoyl-CoA reductase	Saccharum officinarum
	m54066_180124_225419/32702646/1629_55_CCS	2	0	cinnamoyl-CoA reductase	Saccharum officinarum
	m54066_180124_225419/60948865/1657_56_CCS	2	0	cinnamoyl-CoA reductase	Saccharum officinarum
	m54066_180123_074909/57934046/29_1689_CCS	2	1.72342e-172	cinnamoyl-CoA reductase 4	Miscanthus x giganteus
	m54066_180124_123421/13894197/30_2364_CCS	2	1.20632e-73	PREDICTED: cinnamoyl-CoA reductase 1-like	Setaria italica
	m54066_180123_074909/16974709/30_1914_CCS	2	4.11207e-171	cupin, RmlC-type	Zea mays
	m54066_180124_225419/62718119/2549_156_CCS	4	0	AF458765_1 polyprotein	Oryza sativa Japonica Group
	m54066_180124_123421/65339518/2333_58_CCS	2	0	cell wall invertase	Saccharum hybrid cultivar GT28
	m54066_180124_021957/27722557/31_2695_CCS	3	0	cell wall invertase	Saccharum hybrid cultivar GT28
	m54066_180124_225419/13107345/2729_57_CCS	2	0	4-coumarate:CoA ligase	Miscanthus lutarioriparius
	m54066_180123_074909/72286562/30_2683_CCS	3	0	TPA: UDP-glucose 6-dehydrogenase	Zea mays
	m54066_180124_123421/54985595/30_1882_CCS	4	0	UDP-glucose pyrophosphorylase	Saccharum officinarum
	m54066_180124_225419/42008807/31_1907_CCS	2	8.45802e-158	putative beta-1,3-galactosyltransferase 2	Ananas comosus
	m54066_180124_225419/60424736/1740_57_CCS	4	0	putative glucosyl transferase	Sorghum bicolor
	m54066_180123_074909/51839128/31_1900_CCS	5	0	TPA: cytokinin-O-glucosyltransferase 2	Zea mays
	m54066_180124_123421/4784917/31_2011_CCS	2	0	myo-inositol-1-phosphate synthase	Saccharum hybrid cultivar
	m54066_180124_225419/25886913/31_2795_CCS	2	0	1-deoxy-D-xylulose 5-phosphate synthase 1	Zea mays
	m54066_180124_021957/38273361/1834_58_CCS	2	0	PREDICTED: alpha-1,4-glucan-protein synthase isoform X2	Zea mays
Defense/stress	m54066_180124_021957/58262298/3860_56_CCS	2	0	2-hydroxyphytanoyl-CoA lyase	Zea mays
	m54066_180123_074909/47907307/2114_56_CCS	2	0	catalase	Saccharum hybrid cultivar R570
	m54066_180124_123421/28771086/2077_58_CCS	2	0	catalase	Saccharum hybrid cultivar R570
	m54066_180124_123421/74777047/31_1969_CCS	2	0	catalase	Saccharum hybrid cultivar R570
	m54066_180124_225419/46924276/2029_131_CCS	2	0	catalase	Saccharum hybrid cultivar R570
	m54066_180124_123421/13042480/2165_73_CCS	3	0	catalase	Saccharum hybrid cultivar R570
	m54066_180124_225419/61801446/2128_58_CCS	4	0	catalase	Saccharum hybrid cultivar R570
	m54066_180124_225419/24511006/2179_58_CCS	6	0	catalase	Saccharum hybrid cultivar R570
	m54066_180124_123421/45023987/31_1347_CCS	2	9.8497e-113	chitinase	Saccharum hybrid cultivar Yacheng05-179
	m54066_180123_074909/71958942/2519_99_CCS	2	3.94025e-180	chloroplast phytoene synthase 1	Sorghum bicolor
	m54066_180124_021957/28180584/2483_56_CCS	2	4.19072e-180	chloroplast phytoene synthase 1	Sorghum bicolor
	m54066_180124_225419/25231962/31_1232_CCS	3	2.37545e-90	chloroplast ribulose-1,5-bisphosphate carboxylase/oxygenase small subunit	Miscanthus x giganteus
	m54066_180123_074909/45416709/30_1863_CCS	2	0	chloroplast thylakoid-bound ascorbate peroxidase, partial	Saccharum hybrid cultivar GT28
	m54066_180124_021957/17105290/31_2130_CCS	2	0	chloroplast thylakoid-bound ascorbate peroxidase, partial	Saccharum hybrid cultivar GT28
	m54066_180124_021957/26870482/31_2180_CCS	2	0	chloroplast thylakoid-bound ascorbate peroxidase, partial	Saccharum hybrid cultivar GT28
	m54066_180124_021957/48694025/2085_60_CCS	2	0	chloroplast thylakoid-bound ascorbate peroxidase, partial	Saccharum hybrid cultivar GT28
	m54066_180124_021957/64619378/31_2154_CCS	2	0	chloroplast thylakoid-bound ascorbate peroxidase, partial	Saccharum hybrid cultivar GT28
	m54066_180124_021957/66454191/2153_57_CCS	2	0	chloroplast thylakoid-bound ascorbate peroxidase, partial	Saccharum hybrid cultivar GT28
	m54066_180124_021957/67568000/2212_58_CCS	2	0	chloroplast thylakoid-bound ascorbate peroxidase, partial	Saccharum hybrid cultivar GT28
	m54066_180123_074909/12058983/31_2026_CCS	3	0	chloroplast thylakoid-bound ascorbate peroxidase, partial	Saccharum hybrid cultivar GT28
	m54066_180124_123421/17302188/2156_57_CCS	3	0	chloroplast thylakoid-bound ascorbate peroxidase, partial	Saccharum hybrid cultivar GT28
	m54066_180124_123421/73269806/31_2015_CCS	3	0	chloroplast thylakoid-bound ascorbate peroxidase, partial	Saccharum hybrid cultivar GT28
	m54066_180124_123421/24249014/1346_59_CCS	3	2.02937e-101	cold acclimation protein COR413-PM1	Zea mays
	m54066_180123_074909/60752873/1215_56_CCS	2	1.81841e-66	elicitor and UV light related transcription factor	Oryza sativa
	m54066_180124_021957/33555306/31_1632_CCS	6	4.74652e-164	ferredoxin	Zea mays
	m54066_180124_123421/65863986/31_1459_CCS	2	0	ferredoxin-NADP reductase	Saccharum hybrid cultivar GT28
	m54066_180124_225419/49086620/2041_59_CCS	3	4.44671e-134	fructose-1, 6-bisphosphatase	Saccharum officinarum
	m54066_180124_123421/60162597/1710_158_CCS	4	5.39497e-142	galactinol synthase 1	Zea mays
	m54066_180124_123421/27263443/31_2429_CCS	2	0	glossy1 protein	Saccharum hybrid cultivar R570
	m54066_180124_225419/14615033/2507_60_CCS	2	0	glossy1 protein	Saccharum hybrid cultivar R570
	m54066_180124_123421/70123911/31_2054_CCS	2	0	glucose-6-phosphate dehydrogenase	Saccharum hybrid cultivar Yacheng05-179
	m54066_180123_074909/24380038/31_1929_CCS	2	0	glutamate decarboxylase	Zea mays
	m54066_180124_021957/9700099/31_2052_CCS	2	0	glutamate decarboxylase	Zea mays
	m54066_180123_074909/6030169/31_1971_CCS	2	0	glutamate decarboxylase	Zea mays
	m54066_180124_225419/18022665/2090_56_CCS	3	0	glutamate decarboxylase	Zea mays
	m54066_180124_021957/13238373/31_1582_CCS	4	0	glyceraldehyde-3-phosphate	Dendrocalamus latiflorus
	m54066_180124_225419/8782662/26_1271_CCS	2	8.74974e-171	glycolate oxidase 1	Zea mays
	m54066_180124_123421/15729441/31_1303_CCS	2	1.31806e-99	harpin binding protein 1	Zea mays
	m54066_180124_123421/16711816/1348_57_CCS	2	4.41723e-74	harpin binding protein 1	Zea mays
	m54066_180124_021957/28574175/1552_118_CCS	2	6.97473e-129	IN2-1 protein	Zea mays
	m54066_180124_225419/13369783/1346_56_CCS	2	1.37246e-129	IN2-1 protein	Zea mays
	m54066_180124_225419/70648309/1906_55_CCS	2	0	legumain precursor	Saccharum officinarum
	m54066_180124_123421/27853661/31_2661_CCS	3	3.4201e-173	leucine-rich repeat-containing protein 40	Zea mays
	m54066_180124_123421/72155349/30_2871_CCS	2	0	lipoxygenase	Zea mays
	m54066_180123_074909/20906281/31_1925_CCS	3	0	lipoxygenase 4	Triticum aestivum
	m54066_180124_123421/40763709/31_2779_CCS	2	0	luminal-binding protein	Saccharum hybrid cultivar R570
	m54066_180124_123421/54002327/31_1899_CCS	2	0	MATE efflux family protein	Saccharum hybrid cultivar R570
	m54066_180124_123421/11600562/30_1899_CCS	2	2.08255e-49	Metal transporter Nramp5	Morus notabilis
	m54066_180124_225419/74187644/31_1625_CCS	2	5.98268e-50	Metal transporter Nramp5	Morus notabilis
	m54066_180124_123421/26411090/3071_58_CCS	2	0	mitochondrial aldehyde dehydrogenase	Sorghum bicolor
	m54066_180124_123421/70714006/2203_108_CCS	2	0	mitochondrial aldehyde dehydrogenase	Sorghum bicolor
	m54066_180123_074909/57738172/31_1402_CCS	2	1.15676e-163	NAD(P)H-dependent oxidoreductase, partial	Miscanthus sinensis
	m54066_180124_225419/42139727/2209_59_CCS	3	3.11138e-170	NAD(P)H-quinone oxidoreductase subunit 1	Medicago truncatula
	m54066_180124_225419/37814730/2372_57_CCS	4	1.74956e-169	NAD(P)H-quinone oxidoreductase subunit 1	Medicago truncatula
	m54066_180124_021957/42730406/30_1898_CCS	3	0	NADP-dependent glyceraldehyde-3-phosphate dehydrogenase	Saccharum hybrid cultivar R570
	m54066_180123_074909/20775247/31_1336_CCS	2	0	NADP-dependent oxidoreductase P1	Zea mays
	m54066_180124_123421/69075698/31_1613_CCS	2	0	Peroxisomal (S)-2-hydroxy-acid oxidase GLO1	Glycine soja
	m54066_180124_123421/48890775/31_1568_CCS	2	1.03719e-87	peroxisomal membrane protein 2	Zea mays
	m54066_180124_123421/69206845/1887_148_CCS	2	3.99537e-118	PREDICTED: clavaminate synthase-like protein At3g21360	Setaria italica
	m54066_180124_021957/28443011/31_2189_CCS	2	3.7008e-92	PREDICTED: cold-regulated 413 plasma membrane protein 1-like	Zea mays
	m54066_180124_021957/67764717/1875_56_CCS	2	0	PREDICTED: enolase 2	Setaria italica
	m54066_180123_074909/60621494/2251_56_CCS	2	8.56383e-139	PREDICTED: F-box/LRR-repeat protein At3g26922-like	Setaria italica
	m54066_180124_021957/11076054/2679_56_CCS	2	2.84335e-148	PREDICTED: mannose/glucose-specific lectin isoform X1	Oryza sativa Japonica Group
	m54066_180124_123421/71238515/2811_61_CCS	2	0	PREDICTED: peroxisome biogenesis protein 5-like isoform X1	Zea mays
	m54066_180124_021957/15205267/31_2236_CCS	2	4.05542e-116	PREDICTED: probable leucine-rich repeat receptor-like serine/threonine-protein kinase At5g15730	Setaria italica
	m54066_180124_021957/54526823/31_2111_CCS	2	1.6446e-177	PREDICTED: probable leucine-rich repeat receptor-like serine/threonine-protein kinase At5g15730	Brachypodium distachyon
	m54066_180124_021957/7930137/2202_59_CCS	2	0	PREDICTED: probable LRR receptor-like serine/threonine-protein kinase At3g47570	Zea mays
	m54066_180124_123421/70517228/2316_57_CCS	2	0	PREDICTED: putative F-box/LRR-repeat protein At3g59230 isoform X9	Oryza sativa Japonica Group
	m54066_180124_225419/8257615/31_2078_CCS	2	0	PREDICTED: putative F-box/LRR-repeat protein At3g59230 isoform X9	Oryza sativa Japonica Group
	m54066_180123_074909/32375320/2249_57_CCS	2	0	PREDICTED: S-adenosylmethionine synthase 1	Setaria italica
	m54066_180123_074909/42205769/31_1924_CCS	2	0	PREDICTED: S-adenosylmethionine synthase 1	Setaria italica
	m54066_180124_021957/67502362/31_2247_CCS	2	0	PREDICTED: S-adenosylmethionine synthase 1	Setaria italica
	m54066_180124_123421/62063150/29_1674_CCS	2	0	PREDICTED: S-adenosylmethionine synthase 1	Setaria italica
	m54066_180124_225419/55443734/30_1797_CCS	2	0	PREDICTED: S-adenosylmethionine synthase 1	Setaria italica
	m54066_180124_225419/74187283/31_2313_CCS	2	0	PREDICTED: S-adenosylmethionine synthase 1	Setaria italica
	m54066_180123_074909/17432936/2364_59_CCS	3	0	PREDICTED: S-adenosylmethionine synthase 1	Setaria italica
	m54066_180123_074909/66781903/2392_56_CCS	5	0	PREDICTED: S-adenosylmethionine synthase 1	Setaria italica
	m54066_180124_123421/16056410/31_1737_CCS	5	0	PREDICTED: S-adenosylmethionine synthase 1	Setaria italica
	m54066_180124_225419/40305284/1210_55_CCS	2	9.86338e-78	PREDICTED: thioredoxin M-type, chloroplastic-like	Zea mays
	m54066_180124_021957/25231521/31_1720_CCS	2	5.44948e-104	PREDICTED: tyrosine--tRNA ligase 1, cytoplasmic-like	Setaria italica
	m54066_180124_225419/39846323/1786_58_CCS	2	8.72366e-153	putative L-ascorbate peroxidase 6	Saccharum hybrid cultivar ROC22
	m54066_180124_123421/10158627/2033_57_CCS	3	1.26063e-151	putative L-ascorbate peroxidase 6	Saccharum hybrid cultivar ROC22
	m54066_180124_021957/69468824/31_2474_CCS	2	0	RCD1 protein	Saccharum hybrid cultivar R570
	m54066_180124_021957/54198533/31_1257_CCS	2	1.4856e-124	Ribonuclease T2 family protein	Saccharum hybrid cultivar R570
	m54066_180124_123421/56689427/30_1268_CCS	2	1.5073e-124	Ribonuclease T2 family protein	Saccharum hybrid cultivar R570
	m54066_180124_021957/22348636/31_1248_CCS	3	3.16476e-122	Ribonuclease T2 family protein	Saccharum hybrid cultivar R570
	m54066_180124_021957/46596294/1317_55_CCS	3	1.55069e-124	Ribonuclease T2 family protein	Saccharum hybrid cultivar R570
	m54066_180123_074909/69730411/2805_56_CCS	2	0	S-adenosylmethionine decarboxylase	Saccharum hybrid cultivar FN-1702
	m54066_180123_074909/73466460/2962_57_CCS	2	0	S-adenosylmethionine decarboxylase 3	Sorghum bicolor
	m54066_180124_225419/55378124/1235_57_CCS	2	4.67312e-105	Stem-specific protein TSJT1	Zea mays
	m54066_180124_123421/48038089/31_2658_CCS	2	1.79876e-109	PREDICTED: stem-specific protein TSJT1-like	Setaria italica
	m54066_180124_123421/24576162/31_1282_CCS	3	3.95007e-105	Stem-specific protein TSJT1	Zea mays
	m54066_180124_021957/11469239/1543_57_CCS	2	1.70975e-165	superoxide dismutase, chloroplast	Zea mays
	m54066_180123_074909/46596191/2307_56_CCS	2	5.62373e-76	TPA: APx2-Cytosolic Ascorbate Peroxidase	Zea mays
	m54066_180123_074909/5243695/30_2352_CCS	3	8.35668e-76	TPA: APx2-Cytosolic Ascorbate Peroxidase	Zea mays
	m54066_180124_225419/29950110/31_1276_CCS	2	7.66024e-79	TPA: salt tolerance-like protein	Zea mays
	m54066_180124_225419/21693336/30_1639_CCS	3	7.70217e-74	TPA: salt tolerance-like protein	Zea mays
	m54066_180124_225419/68550856/31_1883_CCS	2	1.13866e-06	Type I inositol-1,4,5-trisphosphate 5-phosphatase 12	Triticum urartu
growth and development	m54066_180123_074909/71893995/1835_62_CCS	5	7.87534e-114	carbonic anhydrase	Zea mays
	m54066_180124_123421/35389981/1740_98_CCS	2	4.6107e-106	COV1-like protein	Zea mays
	m54066_180124_021957/48693568/1301_138_CCS	2	2.92143e-179	light harvesting chlorophyll a/b binding protein1	Zea mays
	m54066_180124_021957/74449273/1176_64_CCS	2	1.53255e-179	light harvesting chlorophyll a/b binding protein1	Zea mays
	m54066_180124_021957/71369555/1691_132_CCS	2	0	LOW QUALITY PROTEIN: putative actin family protein	Zea mays
	m54066_180124_123421/53477456/1616_58_CCS	2	0	LOW QUALITY PROTEIN: putative actin family protein	Zea mays
	m54066_180124_021957/63570401/30_1253_CCS	2	4.55848e-157	PREDICTED: chlorophyll a-b binding protein 1, chloroplastic	Setaria italica
	m54066_180124_021957/41091147/1201_58_CCS	2	2.38316e-149	PREDICTED: chlorophyll a-b binding protein 1B-21, chloroplastic	Setaria italica
	m54066_180124_123421/67502830/1189_56_CCS	2	1.78555e-149	PREDICTED: chlorophyll a-b binding protein 1B-21, chloroplastic	Setaria italica
	m54066_180124_225419/10945011/1169_58_CCS	2	1.84842e-150	PREDICTED: chlorophyll a-b binding protein 1B-21, chloroplastic	Setaria italica
	m54066_180123_074909/19530592/30_1192_CCS	2	1.79422e-180	PREDICTED: chlorophyll a-b binding protein, chloroplastic	Setaria italica
	m54066_180123_074909/21299695/1194_58_CCS	2	2.86026e-178	PREDICTED: chlorophyll a-b binding protein, chloroplastic	Setaria italica
	m54066_180123_074909/57409657/31_1436_CCS	2	3.07479e-177	PREDICTED: chlorophyll a-b binding protein, chloroplastic	Setaria italica
	m54066_180124_021957/19464409/1207_57_CCS	2	1.5419e-180	PREDICTED: chlorophyll a-b binding protein, chloroplastic	Setaria italica
	m54066_180124_123421/35192987/1236_71_CCS	2	0	PREDICTED: chlorophyll a-b binding protein, chloroplastic	Setaria italica
	m54066_180124_123421/67764711/1204_56_CCS	2	0	PREDICTED: chlorophyll a-b binding protein, chloroplastic	Setaria italica
	m54066_180124_225419/32375658/31_1208_CCS	2	0	PREDICTED: chlorophyll a-b binding protein, chloroplastic	Setaria italica
	m54066_180124_021957/30081905/1522_57_CCS	3	7.48312e-179	PREDICTED: chlorophyll a-b binding protein, chloroplastic	Setaria italica
	m54066_180124_021957/20840701/1768_59_CCS	4	1.77281e-177	PREDICTED: chlorophyll a-b binding protein, chloroplastic	Setaria italica
	m54066_180124_225419/35520989/31_2475_CCS	2	0	PREDICTED: cytosolic invertase 1	Setaria italica
	m54066_180123_074909/53281403/1458_119_CCS	2	8.30274e-101	PREDICTED: ras-related protein Rab-6A isoform X1	Zea mays
	m54066_180123_074909/66912347/31_2158_CCS	2	2.49044e-62	PREDICTED: remorin	Setaria italica
	m54066_180124_225419/39125779/2245_57_CCS	2	3.69042e-62	PREDICTED: remorin	Setaria italica
	m54066_180124_225419/59375905/31_2261_CCS	3	5.92018e-62	PREDICTED: remorin	Setaria italica
	m54066_180123_074909/21037279/31_2213_CCS	6	4.50195e-62	PREDICTED: remorin	Setaria italica
	m54066_180124_225419/35259086/2821_56_CCS	2	0	SAP domain containing protein	Saccharum hybrid cultivar R570
	m54066_180124_225419/11797051/1637_140_CCS	2	0	short-chain dehydrogenase/reductase SDR	Zea mays
	m54066_180124_123421/20119635/31_2055_CCS	2	6.89603e-112	SnRK2.10	Zea mays
	m54066_180124_123421/9830936/31_1778_CCS	3	0	SnRK2.10	Zea mays
	m54066_180123_074909/26477276/31_2198_CCS	2	0	SUT1-h1	Saccharum spontaneum
	m54066_180124_225419/47382646/2546_143_CCS	2	0	SUT1-h1	Saccharum spontaneum
	m54066_180124_225419/15728909/1461_53_CCS	2	0	F16P2_SACHY RecName: Full=Fructose-1,6-bisphosphatase, cytosolic; Short=FBPase; AltName: Full=D-fructose-1,6-bisphosphate 1-phosphohydrolase
	m54066_180124_225419/50266634/1641_57_CCS	2	0	F16P2_SACHY RecName: Full=Fructose-1,6-bisphosphatase, cytosolic; Short=FBPase; AltName: Full=D-fructose-1,6-bisphosphate 1-phosphohydrolase
primary metabolic	m54066_180124_021957/68681967/30_1603_CCS	2	3.73208e-105	adenosine 5&apos;-phosphosulfate reductase-like 5 precursor	Zea mays
	m54066_180124_021957/43647164/2368_57_CCS	2	4.38303e-171	alpha tubulin, partial	Zea mays
	m54066_180124_123421/61604399/31_3410_CCS	11	0	putative C4 phosphoenolpyruvate carboxylase	Saccharum officinarum
	m54066_180124_123421/66585452/31_2281_CCS	2	2.36575e-171	alpha tubulin, partial	Zea mays
	m54066_180124_225419/42074249/2365_58_CCS	2	4.12228e-171	alpha tubulin, partial	Zea mays
	m54066_180124_021957/31523344/29_2301_CCS	4	3.92737e-172	alpha tubulin, partial	Zea mays
	m54066_180123_074909/29622674/31_1753_CCS	2	0	arsenical pump-driving ATPase	Zea mays
	m54066_180124_021957/19727093/2202_56_CCS	2	0	ATP binding protein	Saccharum hybrid cultivar R570
	m54066_180124_123421/70779060/1897_58_CCS	2	0	ATP binding protein	Saccharum hybrid cultivar R570
	m54066_180124_225419/43647206/2048_54_CCS	2	5.62556e-67	ATP synthase CF0 B subunit (chloroplast)	Saccharum hybrid cultivar NCo 310
	m54066_180124_225419/59179958/31_2055_CCS	2	6.63201e-67	ATP synthase CF0 B subunit (chloroplast)	Saccharum hybrid cultivar NCo 310
	m54066_180124_123421/23265460/30_2080_CCS	3	7.53912e-67	ATP synthase CF0 B subunit (chloroplast)	Saccharum hybrid cultivar NCo 310
	m54066_180124_123421/30409459/2022_59_CCS	3	4.66819e-67	ATP synthase CF0 B subunit (chloroplast)	Saccharum hybrid cultivar NCo 310
	m54066_180124_123421/38273425/3436_56_CCS	3	3.66314e-49	ATP synthase CF0 B subunit (chloroplast)	Zea mays
	m54066_180124_225419/6815946/3340_57_CCS	6	2.21562e-65	ATP synthase CF0 B subunit (chloroplast)	Saccharum hybrid cultivar NCo 310
	m54066_180124_225419/7274806/3069_58_CCS	9	1.1219e-65	ATP synthase CF0 B subunit (chloroplast)	Saccharum hybrid cultivar NCo 310
	m54066_180124_123421/70189372/2347_59_CCS	9	0	ATP synthase CF1 beta subunit	Saccharum hybrid cultivar SP-80-3280
	m54066_180124_225419/6422675/30_2418_CCS	2	1.64965e-150	ATP-dependent Clp protease proteolytic subunit	Saccharum hybrid cultivar SP-80-3280
	m54066_180124_225419/10486371/2506_62_CCS	4	2.81864e-150	ATP-dependent Clp protease proteolytic subunit	Saccharum hybrid cultivar SP-80-3280
	m54066_180124_021957/32964851/30_2423_CCS	2	0	beta-amylase	Zea mays
	m54066_180124_123421/10158493/3486_57_CCS	2	0	C4-specific pyruvate orthophosphate dikinase	Miscanthus x giganteus
	m54066_180124_123421/43843971/3272_55_CCS	2	0	C4-specific pyruvate orthophosphate dikinase	Miscanthus x giganteus
	m54066_180124_225419/19464787/31_3245_CCS	2	0	C4-specific pyruvate orthophosphate dikinase	Miscanthus x giganteus
	m54066_180124_225419/68092819/30_3391_CCS	2	0	C4-specific pyruvate orthophosphate dikinase	Miscanthus x giganteus
	m54066_180124_123421/62390483/31_3352_CCS	3	0	C4-specific pyruvate orthophosphate dikinase	Miscanthus x giganteus
	m54066_180124_225419/55640476/3418_56_CCS	8	0	C4-specific pyruvate orthophosphate dikinase	Miscanthus x giganteus
	m54066_180123_074909/63373519/3406_57_CCS	11	0	C4-specific pyruvate orthophosphate dikinase	Miscanthus x giganteus
	m54066_180124_123421/19005980/3338_55_CCS	16	0	C4-specific pyruvate orthophosphate dikinase	Miscanthus x giganteus
	m54066_180124_225419/44630702/30_3365_CCS	17	0	C4-specific pyruvate orthophosphate dikinase	Miscanthus x giganteus
	m54066_180123_074909/37487241/30_1276_CCS	2	6.20257e-118	chloroplast photosystem II 22 kDa protein	Saccharum hybrid cultivar R570
	m54066_180124_021957/12648987/30_1210_CCS	2	1.84996e-118	chloroplast photosystem II 22 kDa protein	Saccharum hybrid cultivar R570
	m54066_180124_021957/27329492/1963_55_CCS	2	1.21231e-82	chloroplast photosystem II 22 kDa protein	Saccharum hybrid cultivar R570
	m54066_180124_123421/18154460/2164_90_CCS	2	9.76841e-68	chloroplast photosystem II 22 kDa protein	Saccharum hybrid cultivar R570
	m54066_180124_123421/71172616/31_1307_CCS	2	8.69997e-118	chloroplast photosystem II 22 kDa protein	Saccharum hybrid cultivar R570
	m54066_180124_123421/74646208/1327_101_CCS	2	3.56719e-118	chloroplast photosystem II 22 kDa protein	Saccharum hybrid cultivar R570
	m54066_180124_225419/17302351/30_1363_CCS	2	3.47029e-117	chloroplast photosystem II 22 kDa protein	Saccharum hybrid cultivar R570
	m54066_180124_225419/17629442/31_2266_CCS	2	3.51635e-74	chloroplast photosystem II 22 kDa protein	Saccharum hybrid cultivar R570
	m54066_180124_225419/27459745/1347_58_CCS	2	7.26734e-118	chloroplast photosystem II 22 kDa protein	Saccharum hybrid cultivar R570
	m54066_180124_225419/71500143/31_1335_CCS	2	8.59433e-118	chloroplast photosystem II 22 kDa protein	Saccharum hybrid cultivar R570
	m54066_180124_123421/64291096/1261_56_CCS	3	8.13254e-118	chloroplast photosystem II 22 kDa protein	Saccharum hybrid cultivar R570
	m54066_180123_074909/4718838/31_1311_CCS	3	6.56956e-118	chloroplast photosystem II 22 kDa protein	Saccharum hybrid cultivar R570
	m54066_180124_225419/9175542/2492_56_CCS	2	4.73686e-101	cyclophilin	Saccharum hybrid cultivar R570
	m54066_180124_123421/51183771/3622_55_CCS	2	0	delta 1-pyrroline-5-carboxylate synthetase 1	Saccharum hybrid cultivar
	m54066_180124_123421/55051087/31_2731_CCS	2	0	delta 1-pyrroline-5-carboxylate synthetase 1	Saccharum hybrid cultivar
	m54066_180124_225419/9240888/31_1880_CCS	2	0	hydroxymethyltransferase-like protein	Zea mays
	m54066_180123_074909/42008739/2377_103_CCS	2	0	lysine-specific histone demethylase 1	Zea mays
	m54066_180124_021957/11665998/31_3264_CCS	2	0	methionine adenosyltransferase	Zea mays
	m54066_180124_225419/13173303/1656_58_CCS	2	0	mitochondrial uncoupling protein 2	Saccharum officinarum
	m54066_180124_225419/15269977/30_1170_CCS	2	4.01439e-101	phosphate import ATP-binding protein pstB 1	Zea mays
	m54066_180124_123421/59834567/31_2371_CCS	2	0	phosphoglucomutase	Saccharum hybrid cultivar R570
	m54066_180124_021957/73531647/29_1983_CCS	2	0	PREDICTED: AAA-ATPase At3g28580-like	Setaria italica
	m54066_180124_123421/60555408/31_2142_CCS	2	0	PREDICTED: ATP-dependent 6-phosphofructokinase 7-like	Zea mays
	m54066_180124_225419/55443914/2062_56_CCS	2	0	PREDICTED: cysteine desulfurase 1, chloroplastic	Setaria italica
	m54066_180124_123421/57344437/31_1435_CCS	2	2.98404e-163	PREDICTED: eukaryotic translation initiation factor 3 subunit H	Setaria italica
	m54066_180124_225419/68223646/31_2855_CCS	2	0	PREDICTED: fimbrin-4-like	Setaria italica
	m54066_180124_123421/18350957/31_2374_CCS	3	0	PREDICTED: ketol-acid reductoisomerase, chloroplastic	Setaria italica
	m54066_180124_123421/46661785/2310_54_CCS	2	8.03277e-163	PREDICTED: mediator of RNA polymerase II transcription subunit 8	Zea mays
	m54066_180124_123421/48562888/31_1778_CCS	2	1.69698e-160	PREDICTED: phosphoenolpyruvate/phosphate translocator 3, chloroplastic-like	Zea mays
	m54066_180124_123421/64095015/31_1236_CCS	2	4.02546e-154	PREDICTED: probable esterase KAI2	Zea mays
	m54066_180124_225419/8061678/31_1318_CCS	2	8.34119e-154	PREDICTED: probable esterase KAI2	Zea mays
	m54066_180123_074909/46990188/30_3359_CCS	4	1.10732e-72	PREDICTED: probable esterase KAI2	Zea mays
	m54066_180124_225419/42992247/1988_58_CCS	3	0	PREDICTED: putative nuclear RNA export factor SDE5	Setaria italica
	m54066_180124_123421/35979546/3256_123_CCS	2	7.33104e-161	PREDICTED: respiratory burst oxidase homolog protein B	Oryza sativa Japonica Group
	m54066_180124_225419/25100726/2397_59_CCS	2	1.4749e-163	PREDICTED: RNA-binding protein 24-B-like isoform X1	Setaria italica
	m54066_180123_074909/72680029/2072_57_CCS	2	8.18252e-123	PREDICTED: sphinganine C4-monooxygenase 1-like	Setaria italica
	m54066_180123_074909/38994236/2152_109_CCS	4	1.0936e-120	PREDICTED: sphinganine C4-monooxygenase 1-like	Setaria italica
	m54066_180123_074909/6553910/2169_55_CCS	2	5.07905e-80	PREDICTED: structural molecule isoform X1	Zea mays
	m54066_180123_074909/57475377/31_1402_CCS	2	2.2303e-149	PREDICTED: structural molecule isoform X2	Zea mays
	m54066_180124_123421/50397330/1396_56_CCS	2	4.33975e-148	PREDICTED: structural molecule isoform X2	Zea mays
	m54066_180124_225419/44827395/30_1472_CCS	2	1.69206e-147	PREDICTED: structural molecule isoform X2	Zea mays
	m54066_180124_123421/70058794/2538_107_CCS	2	0	protochlorophyllide reductase B	Zea mays
	m54066_180123_074909/25035406/3352_58_CCS	3	0	putative C4 phosphoenolpyruvate carboxylase	Saccharum officinarum
	m54066_180124_021957/59965513/3447_85_CCS	3	0	putative C4 phosphoenolpyruvate carboxylase	Saccharum officinarum
	m54066_180124_021957/6423518/2741_57_CCS	3	0	putative C4 phosphoenolpyruvate carboxylase	Saccharum officinarum
	m54066_180124_123421/70583095/3442_55_CCS	3	0	putative C4 phosphoenolpyruvate carboxylase	Saccharum officinarum
	m54066_180124_123421/61604399/31_3410_CCS	11	0	putative C4 phosphoenolpyruvate carboxylase	Saccharum officinarum
	m54066_180124_225419/71630914/31_1400_CCS	3	6.40974e-23	putative histone H1/H5 domain family protein, partial	Zea mays
	m54066_180124_021957/39977326/31_2024_CCS	2	3.28319e-132	putative peptidase M48 family protein	Zea mays
	m54066_180123_074909/62325416/30_3392_CCS	2	0	putative phosphoenolpyruvate carboxylase	Saccharum spontaneum
	m54066_180124_021957/31261308/27_2497_CCS	2	0	putative phosphoenolpyruvate carboxylase	Saccharum spontaneum
	m54066_180124_021957/52298375/31_2474_CCS	2	0	putative phosphoenolpyruvate carboxylase	Saccharum spontaneum
	m54066_180124_021957/53019289/2235_54_CCS	2	0	putative phosphoenolpyruvate carboxylase	Saccharum spontaneum
	m54066_180124_225419/37421275/2538_95_CCS	2	0	putative phosphoenolpyruvate carboxylase	Saccharum spontaneum
	m54066_180124_225419/62653021/3347_67_CCS	2	0	putative phosphoenolpyruvate carboxylase	Saccharum spontaneum
	m54066_180124_021957/18481329/30_2408_CCS	3	0	putative phosphoenolpyruvate carboxylase	Saccharum spontaneum
	m54066_180124_021957/28246327/2337_54_CCS	3	0	putative phosphoenolpyruvate carboxylase	Saccharum spontaneum
	m54066_180124_021957/61931790/2659_59_CCS	3	0	putative phosphoenolpyruvate carboxylase	Saccharum spontaneum
	m54066_180124_021957/64946422/31_3038_CCS	3	0	putative phosphoenolpyruvate carboxylase	Saccharum spontaneum
	m54066_180124_021957/6554082/2556_58_CCS	3	0	putative phosphoenolpyruvate carboxylase	Saccharum spontaneum
	m54066_180124_021957/66846806/31_3026_CCS	3	0	putative phosphoenolpyruvate carboxylase	Saccharum spontaneum
	m54066_180124_225419/15073818/3417_58_CCS	3	0	putative phosphoenolpyruvate carboxylase	Saccharum spontaneum
	m54066_180123_074909/14812135/2888_61_CCS	3	0	putative phosphoenolpyruvate carboxylase	Saccharum spontaneum
	m54066_180123_074909/59900284/31_2684_CCS	3	0	putative phosphoenolpyruvate carboxylase	Saccharum spontaneum
	m54066_180124_021957/20644280/1763_93_CCS	2	0	putative tubulin alpha-3 chain	Miscanthus sinensis
	m54066_180124_021957/66978471/1931_56_CCS	2	0	putative tubulin alpha-3 chain	Miscanthus sinensis
	m54066_180124_123421/12583278/31_1991_CCS	3	6.03264e-145	pyruvate dehydrogenase E1 component subunit beta	Zea mays
	m54066_180124_123421/54133259/31_3375_CCS	2	0	pyruvate orthophosphate dikinase	Saccharum officinarum
	m54066_180124_225419/18874981/31_2906_CCS	5	0	pyruvate orthophosphate dikinase	Saccharum officinarum
	m54066_180123_074909/30933087/3072_55_CCS	6	0	pyruvate orthophosphate dikinase	Saccharum officinarum
	m54066_180124_123421/41747117/30_1587_CCS	7	0	pyruvate orthophosphate dikinase	Saccharum officinarum
	m54066_180124_123421/70452183/31_2859_CCS	2	1.54212e-137	Retrovirus-related Pol polyprotein LINE-1	Triticum urartu
	m54066_180124_225419/35848449/31_2594_CCS	2	4.01765e-135	Retrovirus-related Pol polyprotein LINE-1	Triticum urartu
	m54066_180123_074909/64160424/31_2985_CCS	2	1.66037e-100	ribosomal protein L23 (chloroplast)	Endiandra globosa
	m54066_180124_123421/36045791/30_2927_CCS	2	1.81125e-115	ribosomal protein L23 (chloroplast)	Endiandra globosa
	m54066_180124_021957/38404680/30_3037_CCS	3	1.33693e-117	ribosomal protein L23 (chloroplast)	Endiandra globosa
	m54066_180124_123421/61997872/30_2299_CCS	3	5.03752e-120	ribosomal protein L23 (chloroplast)	Endiandra globosa
	m54066_180124_123421/45678725/30_3197_CCS	5	3.70489e-117	ribosomal protein L23 (chloroplast)	Endiandra globosa
	m54066_180123_074909/17563785/1924_57_CCS	3	5.65037e-60	ribosomal protein S12 (chloroplast)	Ipomoea batatas
	m54066_180124_021957/64881081/29_1975_CCS	3	8.21295e-60	ribosomal protein S12 (chloroplast)	Ipomoea batatas
	m54066_180123_074909/24904134/30_1947_CCS	4	7.14567e-60	ribosomal protein S12 (chloroplast)	Ipomoea batatas
	m54066_180123_074909/43713283/30_1981_CCS	4	8.43887e-60	ribosomal protein S12 (chloroplast)	Ipomoea batatas
	m54066_180123_074909/44303087/31_1873_CCS	4	4.91967e-60	ribosomal protein S12 (chloroplast)	Ipomoea batatas
	m54066_180124_123421/62980754/4299_58_CCS	3	3.96917e-147	ribosomal protein S3 (chloroplast)	Zea mays
	m54066_180124_225419/15859855/31_2785_CCS	2	5.74955e-133	ribosomal protein S4 (chloroplast)	Zea mays
	m54066_180123_074909/30081538/30_2122_CCS	2	1.8304e-100	ribosomal protein S7 (chloroplast)	Zea mays
	m54066_180124_123421/14090725/30_1783_CCS	2	9.92937e-102	ribosomal protein S7 (chloroplast)	Zea mays
	m54066_180124_123421/19006007/1616_60_CCS	2	1.51608e-102	ribosomal protein S7 (chloroplast)	Zea mays
	m54066_180124_123421/20120419/2093_62_CCS	2	1.09631e-100	ribosomal protein S7 (chloroplast)	Zea mays
	m54066_180124_123421/68616556/2111_59_CCS	2	1.3348e-100	ribosomal protein S7 (chloroplast)	Zea mays
	m54066_180124_225419/15335932/1694_59_CCS	2	3.32264e-102	ribosomal protein S7 (chloroplast)	Zea mays
	m54066_180124_225419/22675671/1879_60_CCS	2	1.80457e-101	ribosomal protein S7 (chloroplast)	Zea mays
	m54066_180124_225419/30343962/30_1901_CCS	2	2.8349e-101	ribosomal protein S7 (chloroplast)	Zea mays
	m54066_180124_225419/71435170/31_1610_CCS	2	1.91725e-102	ribosomal protein S7 (chloroplast)	Zea mays
	m54066_180124_123421/67961170/30_2383_CCS	3	1.32888e-99	ribosomal protein S7 (chloroplast)	Zea mays
	m54066_180124_225419/21824387/1826_60_CCS	3	1.10806e-101	ribosomal protein S7 (chloroplast)	Zea mays
	m54066_180124_225419/51643359/2243_57_CCS	3	3.80759e-100	ribosomal protein S7 (chloroplast)	Zea mays
	m54066_180123_074909/4915335/2335_60_CCS	4	7.52578e-100	ribosomal protein S7 (chloroplast)	Zea mays
	m54066_180124_225419/47448888/30_2016_CCS	5	7.7327e-101	ribosomal protein S7 (chloroplast)	Zea mays
	m54066_180124_225419/46596967/30_2474_CCS	8	2.49697e-99	ribosomal protein S7 (chloroplast)	Zea mays
	m54066_180124_123421/9044551/2393_85_CCS	3	1.27199e-85	ribosomal protein S7 (plastid)	Otatea glauca
	m54066_180124_123421/72745862/2360_57_CCS	4	0	RNA polymerase sigma factor	Saccharum hybrid cultivar R570
	m54066_180124_123421/14090984/31_1552_CCS	2	0	sedoheptulose bisphosphatase 1	Zea mays
	m54066_180124_021957/8454860/1255_59_CCS	2	5.30884e-130	structural molecule	Zea mays
	m54066_180124_123421/64815959/31_3787_CCS	2	3.18415e-80	TPA: putative ulp1 protease family protein	Zea mays
	m54066_180123_074909/40764214/1283_56_CCS	2	7.68924e-164	undecaprenyl pyrophosphate synthetase	Zea mays
	m54066_180124_021957/54199157/31_1343_CCS	3	2.60434e-163	undecaprenyl pyrophosphate synthetase	Zea mays
	m54066_180124_123421/30540704/3223_55_CCS	2	0	uroporphyrinogen decarboxylase	Zea mays
	m54066_180124_021957/24052387/31_2778_CCS	2	2.43256e-75	AC021891_9 Putative retroelement	Oryza sativa Japonica Group
	m54066_180124_123421/46924045/1174_58_CCS	2	1.74494e-171	40S ribosomal protein S3a	Saccharum hybrid cultivar R570
	m54066_180124_123421/54657565/30_3137_CCS	2	2.64344e-88	50S ribosomal protein L2	Medicago truncatula
Secondary metabolism	m54066_180124_123421/20250741/31_2107_CCS	2	4.92626e-135	alcohol dehydrogenase class-3	Zea mays
	m54066_180124_123421/47580075/2407_62_CCS	2	0	alkaline/neutral invertase protein	Saccharum hybrid cultivar GT28
	m54066_180123_074909/35062253/1271_59_CCS	2	1.06113e-162	glycerolphosphate mutase	Zea mays
	m54066_180123_074909/8847501/31_1366_CCS	2	7.09085e-179	glycerolphosphate mutase	Zea mays
	m54066_180124_021957/71303606/31_1229_CCS	2	8.82109e-163	glycerolphosphate mutase	Zea mays
	m54066_180123_074909/55444378/31_1396_CCS	3	1.01051e-177	glycerolphosphate mutase	Zea mays
	m54066_180123_074909/57017260/31_1784_CCS	2	0	O-succinylhomoserine sulfhydrylase	Zea mays
	m54066_180124_123421/25101179/31_1496_CCS	2	2.98632e-61	PREDICTED: 2-phytyl-1,4-beta-naphthoquinone methyltransferase, chloroplastic-like isoform X1	Brachypodium distachyon
	m54066_180124_225419/28508486/31_1506_CCS	2	1.78808e-78	PREDICTED: 2-phytyl-1,4-beta-naphthoquinone methyltransferase, chloroplastic-like isoform X1	Brachypodium distachyon
	m54066_180124_225419/64880958/2690_60_CCS	2	0	PREDICTED: achilleol B synthase-like isoform X1	Zea mays
	m54066_180124_123421/70975733/31_2703_CCS	3	0	PREDICTED: achilleol B synthase-like isoform X1	Zea mays
	m54066_180124_123421/51183819/1624_54_CCS	2	0	PREDICTED: anthocyanidin reductase-like	Setaria italica
	m54066_180124_123421/48234614/31_2613_CCS	2	0	PREDICTED: cycloartenol-C-24-methyltransferase 1-like	Setaria italica
	m54066_180124_123421/62456543/31_2659_CCS	3	0	PREDICTED: cycloartenol-C-24-methyltransferase 1-like	Setaria italica
	m54066_180123_074909/62849496/1787_54_CCS	3	1.49545e-112	PREDICTED: flavonol synthase/flavanone 3-hydroxylase-like	Setaria italica
	m54066_180124_225419/67437321/31_1407_CCS	3	0	PREDICTED: lecithin-cholesterol acyltransferase-like 1	Zea mays
	m54066_180123_074909/64815964/1549_110_CCS	2	0	thiazole biosynthetic enzyme	Saccharum hybrid cultivar R570
	m54066_180124_123421/15663367/1474_56_CCS	2	0	thiazole biosynthetic enzyme	Saccharum hybrid cultivar R570
	m54066_180124_225419/17367295/31_1621_CCS	3	0	thiazole biosynthetic enzyme	Saccharum hybrid cultivar R570
	m54066_180124_021957/13173175/31_1531_CCS	4	0	thiazole biosynthetic enzyme	Saccharum hybrid cultivar R570
	m54066_180124_021957/13762849/1581_58_CCS	6	0	thiazole biosynthetic enzyme	Saccharum hybrid cultivar R570
	m54066_180124_021957/49021899/31_1613_CCS	6	0	thiazole biosynthetic enzyme	Saccharum hybrid cultivar R570
	m54066_180124_123421/57475555/1603_58_CCS	6	0	thiazole biosynthetic enzyme	Saccharum hybrid cultivar R570
	m54066_180123_074909/45416616/31_1568_CCS	7	0	thiazole biosynthetic enzyme	Saccharum hybrid cultivar R570
	m54066_180123_074909/63177295/1650_143_CCS	2	0	Thiazole biosynthetic enzyme Thi4 family	Saccharum hybrid cultivar R570
	m54066_180124_021957/36832140/1353_55_CCS	2	0	Thiazole biosynthetic enzyme Thi4 family	Saccharum hybrid cultivar R570
	m54066_180124_021957/50397826/1684_196_CCS	2	0	Thiazole biosynthetic enzyme Thi4 family	Saccharum hybrid cultivar R570
	m54066_180124_021957/58327891/1810_58_CCS	2	0	Thiazole biosynthetic enzyme Thi4 family	Saccharum hybrid cultivar R570
	m54066_180124_123421/39977800/1543_60_CCS	2	0	Thiazole biosynthetic enzyme Thi4 family	Saccharum hybrid cultivar R570
	m54066_180124_123421/55836742/1316_56_CCS	2	0	Thiazole biosynthetic enzyme Thi4 family	Saccharum hybrid cultivar R570
	m54066_180124_123421/61276796/1519_58_CCS	2	0	Thiazole biosynthetic enzyme Thi4 family	Saccharum hybrid cultivar R570
	m54066_180124_123421/69730778/1501_57_CCS	2	0	Thiazole biosynthetic enzyme Thi4 family	Saccharum hybrid cultivar R570
	m54066_180124_225419/10027475/1527_124_CCS	2	0	Thiazole biosynthetic enzyme Thi4 family	Saccharum hybrid cultivar R570
	m54066_180124_225419/19071760/1540_74_CCS	2	0	Thiazole biosynthetic enzyme Thi4 family	Saccharum hybrid cultivar R570
	m54066_180124_225419/30343543/1596_66_CCS	2	0	Thiazole biosynthetic enzyme Thi4 family	Saccharum hybrid cultivar R570
	m54066_180124_225419/50921996/31_1467_CCS	2	0	Thiazole biosynthetic enzyme Thi4 family	Saccharum hybrid cultivar R570
	m54066_180124_225419/56819798/1636_39_CCS	2	0	Thiazole biosynthetic enzyme Thi4 family	Saccharum hybrid cultivar R570
	m54066_180124_225419/9306424/1375_55_CCS	2	0	Thiazole biosynthetic enzyme Thi4 family	Saccharum hybrid cultivar R570
	m54066_180124_225419/48562880/1357_57_CCS	3	0	Thiazole biosynthetic enzyme Thi4 family	Saccharum hybrid cultivar R570
	m54066_180123_074909/53608895/1600_56_CCS	3	0	Thiazole biosynthetic enzyme Thi4 family	Saccharum hybrid cultivar R570
	m54066_180124_021957/35848904/1901_57_CCS	3	0	Thiazole biosynthetic enzyme Thi4 family	Saccharum hybrid cultivar R570
	m54066_180124_123421/68879317/1540_162_CCS	3	0	Thiazole biosynthetic enzyme Thi4 family	Saccharum hybrid cultivar R570
	m54066_180124_225419/61866550/1651_56_CCS	3	0	Thiazole biosynthetic enzyme Thi4 family	Saccharum hybrid cultivar R570
	m54066_180124_225419/23396962/31_1542_CCS	4	0	Thiazole biosynthetic enzyme Thi4 family	Saccharum hybrid cultivar R570
	m54066_180124_225419/35979975/31_1565_CCS	4	0	Thiazole biosynthetic enzyme Thi4 family	Saccharum hybrid cultivar R570
	m54066_180124_225419/40305303/1568_57_CCS	5	0	Thiazole biosynthetic enzyme Thi4 family	Saccharum hybrid cultivar R570
	m54066_180124_123421/9568505/31_1975_CCS	2	0	TPA: 1-deoxy-D-xylulose 5-phosphate reductoisomeraseputative 1-deoxy-D-xylulose 5-phosphate reductoisomerase	Zea mays
	m54066_180124_225419/12058977/2124_56_CCS	2	0	TPA: 1-deoxy-D-xylulose 5-phosphate reductoisomeraseputative 1-deoxy-D-xylulose 5-phosphate reductoisomerase	Zea mays
	m54066_180124_225419/65732778/31_1812_CCS	2	0	TPA: 1-deoxy-D-xylulose 5-phosphate reductoisomeraseputative 1-deoxy-D-xylulose 5-phosphate reductoisomerase	Zea mays
	m54066_180124_225419/71237809/2081_92_CCS	2	0	phytoene synthase	Saccharum hybrid cultivar R570
Signalling	m54066_180124_225419/17629996/1347_57_CCS	2	3.09781e-58	Adenylyl-sulfate kinase 1, chloroplastic	Triticum urartu
	m54066_180124_225419/40764220/31_1358_CCS	2	3.22343e-58	Adenylyl-sulfate kinase 1, chloroplastic	Triticum urartu
	m54066_180124_123421/31588503/31_2962_CCS	3	0	brassinosteroid insensitive1-associated receptor kinase 1	Saccharum hybrid cultivar Yacheng05-179
	m54066_180123_074909/63373519/3406_57_CCS	11	0	C4-specific pyruvate orthophosphate dikinase	Miscanthus x giganteus
	m54066_180124_123421/19005980/3338_55_CCS	16	0	C4-specific pyruvate orthophosphate dikinase	Miscanthus x giganteus
	m54066_180124_225419/44630702/30_3365_CCS	17	0	C4-specific pyruvate orthophosphate dikinase	Miscanthus x giganteus
	m54066_180124_225419/19529891/1734_236_CCS	2	8.57349e-65	calcineurin B-like protein 7-1	Triticum aestivum
	m54066_180123_074909/35980079/2211_56_CCS	2	0	calcium-dependent protein kinase 2	Zea mays
	m54066_180124_225419/59310516/31_2270_CCS	3	0	calcium-dependent protein kinase 2	Zea mays
	m54066_180124_123421/5571027/2337_58_CCS	4	0	calcium-dependent protein kinase 2	Zea mays
	m54066_180124_123421/31588611/31_2372_CCS	2	0	calmodulin binding protein	Zea mays
	m54066_180124_123421/53281504/2359_59_CCS	2	0	calmodulin binding protein	Zea mays
	m54066_180123_074909/15925481/31_2770_CCS	2	1.10878e-165	Cysteine-rich receptor-like protein kinase 26	Aegilops tauschii
	m54066_180124_021957/68944051/3026_58_CCS	4	1.59905e-142	Cysteine-rich receptor-like protein kinase 26	Aegilops tauschii
	m54066_180123_074909/38928935/31_2391_CCS	2	0	elongation factor 1-alpha	Miscanthus sinensis
	m54066_180124_123421/13566616/31_1754_CCS	2	0	elongation factor 1-alpha	Miscanthus sinensis
	m54066_180124_225419/33293134/31_1847_CCS	2	0	elongation factor 1-alpha	Miscanthus sinensis
	m54066_180124_225419/54133485/31_1761_CCS	2	0	elongation factor 1-alpha	Miscanthus sinensis
	m54066_180123_074909/37356068/31_1372_CCS	2	1.26149e-42	nascent polypeptide-associated complex alpha subunit-like protein	Zea mays
	m54066_180124_123421/51249754/1967_58_CCS	3	9.55939e-139	nucleoside N-ribohydrolase 1a	Zea mays
	m54066_180124_225419/12452014/1699_56_CCS	3	1.10102e-139	nucleoside N-ribohydrolase 1a	Zea mays
	m54066_180124_021957/58589974/31_2551_CCS	2	3.08946e-106	nucleotide-binding protein-like	Zea mays
	m54066_180124_123421/27787938/1927_57_CCS	2	0	PREDICTED: 6-phosphogluconate dehydrogenase, decarboxylating 2, chloroplastic	Setaria italica
	m54066_180124_123421/28705548/1397_57_CCS	4	7.76779e-127	PREDICTED: ACT domain-containing protein DS12, chloroplastic isoform X2	Oryza brachyantha
	m54066_180123_074909/17105290/31_2458_CCS	2	0	PREDICTED: calcium permeable stress-gated cation channel 1-like	Zea mays
	m54066_180123_074909/11076533/2304_53_CCS	2	4.3797e-159	PREDICTED: calcium-dependent protein kinase 3-like	Zea mays
	m54066_180124_123421/73466519/2257_57_CCS	2	0	PREDICTED: calmodulin-binding protein 60 B-like	Setaria italica
	m54066_180124_225419/29032816/1697_202_CCS	2	2.80205e-10	PREDICTED: chaperone protein ClpB3, chloroplastic-like	Brassica oleracea var. oleracea
	m54066_180124_021957/25559644/31_3086_CCS	2	0	PREDICTED: chaperone protein ClpC2, chloroplastic	Setaria italica
	m54066_180123_074909/25494432/1645_56_CCS	2	4.58966e-44	PREDICTED: chaperone protein DnaJ	Brachypodium distachyon
	m54066_180124_123421/53478344/1544_157_CCS	2	3.04316e-44	PREDICTED: chaperone protein DnaJ	Brachypodium distachyon
	m54066_180124_123421/31850611/1362_59_CCS	2	0	PREDICTED: cysteine-rich receptor-like protein kinase 10 isoform X2	Zea mays
	m54066_180124_123421/41681863/31_1916_CCS	2	0	PREDICTED: dnaJ protein homolog 2-like	Setaria italica
	m54066_180124_123421/45810673/1169_61_CCS	2	3.29328e-93	PREDICTED: electron transfer flavoprotein subunit beta, mitochondrial isoform X1	Sesamum indicum
	m54066_180124_021957/39781357/31_2316_CCS	3	3.30161e-104	PREDICTED: gibberellin 20 oxidase 2-like	Zea mays
	m54066_180123_074909/34603958/2699_54_CCS	2	0	PREDICTED: L-type lectin-domain containing receptor kinase IX.1-like	Setaria italica
	m54066_180123_074909/52297892/2788_86_CCS	3	0	PREDICTED: L-type lectin-domain containing receptor kinase IX.1-like	Setaria italica
	m54066_180124_021957/15467085/2636_54_CCS	3	0	PREDICTED: L-type lectin-domain containing receptor kinase IX.1-like	Oryza sativa Japonica Group
	m54066_180124_021957/33751635/3391_183_CCS	3	0	PREDICTED: L-type lectin-domain containing receptor kinase IX.1-like	Setaria italica
	m54066_180124_021957/36700893/2401_55_CCS	3	0	PREDICTED: L-type lectin-domain containing receptor kinase IX.1-like	Setaria italica
	m54066_180124_225419/29819623/31_1581_CCS	2	0	PREDICTED: polyubiquitin-like	Gossypium hirsutum
	m54066_180124_225419/35128114/31_1550_CCS	2	0	PREDICTED: polyubiquitin-like	Gossypium hirsutum
	m54066_180124_123421/11469060/31_1514_CCS	2	3.44454e-117	PREDICTED: probable protein phosphatase 2C 32, partial	Oryza brachyantha
	m54066_180124_021957/43057844/31_3491_CCS	2	0	PREDICTED: putative receptor-like protein kinase At3g47110	Zea mays
	m54066_180123_074909/24248615/2453_56_CCS	2	0	PREDICTED: putative wall-associated receptor kinase-like 16	Setaria italica
	m54066_180124_021957/50528688/2451_56_CCS	2	0	PREDICTED: putative wall-associated receptor kinase-like 16	Setaria italica
	m54066_180124_021957/29819365/2807_57_CCS	2	4.57309e-158	PREDICTED: serine/threonine-protein kinase At5g01020-like isoform X1	Zea mays
	m54066_180124_225419/28180968/31_2848_CCS	3	8.49988e-158	PREDICTED: serine/threonine-protein kinase At5g01020-like isoform X1	Zea mays
	m54066_180124_123421/33030250/30_3357_CCS	2	0	PREDICTED: serine/threonine-protein kinase SAPK10	Setaria italica
	m54066_180124_021957/17433013/29_2043_CCS	3	0	PREDICTED: shaggy-related protein kinase alpha	Brachypodium distachyon
	m54066_180124_123421/26149429/1281_59_CCS	2	1.17585e-157	PREDICTED: ubiquinol oxidase 4, chloroplastic/chromoplastic	Oryza brachyantha
	m54066_180124_021957/40960325/1143_55_CCS	2	8.74096e-33	PREDICTED: wee1-like protein kinase	Setaria italica
	m54066_180124_021957/27918503/1773_55_CCS	2	1.32918e-173	putative CRINKLY4-like receptor protein kinase family protein	Zea mays
	m54066_180124_021957/43057374/31_2437_CCS	2	0	putative protein kinase superfamily protein	Zea mays
	m54066_180124_123421/40894892/2688_58_CCS	2	0	putative protein kinase superfamily protein	Zea mays
	m54066_180124_225419/10813529/30_2086_CCS	2	0	putative protein phosphatase 2C family protein	Zea mays
	m54066_180123_074909/40370881/3991_56_CCS	2	1.62254e-96	signal anchor, putative	Medicago truncatula
	m54066_180123_074909/61735440/30_3189_CCS	2	1.27628e-96	signal anchor, putative	Medicago truncatula
	m54066_180124_021957/25690388/3114_57_CCS	2	1.22873e-96	signal anchor, putative	Medicago truncatula
	m54066_180124_021957/52167518/30_4426_CCS	2	6.78628e-96	signal anchor, putative	Medicago truncatula
	m54066_180124_021957/53084868/31_3047_CCS	2	1.20915e-96	signal anchor, putative	Medicago truncatula
	m54066_180124_225419/15532644/3462_60_CCS	2	5.78761e-110	signal anchor, putative	Medicago truncatula
	m54066_180124_225419/41353648/3222_57_CCS	2	2.49879e-102	signal anchor, putative	Medicago truncatula
	m54066_180124_225419/41943604/2678_55_CCS	2	7.90397e-92	signal anchor, putative	Medicago truncatula
	m54066_180124_021957/9503637/3671_56_CCS	3	1.48148e-96	signal anchor, putative	Medicago truncatula
	m54066_180124_021957/74842918/31_2057_CCS	2	1.63083e-111	thymidine kinase	Zea mays
	m54066_180124_225419/54526382/31_1647_CCS	2	9.21548e-139	thymidine kinase	Zea mays
	m54066_180124_225419/56034062/31_2502_CCS	2	0	TPA: putative lectin-domain receptor-like protein kinase family protein, partial	Zea mays
	m54066_180124_123421/65929362/31_2184_CCS	2	0	TPA: putative SNF1-related protein kinase family protein	Zea mays
transcriptional regulation	m54066_180124_021957/51511849/2417_56_CCS	3	1.2333e-77	14-3-3 protein	Saccharum hybrid cultivar R570
	m54066_180124_225419/34341524/29_1431_CCS	2	1.60771e-180	14-3-3-like protein	Saccharum hybrid cultivar CP65-357
	m54066_180124_225419/48366287/31_1186_CCS	2	0	14-3-3-like protein	Saccharum hybrid cultivar CP65-357
	m54066_180124_021957/9962249/31_1631_CCS	2	1.25058e-131	CONSTANS-like protein CO6	Zea mays
	m54066_180124_123421/19792590/31_1498_CCS	2	6.32841e-169	CONSTANS-like protein CO6	Zea mays
	m54066_180124_123421/22610011/1568_57_CCS	2	1.64432e-129	CONSTANS-like protein CO6	Zea mays
	m54066_180124_123421/51183936/31_1524_CCS	2	8.71372e-169	CONSTANS-like protein CO6	Zea mays
	m54066_180124_225419/39322477/32_1710_CCS	2	3.42768e-167	CONSTANS-like protein CO6	Zea mays
	m54066_180124_225419/40960130/1608_58_CCS	2	1.70322e-168	CONSTANS-like protein CO6	Zea mays
	m54066_180124_225419/47842006/31_1686_CCS	2	2.60471e-167	CONSTANS-like protein CO6	Zea mays
	m54066_180124_225419/60359227/31_1642_CCS	2	1.55152e-167	CONSTANS-like protein CO6	Zea mays
	m54066_180124_123421/67961760/31_1496_CCS	2	6.74931e-162	dehydration responsive element binding protein 2 isoform a	Sorghum bicolor
	m54066_180123_074909/72286292/1951_57_CCS	2	0	MYB-CC type transcription factor, LHEQLE-containing domain	Saccharum hybrid cultivar R570
	m54066_180124_021957/18350920/30_1687_CCS	2	5.5618e-154	NAC2	Miscanthus lutarioriparius
	m54066_180124_123421/59048477/31_1588_CCS	2	1.27167e-150	NAC2	Miscanthus lutarioriparius
	m54066_180124_225419/57803453/1569_57_CCS	2	1.61602e-161	NAC2	Miscanthus lutarioriparius
	m54066_180124_021957/70189894/1324_56_CCS	2	0	NAC4	Miscanthus lutarioriparius
	m54066_180124_123421/66978439/4379_58_CCS	2	1.71269e-96	PREDICTED: far upstream element-binding protein 1	Brachypodium distachyon
	m54066_180124_123421/50790966/2614_79_CCS	5	3.25011e-127	PREDICTED: methylesterase 7-like	Zea mays
	m54066_180124_123421/68223480/1434_56_CCS	3	1.9595e-82	PREDICTED: myb-related protein MYBAS1-like	Setaria italica
	m54066_180123_074909/45482216/2379_58_CCS	2	1.25659e-07	PREDICTED: NAC domain-containing protein 76-like	Zea mays
	m54066_180124_123421/23003287/1797_58_CCS	2	1.59002e-67	PREDICTED: NEP1-interacting protein-like 1	Zea mays
	m54066_180124_123421/23200727/1275_58_CCS	2	2.37589e-48	PREDICTED: nuclear nucleic acid-binding protein C1D	Setaria italica
	m54066_180124_123421/49021464/2126_58_CCS	2	1.44576e-108	PREDICTED: pre-mRNA cleavage factor Im 25 kDa subunit 2 isoform X1	Oryza brachyantha
	m54066_180124_021957/13435329/2571_56_CCS	2	0	PREDICTED: probable methyltransferase PMT2	Zea mays
	m54066_180124_225419/55050600/31_2298_CCS	2	2.47201e-170	PREDICTED: putative bZIP transcription factor superfamily protein isoform 1 isoform X5	Zea mays
	m54066_180124_021957/45875932/2205_215_CCS	2	7.58089e-53	PREDICTED: splicing factor U2af large subunit A-like isoform X4	Brachypodium distachyon
	m54066_180124_123421/21824363/3237_54_CCS	2	5.74133e-143	PREDICTED: transcription factor HBP-1b(c38)-like	Setaria italica
	m54066_180123_074909/13828487/31_1884_CCS	2	1.85937e-77	PREDICTED: transcription factor MYB59-like	Zea mays
	m54066_180124_021957/31982493/1985_57_CCS	2	1.21285e-78	PREDICTED: transcription factor MYB59-like	Zea mays
	m54066_180124_021957/29098803/31_2092_CCS	2	2.03674e-134	PREDICTED: transcription factor UNE10 isoform X2	Setaria italica
	m54066_180124_225419/12059279/4559_59_CCS	6	3.45951e-104	PREDICTED: transcription factor UNE10 isoform X2	Setaria italica
	m54066_180124_225419/9437261/31_1387_CCS	2	2.71941e-100	PREDICTED: zinc finger HIT domain-containing protein 3 isoform X2	Setaria italica
	m54066_180124_123421/53674156/30_2137_CCS	2	1.26351e-93	Protein-L-isoaspartate O-methyltransferase	Ananas comosus
	m54066_180124_123421/14811971/2684_55_CCS	2	0	protochlorophyllide reductase B	Zea mays
	m54066_180124_225419/19137166/30_1647_CCS	2	0	putative NAC domain transcription factor superfamily protein, partial	Zea mays
	m54066_180124_123421/23658855/31_2120_CCS	2	2.53128e-135	putative WRKY DNA-binding domain superfamily protein	Zea mays
	m54066_180124_225419/71172822/31_2631_CCS	2	6.68244e-126	splicing factor U2af 38 kDa subunit	Zea mays
	m54066_180124_123421/52363562/30_1325_CCS	2	0	TPA: LOW QUALITY PROTEIN: general regulatory factor1	Zea mays
	m54066_180124_123421/33817044/31_2271_CCS	2	5.1242e-65	TPA: putative bZIP transcription factor superfamily protein	Zea mays
	m54066_180124_225419/37945487/2162_58_CCS	2	2.84076e-65	TPA: putative bZIP transcription factor superfamily protein	Zea mays
	m54066_180124_225419/40633084/31_3652_CCS	2	1.64858e-63	TPA: putative bZIP transcription factor superfamily protein	Zea mays
	m54066_180124_225419/22282405/2254_57_CCS	3	4.26068e-65	TPA: putative bZIP transcription factor superfamily protein	Zea mays
	m54066_180124_225419/14353143/27_2201_CCS	2	1.20119e-65	TPA: putative bZIP transcription factor superfamily protein, partial	Zea mays
	m54066_180124_225419/39453166/4482_57_CCS	2	1.20899e-53	TPA: putative bZIP transcription factor superfamily protein, partial	Zea mays
	m54066_180124_123421/46400000/3455_55_CCS	2	0	TPA: putative DEAD-box ATP-dependent RNA helicase family protein	Zea mays
	m54066_180124_225419/53150607/31_3581_CCS	3	0	TPA: putative DEAD-box ATP-dependent RNA helicase family protein	Zea mays
	m54066_180124_225419/49283826/31_3484_CCS	2	1.06415e-107	U1 snRNP	Zea mays
Others	m54066_180124_123421/28311947/30_4339_CCS	2	0	cytochrome f	Saccharum hybrid cultivar SP-80-3280
	m54066_180124_225419/32768760/31_2296_CCS	10	0	PREDICTED: indole-2-monooxygenase-like	Setaria italica
	m54066_180124_225419/16187688/1975_60_CCS	2	0	PREDICTED: la-related protein 6B-like	Setaria italica
	m54066_180124_123421/27853026/31_2808_CCS	2	1.0009e-176	putative cytochrome P450 superfamily protein	Zea mays
	m54066_180124_123421/9568544/30_2679_CCS	2	2.95094e-177	putative cytochrome P450 superfamily protein	Zea mays
Unkown	m54066_180124_021957/18482100/30_2467_CCS	2	3.67367e-68	hypothetical protein	Zea mays
	m54066_180124_021957/32703276/30_2059_CCS	2	0	hypothetical protein	Zea mays
	m54066_180124_123421/15926204/31_1933_CCS	2	5.63534e-123	hypothetical protein	Zea mays
	m54066_180124_123421/17367721/29_2528_CCS	2	9.33814e-47	hypothetical protein	Zea mays
	m54066_180124_123421/24576531/30_2475_CCS	2	6.6405e-48	hypothetical protein	Zea mays
	m54066_180124_225419/49545887/2513_54_CCS	2	8.29001e-47	hypothetical protein	Zea mays
	m54066_180124_123421/57541159/2816_60_CCS	2	3.58256e-91	hypothetical protein (mitochondrion)	Capsicum annuum
	m54066_180124_225419/31260810/30_2289_CCS	2	3.1809e-59	hypothetical protein AMTR_s00061p00179720	Amborella trichopoda
	m54066_180124_225419/37487583/31_2014_CCS	2	2.72059e-59	hypothetical protein AMTR_s00061p00179720	Amborella trichopoda
	m54066_180124_225419/13828175/31_1497_CCS	2	2.64222e-150	hypothetical protein B456_002G032100	Gossypium raimondii
	m54066_180124_123421/50856049/31_2807_CCS	4	1.25668e-93	hypothetical protein BRADI_1g37626	Brachypodium distachyon
	m54066_180123_074909/66257176/31_1216_CCS	2	5.78595e-145	hypothetical protein BRADI_3g19740, partial	Brachypodium distachyon
	m54066_180124_021957/29688299/31_1857_CCS	2	8.01141e-81	hypothetical protein BRADI_3g19740, partial	Brachypodium distachyon
	m54066_180123_074909/46006804/2183_145_CCS	3	1.31247e-56	hypothetical protein BRADI_3g19740, partial	Brachypodium distachyon
	m54066_180123_074909/55443600/1567_57_CCS	2	1.15038e-38	hypothetical protein EUGRSUZ_J00924, partial	Eucalyptus grandis
	m54066_180124_225419/29426291/2055_57_CCS	2	1.06178e-37	hypothetical protein EUGRSUZ_J00924, partial	Eucalyptus grandis
	m54066_180124_021957/69861684/1602_55_CCS	3	1.26298e-38	hypothetical protein EUGRSUZ_J00924, partial	Eucalyptus grandis
	m54066_180124_123421/42729868/2477_58_CCS	2	3.42859e-75	hypothetical protein GLYMA_09G133900	Glycine max
	m54066_180124_123421/27067179/2559_56_CCS	2	1.24162e-16	hypothetical protein KK1_023455	Cajanus cajan
	m54066_180124_123421/12452122/3977_57_CCS	2	2.38482e-80	hypothetical protein MTR_4g006070	Medicago truncatula
	m54066_180124_123421/23331018/31_2250_CCS	2	1.31197e-103	hypothetical protein OsI_19702	Oryza sativa Indica Group
	m54066_180124_123421/71238037/30_2270_CCS	2	1.5495e-103	hypothetical protein OsI_19702	Oryza sativa Indica Group
	m54066_180124_123421/32703408/31_2145_CCS	2	2.51055e-68	hypothetical protein OsI_30969	Oryza sativa Indica Group
	m54066_180124_021957/34079626/31_3999_CCS	2	0	hypothetical protein OsI_35589	Oryza sativa Indica Group
	m54066_180124_123421/66322758/31_2538_CCS	2	0	hypothetical protein SETIT_000789mg	Setaria italica
	m54066_180124_123421/10420588/1781_57_CCS	2	0	hypothetical protein SETIT_001333mg	Setaria italica
	m54066_180124_225419/35783361/31_1522_CCS	2	0	hypothetical protein SETIT_001333mg	Setaria italica
	m54066_180124_225419/69141269/30_1621_CCS	2	0	hypothetical protein SETIT_001333mg	Setaria italica
	m54066_180124_123421/25559408/30_1739_CCS	2	1.70182e-103	hypothetical protein SETIT_003881mg	Setaria italica
	m54066_180124_021957/14615332/32_3974_CCS	2	0	hypothetical protein SETIT_005767mg	Setaria italica
	m54066_180124_021957/64947029/31_3393_CCS	2	0	hypothetical protein SETIT_005767mg	Setaria italica
	m54066_180123_074909/35848693/31_3147_CCS	3	0	hypothetical protein SETIT_005767mg	Setaria italica
	m54066_180124_123421/37748813/1369_66_CCS	2	3.12448e-91	hypothetical protein SETIT_005924mg	Setaria italica
	m54066_180124_123421/50528615/2697_57_CCS	2	0	hypothetical protein SETIT_006029mg	Setaria italica
	m54066_180124_225419/16581586/31_2493_CCS	2	0	hypothetical protein SETIT_006029mg	Setaria italica
	m54066_180124_123421/51708729/30_2591_CCS	3	0	hypothetical protein SETIT_006029mg	Setaria italica
	m54066_180124_225419/24904216/31_2491_CCS	2	0	hypothetical protein SETIT_009725mg	Setaria italica
	m54066_180124_225419/34603289/2374_67_CCS	2	0	hypothetical protein SETIT_009725mg	Setaria italica
	m54066_180124_225419/43320065/31_2279_CCS	2	0	hypothetical protein SETIT_012501mg, partial	Setaria italica
	m54066_180124_123421/21431010/1905_55_CCS	2	0	hypothetical protein SETIT_013525mg	Setaria italica
	m54066_180124_021957/19006175/31_3935_CCS	2	0	hypothetical protein SETIT_016282mg	Setaria italica
	m54066_180124_021957/67436796/1797_109_CCS	2	0	hypothetical protein SETIT_016746mg	Setaria italica
	m54066_180124_123421/52888139/30_1728_CCS	2	0	hypothetical protein SETIT_016746mg	Setaria italica
	m54066_180124_123421/57147462/1770_56_CCS	2	0	hypothetical protein SETIT_016746mg	Setaria italica
	m54066_180124_225419/34210143/1430_57_CCS	2	6.82853e-132	hypothetical protein SETIT_017220mg	Setaria italica
	m54066_180123_074909/24182901/31_2660_CCS	2	0	hypothetical protein SETIT_019898mg, partial	Setaria italica
	m54066_180123_074909/26477530/31_2619_CCS	2	0	hypothetical protein SETIT_019898mg, partial	Setaria italica
	m54066_180124_123421/51774454/31_3091_CCS	2	0	hypothetical protein SETIT_019898mg, partial	Setaria italica
	m54066_180123_074909/38142842/31_2625_CCS	2	0	hypothetical protein SETIT_021647mg	Setaria italica
	m54066_180124_123421/46400237/1993_58_CCS	2	0	hypothetical protein SETIT_022299mg	Setaria italica
	m54066_180124_123421/45875789/2304_57_CCS	3	0	hypothetical protein SETIT_022299mg	Setaria italica
	m54066_180124_123421/71173041/1882_58_CCS	2	4.99495e-61	hypothetical protein SETIT_023064mg	Setaria italica
	m54066_180124_225419/11862943/31_1441_CCS	2	0	hypothetical protein SETIT_026492mg	Setaria italica
	m54066_180124_021957/47776535/3425_113_CCS	3	0	hypothetical protein SETIT_028816mg	Setaria italica
	m54066_180124_021957/38207737/30_3027_CCS	2	0	hypothetical protein SETIT_029836mg	Setaria italica
	m54066_180124_225419/63112071/1422_57_CCS	2	0	hypothetical protein SETIT_030120mg	Setaria italica
	m54066_180124_123421/69402813/2404_54_CCS	2	1.70882e-29	hypothetical protein SETIT_030460mg	Setaria italica
	m54066_180124_123421/31982042/31_1338_CCS	2	2.02129e-39	hypothetical protein SETIT_030696mg	Setaria italica
	m54066_180124_123421/19398751/2318_59_CCS	2	0	hypothetical protein SETIT_034622mg	Setaria italica
	m54066_180123_074909/26214953/1872_132_CCS	2	0	hypothetical protein SETIT_035006mg	Setaria italica
	m54066_180124_123421/49545551/2088_147_CCS	2	2.83163e-114	hypothetical protein SETIT_036947mg	Setaria italica
	m54066_180124_123421/54592505/31_1226_CCS	2	1.89072e-153	hypothetical protein SETIT_037076mg	Setaria italica
	m54066_180124_021957/6488591/2088_103_CCS	2	1.89285e-17	hypothetical protein SHCRBa_004_O05_R_120	Saccharum hybrid cultivar R570
	m54066_180124_123421/45351437/31_2371_CCS	2	9.01147e-146	hypothetical protein SHCRBa_022_B01_R_240	Saccharum hybrid cultivar R570
	m54066_180124_225419/73400991/31_2123_CCS	2	0	hypothetical protein SHCRBa_022_B01_R_240	Saccharum hybrid cultivar R570
	m54066_180123_074909/59310985/1986_58_CCS	3	0	hypothetical protein SHCRBa_022_B01_R_240	Saccharum hybrid cultivar R570
	m54066_180124_021957/64816057/2830_56_CCS	2	0	hypothetical protein SHCRBa_044_D02_F_200	Saccharum hybrid cultivar R570
	m54066_180124_123421/30212188/2151_57_CCS	3	0	hypothetical protein SHCRBa_044_D02_F_200	Saccharum hybrid cultivar R570
	m54066_180123_074909/74056332/31_1868_CCS	3	0	hypothetical protein SHCRBa_046_L16_R_20	Saccharum hybrid cultivar R570
	m54066_180124_021957/56819946/31_2040_CCS	2	0	hypothetical protein SHCRBa_144_K17_F_300	Saccharum hybrid cultivar R570
	m54066_180124_021957/22544648/31_2868_CCS	2	0	hypothetical protein SHCRBa_160_F01_F_350	Saccharum hybrid cultivar R570
	m54066_180124_225419/9044311/2615_58_CCS	2	0	hypothetical protein SHCRBa_160_F01_F_350	Saccharum hybrid cultivar R570
	m54066_180124_123421/13173574/1627_61_CCS	2	3.46798e-147	hypothetical protein SHCRBa_165_I15_F_40	Saccharum hybrid cultivar R570
	m54066_180124_123421/44761616/1722_54_CCS	2	0	hypothetical protein SHCRBa_168_J15_R_140	Saccharum hybrid cultivar R570
	m54066_180124_123421/60883184/1719_56_CCS	2	0	hypothetical protein SHCRBa_168_J15_R_140	Saccharum hybrid cultivar R570
	m54066_180124_123421/55771331/1661_56_CCS	2	6.55832e-106	hypothetical protein SHCRBa_191_L10_R_110	Saccharum hybrid cultivar R570
	m54066_180124_123421/49938996/31_2053_CCS	3	3.12711e-104	hypothetical protein SHCRBa_191_L10_R_110	Saccharum hybrid cultivar R570
	m54066_180123_074909/32178982/30_3585_CCS	2	0	hypothetical protein SHCRBa_201_A23_R_340	Saccharum hybrid cultivar R570
	m54066_180124_021957/51774209/3594_57_CCS	2	0	hypothetical protein SHCRBa_201_A23_R_340	Saccharum hybrid cultivar R570
	m54066_180124_123421/68747550/2969_57_CCS	2	1.19417e-35	hypothetical protein SHCRBa_257_A20_R_60	Saccharum hybrid cultivar R570
	m54066_180124_225419/42598732/31_2894_CCS	2	1.13812e-35	hypothetical protein SHCRBa_257_A20_R_60	Saccharum hybrid cultivar R570
	m54066_180124_225419/16253207/2307_57_CCS	2	0	hypothetical protein SORBI_001G003200	Sorghum bicolor
	m54066_180124_225419/18677865/2550_55_CCS	2	0	hypothetical protein SORBI_001G003200	Sorghum bicolor
	m54066_180124_225419/24707935/31_2195_CCS	2	0	hypothetical protein SORBI_001G003200	Sorghum bicolor
	m54066_180124_225419/55050912/2453_96_CCS	2	0	hypothetical protein SORBI_001G003200	Sorghum bicolor
	m54066_180124_225419/69665576/30_2437_CCS	2	0	hypothetical protein SORBI_001G003200	Sorghum bicolor
	m54066_180124_225419/73138575/31_2169_CCS	2	0	hypothetical protein SORBI_001G003200	Sorghum bicolor
	m54066_180124_123421/42467535/2340_56_CCS	3	0	hypothetical protein SORBI_001G003200	Sorghum bicolor
	m54066_180124_123421/40435862/30_2444_CCS	4	0	hypothetical protein SORBI_001G003200	Sorghum bicolor
	m54066_180124_123421/70713794/31_2323_CCS	4	0	hypothetical protein SORBI_001G003200	Sorghum bicolor
	m54066_180124_225419/48890663/31_1448_CCS	2	0	hypothetical protein SORBI_001G005200	Sorghum bicolor
	m54066_180124_123421/28180834/30_1182_CCS	2	1.04179e-134	hypothetical protein SORBI_001G011600	Sorghum bicolor
	m54066_180124_225419/65011974/1240_55_CCS	2	1.5436e-134	hypothetical protein SORBI_001G011600	Sorghum bicolor
	m54066_180123_074909/21758509/31_1163_CCS	2	7.98923e-174	hypothetical protein SORBI_001G013000	Sorghum bicolor
	m54066_180124_021957/58131427/31_1441_CCS	2	0	hypothetical protein SORBI_001G015100	Sorghum bicolor
	m54066_180124_225419/47973138/31_2622_CCS	2	0	hypothetical protein SORBI_001G016900	Sorghum bicolor
	m54066_180124_123421/38404537/31_3134_CCS	2	0	hypothetical protein SORBI_001G028100	Sorghum bicolor
	m54066_180124_021957/69861529/31_1953_CCS	2	0	hypothetical protein SORBI_001G035200	Sorghum bicolor
	m54066_180124_123421/42532999/31_2124_CCS	2	0	hypothetical protein SORBI_001G035200	Sorghum bicolor
	m54066_180124_021957/12386850/1911_57_CCS	2	0	hypothetical protein SORBI_001G039500	Sorghum bicolor
	m54066_180124_123421/22086006/31_2582_CCS	2	0	hypothetical protein SORBI_001G042200	Sorghum bicolor
	m54066_180124_225419/33161296/31_1973_CCS	2	0	hypothetical protein SORBI_001G049300	Sorghum bicolor
	m54066_180123_074909/28836205/31_1981_CCS	2	0	hypothetical protein SORBI_001G059100	Sorghum bicolor
	m54066_180124_021957/46990296/1547_57_CCS	2	0	hypothetical protein SORBI_001G064500	Sorghum bicolor
	m54066_180124_021957/52888176/31_1537_CCS	2	0	hypothetical protein SORBI_001G064500	Sorghum bicolor
	m54066_180124_021957/63898349/1644_58_CCS	2	0	hypothetical protein SORBI_001G064500	Sorghum bicolor
	m54066_180124_225419/44171627/1641_56_CCS	2	4.00072e-154	hypothetical protein SORBI_001G064500	Sorghum bicolor
	m54066_180124_123421/32309558/31_2404_CCS	2	0	hypothetical protein SORBI_001G071800	Sorghum bicolor
	m54066_180124_123421/73466826/31_2322_CCS	2	2.20911e-79	hypothetical protein SORBI_001G077300	Sorghum bicolor
	m54066_180124_021957/38338974/31_1950_CCS	3	2.5215e-71	hypothetical protein SORBI_001G077300	Sorghum bicolor
	m54066_180124_225419/59245083/31_1841_CCS	2	0	hypothetical protein SORBI_001G090800	Sorghum bicolor
	m54066_180124_225419/44696121/31_1275_CCS	3	1.71948e-178	hypothetical protein SORBI_001G093500	Sorghum bicolor
	m54066_180124_123421/48169066/3372_87_CCS	3	6.61135e-121	hypothetical protein SORBI_001G093900	Sorghum bicolor
	m54066_180124_021957/53674757/1239_54_CCS	2	1.61481e-138	hypothetical protein SORBI_001G098800	Sorghum bicolor
	m54066_180124_225419/65012036/30_1721_CCS	2	0	hypothetical protein SORBI_001G103900	Sorghum bicolor
	m54066_180124_123421/46269392/3158_58_CCS	2	0	hypothetical protein SORBI_001G109800	Sorghum bicolor
	m54066_180124_021957/35651780/2283_54_CCS	2	0	hypothetical protein SORBI_001G112900	Sorghum bicolor
	m54066_180124_123421/73204053/30_2081_CCS	2	0	hypothetical protein SORBI_001G121100	Sorghum bicolor
	m54066_180123_074909/61931961/30_2549_CCS	2	0	hypothetical protein SORBI_001G123000	Sorghum bicolor
	m54066_180123_074909/41026366/2962_68_CCS	2	0	hypothetical protein SORBI_001G124100	Sorghum bicolor
	m54066_180124_225419/26673760/31_1635_CCS	2	4.31218e-117	hypothetical protein SORBI_001G125000	Sorghum bicolor
	m54066_180124_225419/45547731/1183_58_CCS	2	0	hypothetical protein SORBI_001G125000	Sorghum bicolor
	m54066_180123_074909/62193738/2226_57_CCS	2	0	hypothetical protein SORBI_001G159400	Sorghum bicolor
	m54066_180124_021957/53936779/31_2290_CCS	2	0	hypothetical protein SORBI_001G159400	Sorghum bicolor
	m54066_180124_123421/50069777/2223_54_CCS	2	0	hypothetical protein SORBI_001G159400	Sorghum bicolor
	m54066_180124_123421/66781661/31_2212_CCS	2	0	hypothetical protein SORBI_001G159400	Sorghum bicolor
	m54066_180124_225419/48496925/31_2155_CCS	2	0	hypothetical protein SORBI_001G159400	Sorghum bicolor
	m54066_180124_123421/39977220/30_2010_CCS	2	0	hypothetical protein SORBI_001G214300	Sorghum bicolor
	m54066_180124_123421/59703586/31_2892_CCS	2	0	hypothetical protein SORBI_001G214300	Sorghum bicolor
	m54066_180124_225419/19464762/2770_56_CCS	2	0	hypothetical protein SORBI_001G214300	Sorghum bicolor
	m54066_180124_225419/58261951/31_2882_CCS	2	0	hypothetical protein SORBI_001G214300	Sorghum bicolor
	m54066_180124_225419/10748173/2384_58_CCS	2	0	hypothetical protein SORBI_001G233400	Sorghum bicolor
	m54066_180124_123421/11010654/30_2462_CCS	3	0	hypothetical protein SORBI_001G233400	Sorghum bicolor
	m54066_180123_074909/5571116/31_1955_CCS	2	0	hypothetical protein SORBI_001G260800	Sorghum bicolor
	m54066_180124_021957/23462409/31_2309_CCS	2	0	hypothetical protein SORBI_001G260800	Sorghum bicolor
	m54066_180124_021957/29425956/1942_56_CCS	2	0	hypothetical protein SORBI_001G260800	Sorghum bicolor
	m54066_180124_225419/73663241/1930_55_CCS	4	0	hypothetical protein SORBI_001G260800	Sorghum bicolor
	m54066_180123_074909/69599395/2626_126_CCS	2	0	hypothetical protein SORBI_001G276300	Sorghum bicolor
	m54066_180124_123421/29688629/1937_55_CCS	2	0	hypothetical protein SORBI_001G281600	Sorghum bicolor
	m54066_180124_123421/43647933/2065_191_CCS	2	0	hypothetical protein SORBI_001G283100	Sorghum bicolor
	m54066_180124_225419/53870691/31_1872_CCS	2	0	hypothetical protein SORBI_001G283100	Sorghum bicolor
	m54066_180124_225419/54592225/2019_58_CCS	2	0	hypothetical protein SORBI_001G283100	Sorghum bicolor
	m54066_180124_225419/70386101/31_2062_CCS	2	0	hypothetical protein SORBI_001G283100	Sorghum bicolor
	m54066_180124_123421/15139172/2483_184_CCS	2	6.94408e-140	hypothetical protein SORBI_001G283200	Sorghum bicolor
	m54066_180124_225419/33292544/2385_56_CCS	2	1.53915e-139	hypothetical protein SORBI_001G283200	Sorghum bicolor
	m54066_180124_021957/46399628/31_1978_CCS	2	2.93583e-173	hypothetical protein SORBI_001G283500	Sorghum bicolor
	m54066_180124_021957/33161980/2629_55_CCS	2	0	hypothetical protein SORBI_001G284100	Sorghum bicolor
	m54066_180124_123421/22283008/31_2724_CCS	2	0	hypothetical protein SORBI_001G284100	Sorghum bicolor
	m54066_180123_074909/55836918/1286_57_CCS	2	1.19192e-144	hypothetical protein SORBI_001G289400	Sorghum bicolor
	m54066_180124_021957/66257010/1771_57_CCS	3	1.26149e-117	hypothetical protein SORBI_001G289400	Sorghum bicolor
	m54066_180124_021957/27853762/31_1204_CCS	5	7.20985e-138	hypothetical protein SORBI_001G292000	Sorghum bicolor
	m54066_180124_123421/35717733/2883_56_CCS	2	0	hypothetical protein SORBI_001G296800	Sorghum bicolor
	m54066_180124_021957/58851575/28_2206_CCS	2	1.86183e-103	hypothetical protein SORBI_001G300200	Sorghum bicolor
	m54066_180124_123421/26345631/2215_58_CCS	2	6.83659e-96	hypothetical protein SORBI_001G300200	Sorghum bicolor
	m54066_180124_123421/14025572/31_2422_CCS	5	3.16094e-96	hypothetical protein SORBI_001G300200	Sorghum bicolor
	m54066_180124_123421/27787662/31_1803_CCS	2	0	hypothetical protein SORBI_001G310100	Sorghum bicolor
	m54066_180124_225419/31916690/31_1186_CCS	2	3.21589e-145	hypothetical protein SORBI_001G314400	Sorghum bicolor
	m54066_180124_123421/9175117/31_1261_CCS	3	1.63218e-140	hypothetical protein SORBI_001G314400	Sorghum bicolor
	m54066_180124_225419/18874649/31_2527_CCS	2	0	hypothetical protein SORBI_001G327800	Sorghum bicolor
	m54066_180123_074909/56820343/31_2291_CCS	2	0	hypothetical protein SORBI_001G338500	Sorghum bicolor
	m54066_180123_074909/37946239/31_2796_CCS	2	4.15007e-178	hypothetical protein SORBI_001G352400	Sorghum bicolor
	m54066_180124_123421/13239263/31_2368_CCS	2	0	hypothetical protein SORBI_001G352400	Sorghum bicolor
	m54066_180124_123421/23200625/2368_57_CCS	2	0	hypothetical protein SORBI_001G352400	Sorghum bicolor
	m54066_180124_123421/43647153/30_2767_CCS	2	0	hypothetical protein SORBI_001G352400	Sorghum bicolor
	m54066_180124_123421/46858490/31_2334_CCS	2	0	hypothetical protein SORBI_001G352400	Sorghum bicolor
	m54066_180124_123421/47972420/31_2535_CCS	2	0	hypothetical protein SORBI_001G352400	Sorghum bicolor
	m54066_180124_123421/52232599/31_2622_CCS	2	0	hypothetical protein SORBI_001G352400	Sorghum bicolor
	m54066_180124_123421/62455986/31_2330_CCS	2	0	hypothetical protein SORBI_001G352400	Sorghum bicolor
	m54066_180124_225419/29557232/2309_56_CCS	2	0	hypothetical protein SORBI_001G352400	Sorghum bicolor
	m54066_180124_225419/31195378/31_2275_CCS	2	0	hypothetical protein SORBI_001G352400	Sorghum bicolor
	m54066_180124_225419/46793053/31_2895_CCS	2	3.20953e-176	hypothetical protein SORBI_001G352400	Sorghum bicolor
	m54066_180123_074909/4915962/31_2961_CCS	3	1.98943e-177	hypothetical protein SORBI_001G352400	Sorghum bicolor
	m54066_180124_225419/46793062/31_2423_CCS	3	0	hypothetical protein SORBI_001G352400	Sorghum bicolor
	m54066_180124_123421/58328044/2913_57_CCS	4	3.03292e-176	hypothetical protein SORBI_001G352400	Sorghum bicolor
	m54066_180124_021957/29753946/29_3607_CCS	2	0	hypothetical protein SORBI_001G356600	Sorghum bicolor
	m54066_180124_021957/67699608/2323_56_CCS	2	0	hypothetical protein SORBI_001G356600	Sorghum bicolor
	m54066_180124_123421/36241874/31_2380_CCS	2	0	hypothetical protein SORBI_001G356600	Sorghum bicolor
	m54066_180123_074909/45679342/31_2063_CCS	2	0	hypothetical protein SORBI_001G357300	Sorghum bicolor
	m54066_180124_225419/74187203/31_3053_CCS	2	7.34943e-57	hypothetical protein SORBI_001G358300	Sorghum bicolor
	m54066_180124_123421/35127421/31_1857_CCS	2	0	hypothetical protein SORBI_001G359400	Sorghum bicolor
	m54066_180123_074909/40240004/31_1940_CCS	2	0	hypothetical protein SORBI_001G363500	Sorghum bicolor
	m54066_180124_123421/46268819/2098_55_CCS	2	0	hypothetical protein SORBI_001G363500	Sorghum bicolor
	m54066_180124_123421/56098927/31_2061_CCS	2	0	hypothetical protein SORBI_001G369500	Sorghum bicolor
	m54066_180124_021957/18678362/31_1590_CCS	2	3.98539e-41	hypothetical protein SORBI_001G374400	Sorghum bicolor
	m54066_180124_225419/73138365/31_1425_CCS	2	0	hypothetical protein SORBI_001G388200	Sorghum bicolor
	m54066_180124_021957/34013308/31_2671_CCS	2	0	hypothetical protein SORBI_001G390800	Sorghum bicolor
	m54066_180124_021957/48234804/2039_57_CCS	2	0	hypothetical protein SORBI_001G390800	Sorghum bicolor
	m54066_180124_123421/25101053/2118_57_CCS	2	0	hypothetical protein SORBI_001G390800	Sorghum bicolor
	m54066_180124_123421/50987511/31_1895_CCS	2	0	hypothetical protein SORBI_001G390800	Sorghum bicolor
	m54066_180124_225419/11469388/31_1979_CCS	3	0	hypothetical protein SORBI_001G390800	Sorghum bicolor
	m54066_180124_021957/24904359/2728_55_CCS	2	0	hypothetical protein SORBI_001G392300	Sorghum bicolor
	m54066_180124_225419/6685145/28_2426_CCS	2	7.63814e-97	hypothetical protein SORBI_001G404500	Sorghum bicolor
	m54066_180124_123421/6684854/30_2707_CCS	2	0	hypothetical protein SORBI_001G405600	Sorghum bicolor
	m54066_180124_021957/34668899/31_1218_CCS	3	2.62544e-170	hypothetical protein SORBI_001G412800	Sorghum bicolor
	m54066_180124_021957/13042038/1727_72_CCS	2	0	hypothetical protein SORBI_001G420800	Sorghum bicolor
	m54066_180123_074909/49807974/1663_59_CCS	2	0	hypothetical protein SORBI_001G425400	Sorghum bicolor
	m54066_180124_225419/7537554/1771_119_CCS	2	0	hypothetical protein SORBI_001G425400	Sorghum bicolor
	m54066_180124_225419/30933622/2724_58_CCS	2	0	hypothetical protein SORBI_001G432800	Sorghum bicolor
	m54066_180123_074909/54657663/1652_58_CCS	2	0	hypothetical protein SORBI_001G435800	Sorghum bicolor
	m54066_180123_074909/67895517/2436_99_CCS	2	5.38068e-163	hypothetical protein SORBI_001G435800	Sorghum bicolor
	m54066_180123_074909/19792179/31_2134_CCS	2	0	hypothetical protein SORBI_001G440200	Sorghum bicolor
	m54066_180124_123421/40960084/2376_63_CCS	2	4.489e-103	hypothetical protein SORBI_001G441400	Sorghum bicolor
	m54066_180124_021957/27853357/2043_56_CCS	2	0	hypothetical protein SORBI_001G444100	Sorghum bicolor
	m54066_180124_123421/8520081/1748_87_CCS	2	0	hypothetical protein SORBI_001G447500	Sorghum bicolor
	m54066_180124_021957/35652507/2637_59_CCS	2	0	hypothetical protein SORBI_001G455800	Sorghum bicolor
	m54066_180123_074909/10748352/30_2373_CCS	2	0	hypothetical protein SORBI_001G456100	Sorghum bicolor
	m54066_180123_074909/23921325/31_2259_CCS	2	0	hypothetical protein SORBI_001G459200	Sorghum bicolor
	m54066_180124_225419/20710290/2317_57_CCS	2	0	hypothetical protein SORBI_001G463200	Sorghum bicolor
	m54066_180124_225419/28180820/1882_59_CCS	2	0	hypothetical protein SORBI_001G465400	Sorghum bicolor
	m54066_180124_021957/59376329/2054_57_CCS	2	0	hypothetical protein SORBI_001G469500	Sorghum bicolor
	m54066_180123_074909/9634737/31_1939_CCS	2	0	hypothetical protein SORBI_001G472000	Sorghum bicolor
	m54066_180124_021957/41419642/31_2138_CCS	2	0	hypothetical protein SORBI_001G472000	Sorghum bicolor
	m54066_180124_021957/43385687/30_2045_CCS	2	0	hypothetical protein SORBI_001G472000	Sorghum bicolor
	m54066_180124_123421/45941049/1948_58_CCS	3	5.17948e-173	hypothetical protein SORBI_001G475600	Sorghum bicolor
	m54066_180124_021957/6619593/3539_56_CCS	2	0	hypothetical protein SORBI_001G476700	Sorghum bicolor
	m54066_180124_021957/23986836/1319_56_CCS	2	9.96472e-150	hypothetical protein SORBI_001G478400	Sorghum bicolor
	m54066_180124_225419/19661218/2055_58_CCS	2	0	hypothetical protein SORBI_001G483200	Sorghum bicolor
	m54066_180124_123421/72155498/31_2443_CCS	3	7.93008e-121	hypothetical protein SORBI_001G483600	Sorghum bicolor
	m54066_180124_225419/13042248/2500_58_CCS	2	0	hypothetical protein SORBI_001G488500	Sorghum bicolor
	m54066_180123_074909/15204666/1746_151_CCS	2	5.39294e-158	hypothetical protein SORBI_001G491000	Sorghum bicolor
	m54066_180124_123421/70582638/31_1287_CCS	2	2.79426e-175	hypothetical protein SORBI_001G491000	Sorghum bicolor
	m54066_180124_123421/39519082/1822_200_CCS	3	7.32818e-158	hypothetical protein SORBI_001G491000	Sorghum bicolor
	m54066_180124_123421/61539192/31_1793_CCS	3	4.00572e-130	hypothetical protein SORBI_001G491000	Sorghum bicolor
	m54066_180124_225419/23396466/3148_59_CCS	2	0	hypothetical protein SORBI_001G498200	Sorghum bicolor
	m54066_180124_225419/42336817/31_3249_CCS	3	0	hypothetical protein SORBI_001G498200	Sorghum bicolor
	m54066_180124_225419/54133732/2637_189_CCS	2	0	hypothetical protein SORBI_001G500800	Sorghum bicolor
	m54066_180123_074909/64422823/2811_58_CCS	4	0	hypothetical protein SORBI_001G500800	Sorghum bicolor
	m54066_180124_225419/15597950/2667_59_CCS	2	0	hypothetical protein SORBI_001G510700	Sorghum bicolor
	m54066_180124_021957/60162120/1521_56_CCS	2	0	hypothetical protein SORBI_001G517700	Sorghum bicolor
	m54066_180124_225419/25887297/31_2044_CCS	2	0	hypothetical protein SORBI_001G517700	Sorghum bicolor
	m54066_180124_225419/38207839/1884_56_CCS	2	0	hypothetical protein SORBI_001G517700	Sorghum bicolor
	m54066_180124_123421/46006704/31_3118_CCS	4	0	hypothetical protein SORBI_001G517700	Sorghum bicolor
	m54066_180123_074909/68879213/1831_58_CCS	2	0	hypothetical protein SORBI_001G519800	Sorghum bicolor
	m54066_180124_123421/31195715/31_1827_CCS	3	0	hypothetical protein SORBI_001G519800	Sorghum bicolor
	m54066_180124_021957/51643000/1785_160_CCS	4	0	hypothetical protein SORBI_001G519800	Sorghum bicolor
	m54066_180124_021957/41616170/2046_58_CCS	2	0	hypothetical protein SORBI_001G522600	Sorghum bicolor
	m54066_180124_225419/23265399/2203_57_CCS	3	0	hypothetical protein SORBI_001G522600	Sorghum bicolor
	m54066_180124_225419/62915056/1892_55_CCS	3	1.94371e-116	hypothetical protein SORBI_001G531800	Sorghum bicolor
	m54066_180124_225419/7996182/2326_58_CCS	2	0	hypothetical protein SORBI_001G534600	Sorghum bicolor
	m54066_180124_021957/22610525/1482_199_CCS	2	0	hypothetical protein SORBI_001G535700	Sorghum bicolor
	m54066_180124_123421/10551966/31_1436_CCS	2	1.3658e-160	hypothetical protein SORBI_001G535700	Sorghum bicolor
	m54066_180124_123421/7930031/1704_55_CCS	2	0	hypothetical protein SORBI_001G538800	Sorghum bicolor
	m54066_180124_123421/9437965/31_3969_CCS	2	0	hypothetical protein SORBI_001G543500	Sorghum bicolor
	m54066_180124_225419/30474461/31_2036_CCS	2	0	hypothetical protein SORBI_001G543500	Sorghum bicolor
	m54066_180124_123421/21299976/31_2765_CCS	3	0	hypothetical protein SORBI_001G543500	Sorghum bicolor
	m54066_180124_225419/58852278/31_2396_CCS	3	0	hypothetical protein SORBI_001G543500	Sorghum bicolor
	m54066_180123_074909/24248880/1721_55_CCS	2	0	hypothetical protein SORBI_002G001000	Sorghum bicolor
	m54066_180124_123421/17630051/2151_211_CCS	2	0	hypothetical protein SORBI_002G001000	Sorghum bicolor
	m54066_180123_074909/22086259/2441_57_CCS	2	0	hypothetical protein SORBI_002G002300	Sorghum bicolor
	m54066_180123_074909/23855304/31_1281_CCS	2	4.40104e-137	hypothetical protein SORBI_002G002300	Sorghum bicolor
	m54066_180124_021957/40501872/31_1502_CCS	2	3.74108e-157	hypothetical protein SORBI_002G002300	Sorghum bicolor
	m54066_180123_074909/36701026/2441_69_CCS	4	0	hypothetical protein SORBI_002G002300	Sorghum bicolor
	m54066_180123_074909/10290144/31_1815_CCS	2	0	hypothetical protein SORBI_002G005600	Sorghum bicolor
	m54066_180123_074909/20512940/31_1577_CCS	2	0	hypothetical protein SORBI_002G005600	Sorghum bicolor
	m54066_180123_074909/37093723/30_1455_CCS	2	0	hypothetical protein SORBI_002G005600	Sorghum bicolor
	m54066_180124_021957/30802716/1811_56_CCS	2	0	hypothetical protein SORBI_002G005600	Sorghum bicolor
	m54066_180124_021957/37814765/1864_56_CCS	2	0	hypothetical protein SORBI_002G005600	Sorghum bicolor
	m54066_180124_021957/9109856/31_1412_CCS	2	0	hypothetical protein SORBI_002G005600	Sorghum bicolor
	m54066_180124_225419/45023326/2457_85_CCS	2	0	hypothetical protein SORBI_002G006600	Sorghum bicolor
	m54066_180123_074909/7340854/2195_102_CCS	3	0	hypothetical protein SORBI_002G006600	Sorghum bicolor
	m54066_180124_123421/26149407/2404_56_CCS	3	0	hypothetical protein SORBI_002G006600	Sorghum bicolor
	m54066_180124_021957/54592175/31_2459_CCS	2	0	hypothetical protein SORBI_002G025100	Sorghum bicolor
	m54066_180124_225419/20316951/31_2654_CCS	2	0	hypothetical protein SORBI_002G026300	Sorghum bicolor
	m54066_180124_123421/45286338/2492_57_CCS	2	0	hypothetical protein SORBI_002G028700	Sorghum bicolor
	m54066_180124_225419/68616616/31_2519_CCS	2	0	hypothetical protein SORBI_002G028700	Sorghum bicolor
	m54066_180123_074909/51380403/1694_180_CCS	2	3.71655e-144	hypothetical protein SORBI_002G030500	Sorghum bicolor
	m54066_180123_074909/65798855/32_1467_CCS	2	1.1158e-144	hypothetical protein SORBI_002G030500	Sorghum bicolor
	m54066_180123_074909/9044463/31_1483_CCS	2	1.37147e-144	hypothetical protein SORBI_002G030500	Sorghum bicolor
	m54066_180124_225419/7078291/1605_57_CCS	3	4.67857e-144	hypothetical protein SORBI_002G030500	Sorghum bicolor
	m54066_180124_123421/34603848/1502_54_CCS	4	2.96138e-106	hypothetical protein SORBI_002G030500	Sorghum bicolor
	m54066_180124_021957/62128499/2002_111_CCS	2	2.69247e-53	hypothetical protein SORBI_002G035900	Sorghum bicolor
	m54066_180123_074909/49349231/2540_57_CCS	2	0	hypothetical protein SORBI_002G041200	Sorghum bicolor
	m54066_180124_225419/10027694/31_1965_CCS	2	0	hypothetical protein SORBI_002G045400	Sorghum bicolor
	m54066_180124_123421/46530752/2737_60_CCS	2	0	hypothetical protein SORBI_002G056500	Sorghum bicolor
	m54066_180123_074909/31392649/31_1975_CCS	3	0	hypothetical protein SORBI_002G067000	Sorghum bicolor
	m54066_180124_021957/39387403/30_1947_CCS	4	0	hypothetical protein SORBI_002G067000	Sorghum bicolor
	m54066_180124_021957/39583843/1950_56_CCS	4	0	hypothetical protein SORBI_002G067000	Sorghum bicolor
	m54066_180124_021957/45679440/2020_55_CCS	5	0	hypothetical protein SORBI_002G067000	Sorghum bicolor
	m54066_180124_021957/45679440/2020_55_CCS	5	0	hypothetical protein SORBI_002G067000	Sorghum bicolor
	m54066_180124_225419/19399216/1859_57_CCS	2	1.60309e-174	hypothetical protein SORBI_002G083500	Sorghum bicolor
	m54066_180124_123421/23593502/1647_59_CCS	2	0	hypothetical protein SORBI_002G090500	Sorghum bicolor
	m54066_180124_123421/48104261/1852_57_CCS	2	0	hypothetical protein SORBI_002G090500	Sorghum bicolor
	m54066_180124_021957/59310284/2082_67_CCS	2	0	hypothetical protein SORBI_002G097700	Sorghum bicolor
	m54066_180124_021957/26018388/2204_54_CCS	2	0	hypothetical protein SORBI_002G097900	Sorghum bicolor
	m54066_180124_021957/8520377/2088_57_CCS	2	0	hypothetical protein SORBI_002G097900	Sorghum bicolor
	m54066_180124_021957/8520447/30_1668_CCS	2	5.72042e-62	hypothetical protein SORBI_002G108300	Sorghum bicolor
	m54066_180123_074909/67175354/1922_59_CCS	2	0	hypothetical protein SORBI_002G121600	Sorghum bicolor
	m54066_180124_225419/6815824/2522_56_CCS	2	0	hypothetical protein SORBI_002G129400	Sorghum bicolor
	m54066_180124_021957/37553075/1889_177_CCS	2	2.63096e-126	hypothetical protein SORBI_002G132400	Sorghum bicolor
	m54066_180124_123421/30539932/31_1664_CCS	2	6.42487e-126	hypothetical protein SORBI_002G132400	Sorghum bicolor
	m54066_180124_123421/47514237/30_1812_CCS	2	4.18144e-86	hypothetical protein SORBI_002G132400	Sorghum bicolor
	m54066_180123_074909/22938436/3335_56_CCS	3	2.28675e-120	hypothetical protein SORBI_002G132400	Sorghum bicolor
	m54066_180124_123421/69075792/1841_55_CCS	3	3.1171e-125	hypothetical protein SORBI_002G132400	Sorghum bicolor
	m54066_180124_225419/41812176/1772_59_CCS	3	1.49428e-125	hypothetical protein SORBI_002G132400	Sorghum bicolor
	m54066_180124_123421/50332538/31_1699_CCS	2	6.73583e-21	hypothetical protein SORBI_002G132900	Sorghum bicolor
	m54066_180124_123421/47841809/2227_59_CCS	2	0	hypothetical protein SORBI_002G133800	Sorghum bicolor
	m54066_180124_123421/24445279/2049_57_CCS	4	0	hypothetical protein SORBI_002G136100	Sorghum bicolor
	m54066_180124_021957/71303458/1622_56_CCS	2	0	hypothetical protein SORBI_002G140700	Sorghum bicolor
	m54066_180123_074909/45286029/31_2388_CCS	2	0	hypothetical protein SORBI_002G150700	Sorghum bicolor
	m54066_180123_074909/6685412/2182_56_CCS	2	0	hypothetical protein SORBI_002G155900	Sorghum bicolor
	m54066_180124_021957/14484310/31_2278_CCS	2	0	hypothetical protein SORBI_002G155900	Sorghum bicolor
	m54066_180124_123421/55771928/2223_55_CCS	2	0	hypothetical protein SORBI_002G155900	Sorghum bicolor
	m54066_180124_021957/65929638/31_2339_CCS	4	0	hypothetical protein SORBI_002G155900	Sorghum bicolor
	m54066_180124_225419/19661561/31_2316_CCS	2	0	hypothetical protein SORBI_002G158700	Sorghum bicolor
	m54066_180123_074909/12518035/31_1793_CCS	6	0	hypothetical protein SORBI_002G160600	Sorghum bicolor
	m54066_180123_074909/67961052/31_3160_CCS	2	0	hypothetical protein SORBI_002G161400	Sorghum bicolor
	m54066_180124_021957/54461369/1296_56_CCS	2	3.40519e-171	hypothetical protein SORBI_002G178000, partial	Sorghum bicolor
	m54066_180123_074909/16646614/2015_57_CCS	2	0	hypothetical protein SORBI_002G207500	Sorghum bicolor
	m54066_180124_225419/57279129/31_1680_CCS	2	0	hypothetical protein SORBI_002G230100	Sorghum bicolor
	m54066_180124_225419/18547338/1574_53_CCS	2	0	hypothetical protein SORBI_002G246500	Sorghum bicolor
	m54066_180124_225419/41812746/31_2164_CCS	2	6.97136e-167	hypothetical protein SORBI_002G246500	Sorghum bicolor
	m54066_180124_123421/45155218/31_3267_CCS	2	0	hypothetical protein SORBI_002G258400	Sorghum bicolor
	m54066_180124_123421/52364218/3206_59_CCS	3	0	hypothetical protein SORBI_002G258400	Sorghum bicolor
	m54066_180124_123421/21234670/31_2098_CCS	2	0	hypothetical protein SORBI_002G262600	Sorghum bicolor
	m54066_180124_225419/5505978/2054_57_CCS	2	0	hypothetical protein SORBI_002G268700	Sorghum bicolor
	m54066_180123_074909/63636389/31_2508_CCS	2	0	hypothetical protein SORBI_002G275100	Sorghum bicolor
	m54066_180123_074909/9569171/31_2601_CCS	2	0	hypothetical protein SORBI_002G275100	Sorghum bicolor
	m54066_180124_021957/16711855/31_3010_CCS	2	9.20699e-154	hypothetical protein SORBI_002G275100	Sorghum bicolor
	m54066_180124_021957/53543665/2645_57_CCS	2	0	hypothetical protein SORBI_002G275100	Sorghum bicolor
	m54066_180124_225419/49808081/30_1306_CCS	2	3.15643e-140	hypothetical protein SORBI_002G281000	Sorghum bicolor
	m54066_180124_021957/27787385/2122_59_CCS	3	0	hypothetical protein SORBI_002G293500	Sorghum bicolor
	m54066_180124_123421/34538338/2054_57_CCS	2	0	hypothetical protein SORBI_002G301200	Sorghum bicolor
	m54066_180124_021957/7930705/31_2417_CCS	2	0	hypothetical protein SORBI_002G304100	Sorghum bicolor
	m54066_180124_123421/70517322/31_2555_CCS	3	0	hypothetical protein SORBI_002G309400	Sorghum bicolor
	m54066_180124_123421/29491885/31_3443_CCS	2	0	hypothetical protein SORBI_002G311100	Sorghum bicolor
	m54066_180123_074909/44105863/30_2805_CCS	2	0	hypothetical protein SORBI_002G316700	Sorghum bicolor
	m54066_180124_123421/33357918/31_1623_CCS	2	0	hypothetical protein SORBI_002G316700	Sorghum bicolor
	m54066_180124_123421/43385692/1413_57_CCS	2	0	hypothetical protein SORBI_002G316700	Sorghum bicolor
	m54066_180124_123421/50200698/1622_122_CCS	2	0	hypothetical protein SORBI_002G316700	Sorghum bicolor
	m54066_180124_123421/7668105/1477_58_CCS	2	0	hypothetical protein SORBI_002G316700	Sorghum bicolor
	m54066_180124_225419/19989456/31_1403_CCS	2	0	hypothetical protein SORBI_002G316700	Sorghum bicolor
	m54066_180124_225419/37683513/31_1512_CCS	2	0	hypothetical protein SORBI_002G316700	Sorghum bicolor
	m54066_180124_225419/74908474/31_1581_CCS	2	0	hypothetical protein SORBI_002G316700	Sorghum bicolor
	m54066_180123_074909/17105344/1596_57_CCS	3	0	hypothetical protein SORBI_002G316700	Sorghum bicolor
	m54066_180124_225419/26018021/31_1549_CCS	3	0	hypothetical protein SORBI_002G316700	Sorghum bicolor
	m54066_180124_225419/54264824/1608_37_CCS	3	0	hypothetical protein SORBI_002G316700	Sorghum bicolor
	m54066_180124_225419/63832954/31_1514_CCS	3	0	hypothetical protein SORBI_002G316700	Sorghum bicolor
	m54066_180123_074909/17891983/31_2211_CCS	2	0	hypothetical protein SORBI_002G328100	Sorghum bicolor
	m54066_180123_074909/5439832/2209_57_CCS	2	0	hypothetical protein SORBI_002G328100	Sorghum bicolor
	m54066_180124_123421/52036500/2660_56_CCS	2	0	hypothetical protein SORBI_002G328100	Sorghum bicolor
	m54066_180124_123421/69927696/31_1784_CCS	2	0	hypothetical protein SORBI_002G331100	Sorghum bicolor
	m54066_180124_123421/22347895/31_1335_CCS	2	1.11077e-63	hypothetical protein SORBI_002G340900	Sorghum bicolor
	m54066_180124_123421/18023160/3289_58_CCS	2	6.79725e-135	hypothetical protein SORBI_002G350300	Sorghum bicolor
	m54066_180124_123421/34144395/31_3203_CCS	2	8.1501e-134	hypothetical protein SORBI_002G350300	Sorghum bicolor
	m54066_180123_074909/25493950/2399_54_CCS	2	0	hypothetical protein SORBI_002G356900	Sorghum bicolor
	m54066_180124_225419/19923814/31_2673_CCS	2	0	hypothetical protein SORBI_002G356900	Sorghum bicolor
	m54066_180124_123421/22479006/31_2788_CCS	3	0	hypothetical protein SORBI_002G356900	Sorghum bicolor
	m54066_180124_021957/31064795/31_1761_CCS	2	4.60645e-139	hypothetical protein SORBI_002G359900	Sorghum bicolor
	m54066_180124_123421/45940944/1716_104_CCS	2	0	hypothetical protein SORBI_002G366300	Sorghum bicolor
	m54066_180124_123421/19333465/31_1742_CCS	2	6.97235e-99	hypothetical protein SORBI_002G376400	Sorghum bicolor
	m54066_180124_123421/12124613/3965_57_CCS	2	0	hypothetical protein SORBI_002G401500	Sorghum bicolor
	m54066_180124_021957/63111940/31_1324_CCS	2	1.44442e-163	hypothetical protein SORBI_002G419100	Sorghum bicolor
	m54066_180123_074909/22479110/2030_56_CCS	4	0	hypothetical protein SORBI_002G420900	Sorghum bicolor
	m54066_180124_123421/37618093/3016_55_CCS	2	0	hypothetical protein SORBI_003G017100	Sorghum bicolor
	m54066_180123_074909/51249371/2103_56_CCS	2	0	hypothetical protein SORBI_003G021500	Sorghum bicolor
	m54066_180123_074909/51839322/2040_54_CCS	2	0	hypothetical protein SORBI_003G021500	Sorghum bicolor
	m54066_180124_225419/56557915/2108_57_CCS	2	0	hypothetical protein SORBI_003G021500	Sorghum bicolor
	m54066_180124_123421/8847909/31_1945_CCS	3	1.60728e-88	hypothetical protein SORBI_003G035700	Sorghum bicolor
	m54066_180124_225419/32965507/31_2999_CCS	3	0	hypothetical protein SORBI_003G039900	Sorghum bicolor
	m54066_180124_123421/6685473/31_1826_CCS	2	0	hypothetical protein SORBI_003G045600	Sorghum bicolor
	m54066_180124_123421/27394156/1478_108_CCS	2	0	hypothetical protein SORBI_003G053400	Sorghum bicolor
	m54066_180124_225419/29950557/31_1513_CCS	3	0	hypothetical protein SORBI_003G068600	Sorghum bicolor
	m54066_180124_021957/46072045/1526_138_CCS	2	0	hypothetical protein SORBI_003G076500	Sorghum bicolor
	m54066_180124_225419/29622988/1945_55_CCS	2	0	hypothetical protein SORBI_003G076500	Sorghum bicolor
	m54066_180124_021957/66716613/2667_57_CCS	2	0	hypothetical protein SORBI_003G087000	Sorghum bicolor
	m54066_180124_123421/27787866/31_2350_CCS	2	0	hypothetical protein SORBI_003G087000	Sorghum bicolor
	m54066_180124_123421/63308184/31_1537_CCS	2	4.69445e-35	hypothetical protein SORBI_003G093900	Sorghum bicolor
	m54066_180123_074909/43254577/2553_57_CCS	2	0	hypothetical protein SORBI_003G124700	Sorghum bicolor
	m54066_180124_021957/13173400/31_2311_CCS	2	0	hypothetical protein SORBI_003G124700	Sorghum bicolor
	m54066_180124_123421/64619037/31_3145_CCS	2	4.11873e-124	hypothetical protein SORBI_003G134400	Sorghum bicolor
	m54066_180124_021957/17957446/2160_57_CCS	2	0	hypothetical protein SORBI_003G139800	Sorghum bicolor
	m54066_180124_123421/38863261/1569_56_CCS	2	0	hypothetical protein SORBI_003G139800	Sorghum bicolor
	m54066_180124_225419/25953191/1661_57_CCS	2	0	hypothetical protein SORBI_003G139800	Sorghum bicolor
	m54066_180124_225419/71893254/30_1841_CCS	2	0	hypothetical protein SORBI_003G141100	Sorghum bicolor
	m54066_180124_123421/58852220/31_1493_CCS	3	0	hypothetical protein SORBI_003G142800	Sorghum bicolor
	m54066_180124_021957/13632380/31_3528_CCS	2	0	hypothetical protein SORBI_003G155100	Sorghum bicolor
	m54066_180124_021957/38338967/31_1776_CCS	2	0	hypothetical protein SORBI_003G160800	Sorghum bicolor
	m54066_180124_225419/62259522/1992_251_CCS	3	0	hypothetical protein SORBI_003G160800	Sorghum bicolor
	m54066_180123_074909/24970179/30_2320_CCS	2	0	hypothetical protein SORBI_003G166200	Sorghum bicolor
	m54066_180123_074909/45613283/2341_57_CCS	2	0	hypothetical protein SORBI_003G166200	Sorghum bicolor
	m54066_180123_074909/53936803/31_2441_CCS	2	0	hypothetical protein SORBI_003G166200	Sorghum bicolor
	m54066_180123_074909/59245499/2441_56_CCS	2	0	hypothetical protein SORBI_003G166200	Sorghum bicolor
	m54066_180123_074909/8061744/2352_54_CCS	2	0	hypothetical protein SORBI_003G166200	Sorghum bicolor
	m54066_180124_021957/11469291/31_2387_CCS	2	0	hypothetical protein SORBI_003G166200	Sorghum bicolor
	m54066_180124_021957/55444305/30_2357_CCS	2	0	hypothetical protein SORBI_003G166200	Sorghum bicolor
	m54066_180124_123421/73597218/2381_56_CCS	2	0	hypothetical protein SORBI_003G166200	Sorghum bicolor
	m54066_180124_123421/47317190/2469_120_CCS	3	0	hypothetical protein SORBI_003G166200	Sorghum bicolor
	m54066_180124_225419/26477030/2373_54_CCS	3	0	hypothetical protein SORBI_003G166200	Sorghum bicolor
	m54066_180124_123421/12780224/2454_57_CCS	4	0	hypothetical protein SORBI_003G166200	Sorghum bicolor
	m54066_180124_225419/22085970/31_2695_CCS	2	0	hypothetical protein SORBI_003G186800	Sorghum bicolor
	m54066_180124_123421/22872749/31_2333_CCS	2	8.71762e-69	hypothetical protein SORBI_003G218500	Sorghum bicolor
	m54066_180124_123421/50856304/31_2412_CCS	2	1.22288e-68	hypothetical protein SORBI_003G218500	Sorghum bicolor
	m54066_180124_123421/6947103/31_2123_CCS	2	3.12088e-69	hypothetical protein SORBI_003G218500	Sorghum bicolor
	m54066_180124_225419/12518334/2064_54_CCS	2	1.96605e-69	hypothetical protein SORBI_003G218500	Sorghum bicolor
	m54066_180124_225419/15335690/31_2012_CCS	2	1.64323e-69	hypothetical protein SORBI_003G218500	Sorghum bicolor
	m54066_180124_225419/54264722/2745_56_CCS	2	3.11728e-68	hypothetical protein SORBI_003G218500	Sorghum bicolor
	m54066_180124_225419/70910300/2351_58_CCS	2	8.48934e-69	hypothetical protein SORBI_003G218500	Sorghum bicolor
	m54066_180124_225419/14876875/1474_55_CCS	2	0	hypothetical protein SORBI_003G222300	Sorghum bicolor
	m54066_180124_225419/55902975/31_1835_CCS	2	0	hypothetical protein SORBI_003G222300	Sorghum bicolor
	m54066_180124_021957/71107157/31_1652_CCS	3	0	hypothetical protein SORBI_003G222300	Sorghum bicolor
	m54066_180123_074909/23200072/1839_122_CCS	2	0	hypothetical protein SORBI_003G234200	Sorghum bicolor
	m54066_180124_123421/40370535/2874_163_CCS	2	1.04392e-158	hypothetical protein SORBI_003G234200	Sorghum bicolor
	m54066_180124_123421/50332305/1952_57_CCS	2	0	hypothetical protein SORBI_003G234200	Sorghum bicolor
	m54066_180124_123421/65929452/2107_57_CCS	2	0	hypothetical protein SORBI_003G234200	Sorghum bicolor
	m54066_180124_225419/26345902/3037_57_CCS	2	1.6012e-170	hypothetical protein SORBI_003G234200	Sorghum bicolor
	m54066_180124_225419/55771236/31_1948_CCS	2	6.50834e-139	hypothetical protein SORBI_003G234200	Sorghum bicolor
	m54066_180123_074909/23004087/30_3004_CCS	3	2.60583e-144	hypothetical protein SORBI_003G234200	Sorghum bicolor
	m54066_180124_021957/30737113/2029_58_CCS	3	0	hypothetical protein SORBI_003G234200	Sorghum bicolor
	m54066_180124_021957/43516399/2771_55_CCS	3	1.65504e-145	hypothetical protein SORBI_003G234200	Sorghum bicolor
	m54066_180124_021957/70844879/1959_125_CCS	3	0	hypothetical protein SORBI_003G234200	Sorghum bicolor
	m54066_180124_123421/28050324/31_1793_CCS	3	0	hypothetical protein SORBI_003G234200	Sorghum bicolor
	m54066_180124_123421/71238137/2099_57_CCS	3	0	hypothetical protein SORBI_003G234200	Sorghum bicolor
	m54066_180124_225419/70582805/31_2439_CCS	3	1.88933e-150	hypothetical protein SORBI_003G234200	Sorghum bicolor
	m54066_180124_123421/11666312/2161_57_CCS	2	0	hypothetical protein SORBI_003G236000	Sorghum bicolor
	m54066_180124_225419/45155155/2958_61_CCS	2	0	hypothetical protein SORBI_003G249600	Sorghum bicolor
	m54066_180123_074909/42467522/30_1623_CCS	2	0	hypothetical protein SORBI_003G253300	Sorghum bicolor
	m54066_180123_074909/7209698/31_1491_CCS	2	0	hypothetical protein SORBI_003G253300	Sorghum bicolor
	m54066_180124_021957/60883552/1606_57_CCS	2	0	hypothetical protein SORBI_003G253300	Sorghum bicolor
	m54066_180124_123421/52691268/31_1524_CCS	2	0	hypothetical protein SORBI_003G253300	Sorghum bicolor
	m54066_180123_074909/10945327/31_3283_CCS	3	0	hypothetical protein SORBI_003G277800	Sorghum bicolor
	m54066_180124_123421/24641782/31_1969_CCS	3	0	hypothetical protein SORBI_003G287900	Sorghum bicolor
	m54066_180124_123421/45089273/2562_56_CCS	2	0	hypothetical protein SORBI_003G293000	Sorghum bicolor
	m54066_180124_225419/47645419/31_3095_CCS	3	0	hypothetical protein SORBI_003G298600	Sorghum bicolor
	m54066_180123_074909/13894520/31_2045_CCS	2	0	hypothetical protein SORBI_003G303900	Sorghum bicolor
	m54066_180124_021957/17826757/1624_60_CCS	2	0	hypothetical protein SORBI_003G306200	Sorghum bicolor
	m54066_180123_074909/23921649/2365_58_CCS	2	7.34779e-167	hypothetical protein SORBI_003G308200	Sorghum bicolor
	m54066_180123_074909/74055991/30_2129_CCS	3	0	hypothetical protein SORBI_003G336000	Sorghum bicolor
	m54066_180123_074909/24183293/31_3670_CCS	2	0	hypothetical protein SORBI_003G336700	Sorghum bicolor
	m54066_180123_074909/45285947/31_2182_CCS	2	1.63325e-129	hypothetical protein SORBI_003G346000	Sorghum bicolor
	m54066_180124_225419/19529899/31_2095_CCS	2	0	hypothetical protein SORBI_003G346000	Sorghum bicolor
	m54066_180124_123421/48431742/31_2402_CCS	2	0	hypothetical protein SORBI_003G354100	Sorghum bicolor
	m54066_180124_021957/34341146/31_2595_CCS	2	0	hypothetical protein SORBI_003G358100	Sorghum bicolor
	m54066_180124_021957/59899983/2861_59_CCS	2	0	hypothetical protein SORBI_003G372800	Sorghum bicolor
	m54066_180124_225419/20382607/1587_55_CCS	2	0	hypothetical protein SORBI_003G383500	Sorghum bicolor
	m54066_180124_225419/45351290/1520_57_CCS	2	0	hypothetical protein SORBI_003G383500	Sorghum bicolor
	m54066_180124_123421/6750360/31_2816_CCS	2	0	hypothetical protein SORBI_003G388100	Sorghum bicolor
	m54066_180123_074909/33620601/2623_239_CCS	3	0	hypothetical protein SORBI_003G392000	Sorghum bicolor
	m54066_180124_123421/57672479/1420_57_CCS	2	0	hypothetical protein SORBI_003G403800	Sorghum bicolor
	m54066_180124_225419/67371168/1415_58_CCS	2	0	hypothetical protein SORBI_003G403800	Sorghum bicolor
	m54066_180123_074909/11796754/2360_56_CCS	2	0	hypothetical protein SORBI_003G404400	Sorghum bicolor
	m54066_180124_021957/24248613/31_1712_CCS	2	0	hypothetical protein SORBI_003G410500	Sorghum bicolor
	m54066_180123_074909/9961663/1430_59_CCS	2	6.07694e-141	hypothetical protein SORBI_003G411000	Sorghum bicolor
	m54066_180124_021957/48890219/3327_57_CCS	2	0	hypothetical protein SORBI_003G411900	Sorghum bicolor
	m54066_180124_123421/50463732/1764_57_CCS	2	7.78483e-70	hypothetical protein SORBI_003G415900	Sorghum bicolor
	m54066_180124_225419/58196216/1373_156_CCS	2	2.15386e-87	hypothetical protein SORBI_003G416300	Sorghum bicolor
	m54066_180123_074909/69600099/29_1851_CCS	2	3.56098e-125	hypothetical protein SORBI_003G416900	Sorghum bicolor
	m54066_180124_021957/53871456/30_2153_CCS	2	0	hypothetical protein SORBI_003G422900	Sorghum bicolor
	m54066_180124_225419/29164344/31_1803_CCS	2	0	hypothetical protein SORBI_003G422900	Sorghum bicolor
	m54066_180124_123421/28181174/2182_162_CCS	2	1.76574e-105	hypothetical protein SORBI_003G431900	Sorghum bicolor
	m54066_180124_123421/16384344/2246_57_CCS	2	0	hypothetical protein SORBI_003G445400	Sorghum bicolor
	m54066_180124_021957/49807617/30_2187_CCS	2	0	hypothetical protein SORBI_004G001300	Sorghum bicolor
	m54066_180124_123421/15139416/31_1612_CCS	2	0	hypothetical protein SORBI_004G001300	Sorghum bicolor
	m54066_180124_123421/26149650/1702_118_CCS	2	0	hypothetical protein SORBI_004G001300	Sorghum bicolor
	m54066_180124_123421/28573773/1531_57_CCS	2	0	hypothetical protein SORBI_004G001300	Sorghum bicolor
	m54066_180124_123421/44237497/31_2154_CCS	2	0	hypothetical protein SORBI_004G001300	Sorghum bicolor
	m54066_180124_123421/65274601/1687_268_CCS	2	0	hypothetical protein SORBI_004G001300	Sorghum bicolor
	m54066_180124_225419/20185168/31_1575_CCS	2	0	hypothetical protein SORBI_004G001300	Sorghum bicolor
	m54066_180124_225419/57737404/31_1531_CCS	2	0	hypothetical protein SORBI_004G001300	Sorghum bicolor
	m54066_180124_021957/45744813/1619_57_CCS	3	0	hypothetical protein SORBI_004G001300	Sorghum bicolor
	m54066_180124_123421/21234535/1582_59_CCS	3	0	hypothetical protein SORBI_004G001300	Sorghum bicolor
	m54066_180124_123421/31720184/1655_157_CCS	3	0	hypothetical protein SORBI_004G001300	Sorghum bicolor
	m54066_180124_225419/26346097/31_2768_CCS	2	0	hypothetical protein SORBI_004G007800	Sorghum bicolor
	m54066_180124_123421/53477503/31_2100_CCS	2	1.1134e-117	hypothetical protein SORBI_004G012100	Sorghum bicolor
	m54066_180124_021957/26346424/2858_58_CCS	2	0	hypothetical protein SORBI_004G015700	Sorghum bicolor
	m54066_180124_021957/9044285/2580_57_CCS	2	0	hypothetical protein SORBI_004G015700	Sorghum bicolor
	m54066_180124_225419/31916768/31_1983_CCS	2	0	hypothetical protein SORBI_004G025000	Sorghum bicolor
	m54066_180124_021957/45744802/2163_52_CCS	2	0	hypothetical protein SORBI_004G043200	Sorghum bicolor
	m54066_180124_123421/52036217/2108_57_CCS	2	0	hypothetical protein SORBI_004G043200	Sorghum bicolor
	m54066_180124_123421/9109775/2064_55_CCS	2	0	hypothetical protein SORBI_004G043200	Sorghum bicolor
	m54066_180123_074909/14090694/30_2492_CCS	2	0	hypothetical protein SORBI_004G046500	Sorghum bicolor
	m54066_180124_123421/67567857/31_2398_CCS	2	0	hypothetical protein SORBI_004G046500	Sorghum bicolor
	m54066_180123_074909/32506299/31_1572_CCS	2	1.3668e-169	hypothetical protein SORBI_004G067100, partial	Sorghum bicolor
	m54066_180124_123421/29164148/30_2367_CCS	3	1.05141e-99	hypothetical protein SORBI_004G067100, partial	Sorghum bicolor
	m54066_180124_123421/15008277/30_1943_CCS	2	0	hypothetical protein SORBI_004G067700	Sorghum bicolor
	m54066_180124_123421/64094756/2550_58_CCS	2	0	hypothetical protein SORBI_004G068100	Sorghum bicolor
	m54066_180124_123421/70189756/2717_57_CCS	2	0	hypothetical protein SORBI_004G078600	Sorghum bicolor
	m54066_180124_225419/23593556/31_2484_CCS	2	0	hypothetical protein SORBI_004G078600	Sorghum bicolor
	m54066_180124_123421/52888221/31_1624_CCS	2	0	hypothetical protein SORBI_004G082600	Sorghum bicolor
	m54066_180124_225419/69665672/1820_57_CCS	3	0	hypothetical protein SORBI_004G082600	Sorghum bicolor
	m54066_180124_123421/6750876/3733_109_CCS	2	4.45768e-77	hypothetical protein SORBI_004G086200	Sorghum bicolor
	m54066_180124_225419/36176155/31_2609_CCS	4	0	hypothetical protein SORBI_004G087500	Sorghum bicolor
	m54066_180124_021957/52035970/31_1414_CCS	2	2.91613e-166	hypothetical protein SORBI_004G087600	Sorghum bicolor
	m54066_180123_074909/55967862/31_2354_CCS	2	0	hypothetical protein SORBI_004G103400	Sorghum bicolor
	m54066_180124_021957/15925484/31_1718_CCS	2	0	hypothetical protein SORBI_004G112100	Sorghum bicolor
	m54066_180124_021957/17498283/31_1665_CCS	2	0	hypothetical protein SORBI_004G112100	Sorghum bicolor
	m54066_180124_021957/36307102/31_2099_CCS	2	0	hypothetical protein SORBI_004G112100	Sorghum bicolor
	m54066_180124_225419/8651107/31_1333_CCS	2	0	hypothetical protein SORBI_004G112100	Sorghum bicolor
	m54066_180123_074909/9241127/1889_151_CCS	3	0	hypothetical protein SORBI_004G112100	Sorghum bicolor
	m54066_180124_021957/38207910/1861_58_CCS	3	0	hypothetical protein SORBI_004G112100	Sorghum bicolor
	m54066_180124_021957/57606488/2612_135_CCS	2	0	hypothetical protein SORBI_004G127400	Sorghum bicolor
	m54066_180124_123421/52691605/3221_57_CCS	2	4.47151e-59	hypothetical protein SORBI_004G168500	Sorghum bicolor
	m54066_180124_225419/42205779/1266_88_CCS	3	8.86621e-110	hypothetical protein SORBI_004G168500	Sorghum bicolor
	m54066_180124_225419/59179790/3046_54_CCS	9	7.62484e-73	hypothetical protein SORBI_004G168500	Sorghum bicolor
	m54066_180124_021957/36438266/31_1939_CCS	2	0	hypothetical protein SORBI_004G175500	Sorghum bicolor
	m54066_180123_074909/16580952/2625_62_CCS	2	0	hypothetical protein SORBI_004G179400	Sorghum bicolor
	m54066_180124_123421/12125061/31_2322_CCS	2	0	hypothetical protein SORBI_004G179400	Sorghum bicolor
	m54066_180124_225419/24773320/2874_56_CCS	2	1.25296e-127	hypothetical protein SORBI_004G190900	Sorghum bicolor
	m54066_180124_123421/73990959/2697_54_CCS	3	0	hypothetical protein SORBI_004G198600	Sorghum bicolor
	m54066_180123_074909/66191848/1839_56_CCS	2	0	hypothetical protein SORBI_004G202500	Sorghum bicolor
	m54066_180124_225419/47120703/31_1890_CCS	2	0	hypothetical protein SORBI_004G202500	Sorghum bicolor
	m54066_180124_021957/57606882/2104_58_CCS	2	0	hypothetical protein SORBI_004G204900	Sorghum bicolor
	m54066_180124_123421/34931502/31_2190_CCS	2	0	hypothetical protein SORBI_004G204900	Sorghum bicolor
	m54066_180124_123421/25886905/2527_58_CCS	2	0	hypothetical protein SORBI_004G213600	Sorghum bicolor
	m54066_180124_123421/40174237/31_2459_CCS	2	0	hypothetical protein SORBI_004G213600	Sorghum bicolor
	m54066_180124_123421/65077654/31_2553_CCS	2	0	hypothetical protein SORBI_004G213600	Sorghum bicolor
	m54066_180124_225419/20971854/2526_56_CCS	2	0	hypothetical protein SORBI_004G213600	Sorghum bicolor
	m54066_180124_225419/29426120/31_2535_CCS	2	0	hypothetical protein SORBI_004G213600	Sorghum bicolor
	m54066_180124_225419/65339994/31_2529_CCS	3	0	hypothetical protein SORBI_004G213600	Sorghum bicolor
	m54066_180124_123421/55706327/31_3915_CCS	2	0	hypothetical protein SORBI_004G217500, partial	Sorghum bicolor
	m54066_180124_225419/7406361/3942_57_CCS	4	0	hypothetical protein SORBI_004G217500, partial	Sorghum bicolor
	m54066_180124_021957/6881473/31_2725_CCS	2	0	hypothetical protein SORBI_004G226600	Sorghum bicolor
	m54066_180124_123421/32899327/1594_57_CCS	2	0	hypothetical protein SORBI_004G227700	Sorghum bicolor
	m54066_180124_225419/16122338/1612_57_CCS	2	0	hypothetical protein SORBI_004G227700	Sorghum bicolor
	m54066_180124_225419/32833682/31_1599_CCS	2	0	hypothetical protein SORBI_004G227700	Sorghum bicolor
	m54066_180124_123421/18088366/31_2038_CCS	2	0	hypothetical protein SORBI_004G237100	Sorghum bicolor
	m54066_180123_074909/9372318/2302_49_CCS	2	0	hypothetical protein SORBI_004G244600	Sorghum bicolor
	m54066_180124_021957/71827988/3492_57_CCS	2	0	hypothetical protein SORBI_004G250700	Sorghum bicolor
	m54066_180124_123421/37487529/2561_56_CCS	2	0	hypothetical protein SORBI_004G257100	Sorghum bicolor
	m54066_180124_021957/71369643/31_2169_CCS	2	8.34543e-152	hypothetical protein SORBI_004G267700	Sorghum bicolor
	m54066_180124_123421/52822927/1520_60_CCS	2	0	hypothetical protein SORBI_004G267700	Sorghum bicolor
	m54066_180124_225419/59048306/31_1526_CCS	2	0	hypothetical protein SORBI_004G267700	Sorghum bicolor
	m54066_180124_123421/30998678/1583_56_CCS	3	0	hypothetical protein SORBI_004G267700	Sorghum bicolor
	m54066_180124_123421/49741991/1351_58_CCS	3	4.37703e-171	hypothetical protein SORBI_004G269800	Sorghum bicolor
	m54066_180124_225419/73466495/31_2105_CCS	5	1.06468e-149	hypothetical protein SORBI_004G272100	Sorghum bicolor
	m54066_180123_074909/67371235/3162_57_CCS	2	7.7998e-133	hypothetical protein SORBI_004G281800	Sorghum bicolor
	m54066_180124_021957/59310728/1629_60_CCS	2	4.55248e-167	hypothetical protein SORBI_004G281800	Sorghum bicolor
	m54066_180124_123421/33030456/2714_53_CCS	2	0	hypothetical protein SORBI_004G296000	Sorghum bicolor
	m54066_180124_021957/45809840/3381_55_CCS	2	0	hypothetical protein SORBI_004G301200	Sorghum bicolor
	m54066_180124_021957/29361103/30_2274_CCS	2	0	hypothetical protein SORBI_004G303800	Sorghum bicolor
	m54066_180124_123421/36372832/31_1288_CCS	2	3.28906e-137	hypothetical protein SORBI_004G306500	Sorghum bicolor
	m54066_180124_123421/59245092/1260_56_CCS	2	1.30012e-146	hypothetical protein SORBI_004G306500	Sorghum bicolor
	m54066_180123_074909/38338760/3106_59_CCS	2	0	hypothetical protein SORBI_004G307100	Sorghum bicolor
	m54066_180124_123421/28508394/1917_58_CCS	2	0	hypothetical protein SORBI_004G314500	Sorghum bicolor
	m54066_180124_021957/13894576/1910_57_CCS	3	0	hypothetical protein SORBI_004G331700	Sorghum bicolor
	m54066_180124_021957/68551119/31_2480_CCS	3	0	hypothetical protein SORBI_004G331700	Sorghum bicolor
	m54066_180124_123421/49611438/31_1912_CCS	3	1.93341e-167	hypothetical protein SORBI_004G331700	Sorghum bicolor
	m54066_180124_225419/37093718/1828_54_CCS	2	0	hypothetical protein SORBI_004G333400	Sorghum bicolor
	m54066_180124_225419/62193798/31_1786_CCS	2	0	hypothetical protein SORBI_004G333400	Sorghum bicolor
	m54066_180124_225419/74514822/2030_57_CCS	2	0	hypothetical protein SORBI_004G348300	Sorghum bicolor
	m54066_180124_123421/17171138/1535_58_CCS	2	0	hypothetical protein SORBI_004G359600	Sorghum bicolor
	m54066_180124_225419/31195517/31_1991_CCS	2	0	hypothetical protein SORBI_004G359600	Sorghum bicolor
	m54066_180124_021957/64291232/2381_65_CCS	3	0	hypothetical protein SORBI_005G005400	Sorghum bicolor
	m54066_180124_123421/32506592/2889_56_CCS	2	0	hypothetical protein SORBI_005G020300	Sorghum bicolor
	m54066_180124_123421/43779048/1366_54_CCS	2	2.43124e-79	hypothetical protein SORBI_005G021600	Sorghum bicolor
	m54066_180124_225419/6423352/1350_56_CCS	4	1.09265e-97	hypothetical protein SORBI_005G021600	Sorghum bicolor
	m54066_180124_225419/44827156/31_1607_CCS	2	4.22544e-158	hypothetical protein SORBI_005G028900	Sorghum bicolor
	m54066_180124_021957/57279105/2951_196_CCS	2	0	hypothetical protein SORBI_005G045000	Sorghum bicolor
	m54066_180124_123421/13697736/31_3766_CCS	2	0	hypothetical protein SORBI_005G045300	Sorghum bicolor
	m54066_180124_225419/20906548/31_1788_CCS	2	0	hypothetical protein SORBI_005G064800	Sorghum bicolor
	m54066_180124_225419/60031880/1925_58_CCS	2	0	hypothetical protein SORBI_005G064800	Sorghum bicolor
	m54066_180124_123421/71107349/31_1969_CCS	3	0	hypothetical protein SORBI_005G064800	Sorghum bicolor
	m54066_180124_123421/64225930/2008_55_CCS	2	0	hypothetical protein SORBI_005G074400	Sorghum bicolor
	m54066_180124_021957/7012710/1667_57_CCS	2	6.80937e-36	hypothetical protein SORBI_005G099200	Sorghum bicolor
	m54066_180124_123421/55247014/1802_60_CCS	2	8.98372e-36	hypothetical protein SORBI_005G099200	Sorghum bicolor
	m54066_180124_123421/56033953/31_1730_CCS	2	8.08344e-36	hypothetical protein SORBI_005G099200	Sorghum bicolor
	m54066_180124_021957/18612851/30_2992_CCS	3	7.27512e-35	hypothetical protein SORBI_005G099200	Sorghum bicolor
	m54066_180124_021957/48169286/2652_58_CCS	2	0	hypothetical protein SORBI_005G101200	Sorghum bicolor
	m54066_180124_225419/50463491/31_2421_CCS	2	0	hypothetical protein SORBI_005G105000	Sorghum bicolor
	m54066_180124_225419/64421980/3387_54_CCS	2	0	hypothetical protein SORBI_005G105000	Sorghum bicolor
	m54066_180124_021957/20578496/3015_55_CCS	2	0	hypothetical protein SORBI_005G105300	Sorghum bicolor
	m54066_180124_123421/19923654/31_2629_CCS	2	0	hypothetical protein SORBI_005G115500	Sorghum bicolor
	m54066_180124_123421/16450530/31_2424_CCS	2	0	hypothetical protein SORBI_005G118400	Sorghum bicolor
	m54066_180124_123421/29688533/31_2736_CCS	2	0	hypothetical protein SORBI_005G118500	Sorghum bicolor
	m54066_180124_225419/58261892/2873_58_CCS	3	0	hypothetical protein SORBI_005G118500	Sorghum bicolor
	m54066_180124_021957/31523617/26_3302_CCS	3	0	hypothetical protein SORBI_005G132000	Sorghum bicolor
	m54066_180123_074909/48038098/31_2127_CCS	2	0	hypothetical protein SORBI_005G160400	Sorghum bicolor
	m54066_180124_123421/69403621/30_1824_CCS	3	0	hypothetical protein SORBI_005G160400	Sorghum bicolor
	m54066_180124_021957/63832639/2311_56_CCS	2	0	hypothetical protein SORBI_005G175500	Sorghum bicolor
	m54066_180123_074909/8782480/31_2075_CCS	2	2.92003e-21	hypothetical protein SORBI_005G195400	Sorghum bicolor
	m54066_180123_074909/60621365/2188_55_CCS	2	0	hypothetical protein SORBI_005G207000	Sorghum bicolor
	m54066_180124_021957/31851178/2259_56_CCS	2	0	hypothetical protein SORBI_005G207000	Sorghum bicolor
	m54066_180124_021957/42468200/2261_128_CCS	2	0	hypothetical protein SORBI_005G207000	Sorghum bicolor
	m54066_180124_021957/8717243/2199_57_CCS	2	0	hypothetical protein SORBI_005G207000	Sorghum bicolor
	m54066_180124_225419/61276459/2650_56_CCS	2	6.66719e-14	hypothetical protein SORBI_005G210900	Sorghum bicolor
	m54066_180124_225419/65667694/31_2156_CCS	2	6.5538e-98	hypothetical protein SORBI_005G212500	Sorghum bicolor
	m54066_180124_123421/50004957/2827_53_CCS	2	0	hypothetical protein SORBI_005G217000	Sorghum bicolor
	m54066_180124_225419/5570694/1862_57_CCS	2	0	hypothetical protein SORBI_005G217900	Sorghum bicolor
	m54066_180124_021957/73859204/31_3002_CCS	2	0	hypothetical protein SORBI_005G229800	Sorghum bicolor
	m54066_180123_074909/71106952/3288_56_CCS	2	0	hypothetical protein SORBI_006G000100	Sorghum bicolor
	m54066_180124_123421/15008534/1997_56_CCS	2	0	hypothetical protein SORBI_006G010900	Sorghum bicolor
	m54066_180124_123421/70648004/31_1322_CCS	4	2.06802e-70	hypothetical protein SORBI_006G024500	Sorghum bicolor
	m54066_180124_021957/19726686/2749_57_CCS	2	3.69519e-141	hypothetical protein SORBI_006G038500	Sorghum bicolor
	m54066_180124_021957/30343879/30_3234_CCS	2	0	hypothetical protein SORBI_006G041600	Sorghum bicolor
	m54066_180124_021957/45810005/31_3130_CCS	2	0	hypothetical protein SORBI_006G041600	Sorghum bicolor
	m54066_180123_074909/17236225/30_1973_CCS	2	0	hypothetical protein SORBI_006G053700	Sorghum bicolor
	m54066_180124_225419/64815862/31_1326_CCS	3	8.95787e-24	hypothetical protein SORBI_006G060200	Sorghum bicolor
	m54066_180124_021957/17236754/2104_78_CCS	2	0	hypothetical protein SORBI_006G062500	Sorghum bicolor
	m54066_180124_225419/53543341/31_2031_CCS	2	0	hypothetical protein SORBI_006G062500	Sorghum bicolor
	m54066_180124_123421/36307012/2284_58_CCS	4	0	hypothetical protein SORBI_006G062500	Sorghum bicolor
	m54066_180124_021957/24839011/31_2681_CCS	2	0	hypothetical protein SORBI_006G064600	Sorghum bicolor
	m54066_180124_123421/15270836/31_2711_CCS	2	0	hypothetical protein SORBI_006G097500	Sorghum bicolor
	m54066_180124_123421/23528403/31_2518_CCS	2	0	hypothetical protein SORBI_006G097500	Sorghum bicolor
	m54066_180124_123421/52560851/31_1315_CCS	3	8.42379e-157	hypothetical protein SORBI_006G109700	Sorghum bicolor
	m54066_180124_225419/15728793/32_2754_CCS	2	0	hypothetical protein SORBI_006G116100	Sorghum bicolor
	m54066_180124_123421/11010160/3248_54_CCS	2	0	hypothetical protein SORBI_006G128900	Sorghum bicolor
	m54066_180123_074909/7471654/2390_56_CCS	2	0	hypothetical protein SORBI_006G154800	Sorghum bicolor
	m54066_180124_021957/47841540/2067_55_CCS	2	0	hypothetical protein SORBI_006G154800	Sorghum bicolor
	m54066_180124_123421/9109988/1861_55_CCS	2	0	hypothetical protein SORBI_006G154800	Sorghum bicolor
	m54066_180123_074909/13762754/31_2332_CCS	5	0	hypothetical protein SORBI_006G154800	Sorghum bicolor
	m54066_180124_123421/71500402/2478_57_CCS	3	0	hypothetical protein SORBI_006G164300	Sorghum bicolor
	m54066_180123_074909/60752217/1447_54_CCS	2	0	hypothetical protein SORBI_006G173600	Sorghum bicolor
	m54066_180124_021957/68486056/1388_56_CCS	2	0	hypothetical protein SORBI_006G173600	Sorghum bicolor
	m54066_180123_074909/10945249/1448_57_CCS	2	0	hypothetical protein SORBI_006G187100	Sorghum bicolor
	m54066_180123_074909/65471015/1430_58_CCS	2	0	hypothetical protein SORBI_006G204000	Sorghum bicolor
	m54066_180124_021957/28378080/1538_55_CCS	2	0	hypothetical protein SORBI_006G204000	Sorghum bicolor
	m54066_180124_225419/7144186/31_1346_CCS	2	7.85464e-151	hypothetical protein SORBI_006G212800	Sorghum bicolor
	m54066_180124_123421/50659830/2039_57_CCS	2	0	hypothetical protein SORBI_006G222600	Sorghum bicolor
	m54066_180124_225419/13435482/31_1937_CCS	2	0	hypothetical protein SORBI_006G222600	Sorghum bicolor
	m54066_180124_225419/59048637/2531_58_CCS	4	0	hypothetical protein SORBI_006G222600	Sorghum bicolor
	m54066_180124_225419/53871578/3136_54_CCS	2	0	hypothetical protein SORBI_006G235800	Sorghum bicolor
	m54066_180124_123421/45154474/30_2494_CCS	3	3.50928e-174	hypothetical protein SORBI_006G242000	Sorghum bicolor
	m54066_180124_021957/17826692/31_2481_CCS	4	1.60214e-173	hypothetical protein SORBI_006G242000	Sorghum bicolor
	m54066_180124_123421/12976281/2960_58_CCS	2	0	hypothetical protein SORBI_006G250300	Sorghum bicolor
	m54066_180123_074909/49217848/31_1844_CCS	2	0	hypothetical protein SORBI_006G251500	Sorghum bicolor
	m54066_180124_021957/68812919/2016_56_CCS	2	0	hypothetical protein SORBI_006G251500	Sorghum bicolor
	m54066_180124_123421/42795373/2811_56_CCS	2	0	hypothetical protein SORBI_006G252900	Sorghum bicolor
	m54066_180124_225419/22741415/2495_55_CCS	2	0	hypothetical protein SORBI_006G255000	Sorghum bicolor
	m54066_180123_074909/60948565/1870_57_CCS	2	0	hypothetical protein SORBI_006G259700	Sorghum bicolor
	m54066_180124_123421/12386705/1990_116_CCS	2	0	hypothetical protein SORBI_006G259700	Sorghum bicolor
	m54066_180124_123421/24970051/31_1802_CCS	2	0	hypothetical protein SORBI_006G259700	Sorghum bicolor
	m54066_180124_123421/32505970/2474_55_CCS	2	0	hypothetical protein SORBI_006G259700	Sorghum bicolor
	m54066_180124_123421/22479503/31_1485_CCS	2	2.59192e-124	hypothetical protein SORBI_006G264300	Sorghum bicolor
	m54066_180124_225419/33882468/2084_60_CCS	3	1.49773e-164	hypothetical protein SORBI_006G269900	Sorghum bicolor
	m54066_180124_225419/71696536/1982_57_CCS	3	1.9548e-142	hypothetical protein SORBI_006G273000	Sorghum bicolor
	m54066_180124_123421/67765056/30_2132_CCS	4	0	hypothetical protein SORBI_006G278700	Sorghum bicolor
	m54066_180124_225419/62849296/31_1988_CCS	2	0	hypothetical protein SORBI_007G000400	Sorghum bicolor
	m54066_180124_021957/34668727/30_2266_CCS	2	0	hypothetical protein SORBI_007G005300	Sorghum bicolor
	m54066_180124_021957/70058489/2784_115_CCS	2	0	hypothetical protein SORBI_007G005300	Sorghum bicolor
	m54066_180123_074909/65667236/31_2167_CCS	2	0	hypothetical protein SORBI_007G007000	Sorghum bicolor
	m54066_180123_074909/25559878/1336_56_CCS	2	1.86643e-165	hypothetical protein SORBI_007G016600	Sorghum bicolor
	m54066_180124_225419/64160038/1668_56_CCS	3	0	hypothetical protein SORBI_007G025400	Sorghum bicolor
	m54066_180124_123421/35914667/1975_57_CCS	2	0	hypothetical protein SORBI_007G026500	Sorghum bicolor
	m54066_180124_225419/15860394/1917_61_CCS	2	0	hypothetical protein SORBI_007G026500	Sorghum bicolor
	m54066_180124_225419/38011400/31_2588_CCS	3	0	hypothetical protein SORBI_007G026500	Sorghum bicolor
	m54066_180124_021957/44892674/1422_58_CCS	2	2.22341e-11	hypothetical protein SORBI_007G034300	Sorghum bicolor
	m54066_180124_021957/50790674/1755_55_CCS	2	7.96141e-13	hypothetical protein SORBI_007G034300	Sorghum bicolor
	m54066_180124_123421/16909188/30_1379_CCS	2	2.68463e-13	hypothetical protein SORBI_007G034300	Sorghum bicolor
	m54066_180124_123421/30212932/30_1576_CCS	2	3.28943e-13	hypothetical protein SORBI_007G034300	Sorghum bicolor
	m54066_180124_021957/27001671/1714_171_CCS	3	6.38505e-13	hypothetical protein SORBI_007G034300	Sorghum bicolor
	m54066_180124_021957/40829277/30_1558_CCS	3	1.44285e-11	hypothetical protein SORBI_007G034300	Sorghum bicolor
	m54066_180124_225419/48628346/1621_56_CCS	4	3.39842e-13	hypothetical protein SORBI_007G034300	Sorghum bicolor
	m54066_180124_225419/56426898/2630_56_CCS	2	0	hypothetical protein SORBI_007G041500	Sorghum bicolor
	m54066_180124_123421/8848371/1204_57_CCS	2	0	hypothetical protein SORBI_007G052900	Sorghum bicolor
	m54066_180124_225419/48562275/2021_57_CCS	3	1.08089e-164	hypothetical protein SORBI_007G059200	Sorghum bicolor
	m54066_180124_021957/62194383/2053_58_CCS	4	0	hypothetical protein SORBI_007G059200	Sorghum bicolor
	m54066_180124_123421/14484086/30_2078_CCS	2	0	hypothetical protein SORBI_007G059900	Sorghum bicolor
	m54066_180123_074909/8913735/30_1629_CCS	2	0	hypothetical protein SORBI_007G061000	Sorghum bicolor
	m54066_180124_123421/22544917/31_2111_CCS	2	1.93016e-128	hypothetical protein SORBI_007G067700	Sorghum bicolor
	m54066_180124_123421/55181412/31_1311_CCS	3	6.49736e-178	hypothetical protein SORBI_007G069200	Sorghum bicolor
	m54066_180123_074909/25625364/2506_57_CCS	2	0	hypothetical protein SORBI_007G089300	Sorghum bicolor
	m54066_180123_074909/46727341/31_2127_CCS	2	0	hypothetical protein SORBI_007G093000, partial	Sorghum bicolor
	m54066_180124_021957/62980622/25_1997_CCS	2	0	hypothetical protein SORBI_007G093000, partial	Sorghum bicolor
	m54066_180124_021957/68878991/30_2017_CCS	2	0	hypothetical protein SORBI_007G093000, partial	Sorghum bicolor
	m54066_180124_225419/32572026/2208_56_CCS	2	0	hypothetical protein SORBI_007G093000, partial	Sorghum bicolor
	m54066_180124_225419/37159725/31_2137_CCS	2	0	hypothetical protein SORBI_007G093000, partial	Sorghum bicolor
	m54066_180123_074909/23790557/31_1890_CCS	3	0	hypothetical protein SORBI_007G093000, partial	Sorghum bicolor
	m54066_180124_123421/36503871/29_2071_CCS	3	0	hypothetical protein SORBI_007G093000, partial	Sorghum bicolor
	m54066_180124_123421/54722871/1810_57_CCS	2	0	hypothetical protein SORBI_007G111500	Sorghum bicolor
	m54066_180124_021957/16974325/31_1794_CCS	5	0	hypothetical protein SORBI_007G111500	Sorghum bicolor
	m54066_180124_225419/68354135/1576_60_CCS	2	0	hypothetical protein SORBI_007G120400	Sorghum bicolor
	m54066_180124_123421/59703830/1474_58_CCS	2	3.99645e-105	hypothetical protein SORBI_007G132600	Sorghum bicolor
	m54066_180123_074909/18809638/1633_57_CCS	2	0	hypothetical protein SORBI_007G134400	Sorghum bicolor
	m54066_180124_021957/45875475/1590_56_CCS	2	0	hypothetical protein SORBI_007G134400	Sorghum bicolor
	m54066_180124_225419/30278624/1899_55_CCS	2	2.58369e-155	hypothetical protein SORBI_007G134400	Sorghum bicolor
	m54066_180124_123421/74252847/31_2797_CCS	2	0	hypothetical protein SORBI_007G146600	Sorghum bicolor
	m54066_180123_074909/62390427/1567_56_CCS	2	0	hypothetical protein SORBI_007G161200	Sorghum bicolor
	m54066_180124_021957/48431892/31_1454_CCS	2	0	hypothetical protein SORBI_007G161200	Sorghum bicolor
	m54066_180124_021957/70452129/2264_58_CCS	2	0	hypothetical protein SORBI_007G190200	Sorghum bicolor
	m54066_180124_021957/72614430/2252_55_CCS	2	0	hypothetical protein SORBI_007G190200	Sorghum bicolor
	m54066_180124_225419/74515015/1961_207_CCS	2	0	hypothetical protein SORBI_007G203000	Sorghum bicolor
	m54066_180124_021957/54920011/31_1825_CCS	2	9.07165e-163	hypothetical protein SORBI_007G204900	Sorghum bicolor
	m54066_180124_123421/60489930/31_1889_CCS	2	0	hypothetical protein SORBI_007G205800	Sorghum bicolor
	m54066_180124_123421/59769760/1868_56_CCS	2	0	hypothetical protein SORBI_007G207400	Sorghum bicolor
	m54066_180124_123421/41025617/1694_55_CCS	2	3.53009e-169	hypothetical protein SORBI_007G207900	Sorghum bicolor
	m54066_180124_123421/12845934/31_2077_CCS	2	1.281e-106	hypothetical protein SORBI_007G209600	Sorghum bicolor
	m54066_180123_074909/39387606/3350_55_CCS	2	0	hypothetical protein SORBI_007G214300	Sorghum bicolor
	m54066_180124_225419/38142118/3985_55_CCS	2	6.67877e-141	hypothetical protein SORBI_007G214300	Sorghum bicolor
	m54066_180123_074909/13369534/31_2513_CCS	3	0	hypothetical protein SORBI_007G225900	Sorghum bicolor
	m54066_180124_021957/44892406/31_2872_CCS	2	0	hypothetical protein SORBI_008G002300	Sorghum bicolor
	m54066_180124_123421/57147884/1081_58_CCS	2	4.8725e-102	hypothetical protein SORBI_008G030100	Sorghum bicolor
	m54066_180124_021957/46924362/32_1634_CCS	2	2.9551e-117	hypothetical protein SORBI_008G033200	Sorghum bicolor
	m54066_180124_021957/71893739/31_1699_CCS	2	4.75805e-116	hypothetical protein SORBI_008G033200	Sorghum bicolor
	m54066_180124_225419/16646440/3247_54_CCS	2	6.52396e-111	hypothetical protein SORBI_008G033200	Sorghum bicolor
	m54066_180123_074909/63243122/2202_57_CCS	2	0	hypothetical protein SORBI_008G033600	Sorghum bicolor
	m54066_180124_225419/51249748/31_2497_CCS	2	0	hypothetical protein SORBI_008G049100	Sorghum bicolor
	m54066_180124_021957/51052775/1828_117_CCS	2	0	hypothetical protein SORBI_008G062200	Sorghum bicolor
	m54066_180123_074909/74384133/3293_59_CCS	2	0	hypothetical protein SORBI_008G081900	Sorghum bicolor
	m54066_180124_021957/18153833/31_2259_CCS	2	0	hypothetical protein SORBI_008G081900	Sorghum bicolor
	m54066_180124_021957/57082830/1829_55_CCS	2	0	hypothetical protein SORBI_008G081900	Sorghum bicolor
	m54066_180124_225419/64618987/3227_67_CCS	2	0	hypothetical protein SORBI_008G081900	Sorghum bicolor
	m54066_180124_225419/73203816/3093_56_CCS	2	0	hypothetical protein SORBI_008G081900	Sorghum bicolor
	m54066_180124_123421/51774067/30_1792_CCS	2	0	hypothetical protein SORBI_008G083200	Sorghum bicolor
	m54066_180124_225419/60621790/31_1625_CCS	2	4.54662e-163	hypothetical protein SORBI_008G104500	Sorghum bicolor
	m54066_180123_074909/13304622/31_2186_CCS	2	0	hypothetical protein SORBI_008G113000	Sorghum bicolor
	m54066_180123_074909/64619425/31_2067_CCS	2	2.52845e-164	hypothetical protein SORBI_008G113600	Sorghum bicolor
	m54066_180123_074909/68223479/2199_126_CCS	2	3.70799e-164	hypothetical protein SORBI_008G113600	Sorghum bicolor
	m54066_180124_021957/15008707/1812_54_CCS	2	0	hypothetical protein SORBI_008G113600	Sorghum bicolor
	m54066_180124_021957/73400945/2043_54_CCS	2	0	hypothetical protein SORBI_008G113600	Sorghum bicolor
	m54066_180124_225419/9765122/2110_57_CCS	2	5.03757e-128	hypothetical protein SORBI_008G133400	Sorghum bicolor
	m54066_180124_021957/69009588/31_1723_CCS	2	1.01339e-52	hypothetical protein SORBI_008G137600	Sorghum bicolor
	m54066_180124_021957/61080193/2547_54_CCS	2	0	hypothetical protein SORBI_008G145800	Sorghum bicolor
	m54066_180124_021957/7471272/31_2202_CCS	2	0	hypothetical protein SORBI_008G145800	Sorghum bicolor
	m54066_180124_225419/66716418/31_2049_CCS	2	0	hypothetical protein SORBI_008G145800	Sorghum bicolor
	m54066_180124_021957/45744750/2432_55_CCS	2	0	hypothetical protein SORBI_008G145800	Sorghum bicolor
	m54066_180123_074909/65339748/31_1494_CCS	2	0	hypothetical protein SORBI_008G148400	Sorghum bicolor
	m54066_180124_021957/18744230/31_1532_CCS	3	0	hypothetical protein SORBI_008G148400	Sorghum bicolor
	m54066_180124_123421/72024184/31_1528_CCS	3	9.39209e-158	hypothetical protein SORBI_008G148400	Sorghum bicolor
	m54066_180124_123421/61669980/2329_54_CCS	3	2.76661e-171	hypothetical protein SORBI_008G163200	Sorghum bicolor
	m54066_180124_123421/46661896/31_1772_CCS	2	0	hypothetical protein SORBI_008G167600	Sorghum bicolor
	m54066_180124_123421/25559862/3106_56_CCS	2	0	hypothetical protein SORBI_008G192800	Sorghum bicolor
	m54066_180124_021957/6095511/1538_59_CCS	2	0	hypothetical protein SORBI_009G006300	Sorghum bicolor
	m54066_180124_123421/28246865/31_1524_CCS	2	0	hypothetical protein SORBI_009G012000	Sorghum bicolor
	m54066_180123_074909/14483551/31_1774_CCS	2	7.67587e-155	hypothetical protein SORBI_009G015800	Sorghum bicolor
	m54066_180123_074909/44761302/4237_61_CCS	2	5.26123e-59	hypothetical protein SORBI_009G015800	Sorghum bicolor
	m54066_180124_021957/46989451/1823_55_CCS	2	1.03249e-154	hypothetical protein SORBI_009G015800	Sorghum bicolor
	m54066_180124_021957/55640564/1777_57_CCS	2	4.25831e-162	hypothetical protein SORBI_009G015800	Sorghum bicolor
	m54066_180124_021957/43909996/2058_58_CCS	2	0	hypothetical protein SORBI_009G034700	Sorghum bicolor
	m54066_180124_123421/39649923/2120_58_CCS	2	0	hypothetical protein SORBI_009G034700	Sorghum bicolor
	m54066_180124_225419/32309935/1910_56_CCS	2	0	hypothetical protein SORBI_009G034700	Sorghum bicolor
	m54066_180124_225419/60818293/31_2666_CCS	7	0	hypothetical protein SORBI_009G034700	Sorghum bicolor
	m54066_180124_225419/40305227/31_2278_CCS	2	0	hypothetical protein SORBI_009G041800	Sorghum bicolor
	m54066_180124_225419/28115387/2385_57_CCS	2	0	hypothetical protein SORBI_009G056200	Sorghum bicolor
	m54066_180124_225419/48366102/2216_57_CCS	2	0	hypothetical protein SORBI_009G056200	Sorghum bicolor
	m54066_180124_021957/21300126/1320_56_CCS	3	2.02928e-115	hypothetical protein SORBI_009G068200	Sorghum bicolor
	m54066_180124_021957/35389583/31_1285_CCS	3	1.29814e-174	hypothetical protein SORBI_009G070800	Sorghum bicolor
	m54066_180124_021957/6881388/31_1300_CCS	3	1.56232e-174	hypothetical protein SORBI_009G070800	Sorghum bicolor
	m54066_180123_074909/27918656/31_1313_CCS	4	1.74559e-174	hypothetical protein SORBI_009G070800	Sorghum bicolor
	m54066_180123_074909/31457427/30_1355_CCS	4	3.03188e-174	hypothetical protein SORBI_009G070800	Sorghum bicolor
	m54066_180123_074909/66060697/1440_101_CCS	4	1.24785e-152	hypothetical protein SORBI_009G070800	Sorghum bicolor
	m54066_180124_225419/39911662/30_2601_CCS	2	0	hypothetical protein SORBI_009G074700	Sorghum bicolor
	m54066_180124_225419/26608599/31_2191_CCS	2	2.01228e-68	hypothetical protein SORBI_009G085600	Sorghum bicolor
	m54066_180124_123421/44564607/31_1975_CCS	2	0	hypothetical protein SORBI_009G100500	Sorghum bicolor
	m54066_180124_123421/15663947/2525_58_CCS	3	0	hypothetical protein SORBI_009G102300	Sorghum bicolor
	m54066_180124_225419/67437220/30_1832_CCS	2	2.68525e-173	hypothetical protein SORBI_009G105400	Sorghum bicolor
	m54066_180124_123421/70844588/30_1618_CCS	2	0	hypothetical protein SORBI_009G112300	Sorghum bicolor
	m54066_180124_123421/9175663/1567_58_CCS	2	0	hypothetical protein SORBI_009G112300	Sorghum bicolor
	m54066_180124_021957/30409184/2443_60_CCS	4	0	hypothetical protein SORBI_009G114000	Sorghum bicolor
	m54066_180124_021957/54133571/31_3612_CCS	3	2.22481e-87	hypothetical protein SORBI_009G131100	Sorghum bicolor
	m54066_180124_123421/9962131/3154_56_CCS	3	0	hypothetical protein SORBI_009G137200	Sorghum bicolor
	m54066_180124_225419/48038787/2339_56_CCS	2	3.1543e-73	hypothetical protein SORBI_009G142200	Sorghum bicolor
	m54066_180124_021957/23003607/2479_57_CCS	2	0	hypothetical protein SORBI_009G143700	Sorghum bicolor
	m54066_180124_021957/70320814/31_2445_CCS	2	0	hypothetical protein SORBI_009G143700	Sorghum bicolor
	m54066_180124_123421/17171252/2587_56_CCS	2	0	hypothetical protein SORBI_009G143700	Sorghum bicolor
	m54066_180124_123421/23200460/31_2503_CCS	2	0	hypothetical protein SORBI_009G143700	Sorghum bicolor
	m54066_180124_225419/42795285/31_2755_CCS	2	0	hypothetical protein SORBI_009G143700	Sorghum bicolor
	m54066_180124_021957/43385388/2675_41_CCS	3	0	hypothetical protein SORBI_009G143700	Sorghum bicolor
	m54066_180123_074909/36044959/2393_100_CCS	2	0	hypothetical protein SORBI_009G172400	Sorghum bicolor
	m54066_180123_074909/60817872/31_2291_CCS	2	0	hypothetical protein SORBI_009G172400	Sorghum bicolor
	m54066_180124_021957/14549081/31_2515_CCS	3	0	hypothetical protein SORBI_009G172400	Sorghum bicolor
	m54066_180124_021957/65012576/31_2102_CCS	2	0	hypothetical protein SORBI_009G174700	Sorghum bicolor
	m54066_180124_021957/60752819/29_4478_CCS	2	4.68701e-09	hypothetical protein SORBI_009G183000	Sorghum bicolor
	m54066_180124_123421/35913897/1636_58_CCS	2	1.39752e-154	hypothetical protein SORBI_009G205200	Sorghum bicolor
	m54066_180124_123421/51577093/1877_60_CCS	2	4.41842e-117	hypothetical protein SORBI_009G209100	Sorghum bicolor
	m54066_180124_123421/70189604/31_2494_CCS	2	0	hypothetical protein SORBI_009G217100	Sorghum bicolor
	m54066_180124_021957/50725751/31_3124_CCS	2	0	hypothetical protein SORBI_009G219100	Sorghum bicolor
	m54066_180124_021957/55051150/31_2012_CCS	2	0	hypothetical protein SORBI_009G219100	Sorghum bicolor
	m54066_180124_225419/45678822/30_2348_CCS	2	0	hypothetical protein SORBI_009G219100	Sorghum bicolor
	m54066_180124_225419/67568220/2892_55_CCS	2	0	hypothetical protein SORBI_009G219100	Sorghum bicolor
	m54066_180124_021957/42467762/31_2009_CCS	3	0	hypothetical protein SORBI_009G219100	Sorghum bicolor
	m54066_180124_021957/65208740/31_2019_CCS	3	0	hypothetical protein SORBI_009G219100	Sorghum bicolor
	m54066_180124_123421/21496245/2064_82_CCS	3	0	hypothetical protein SORBI_009G219100	Sorghum bicolor
	m54066_180124_021957/48758971/2188_232_CCS	4	1.71473e-89	hypothetical protein SORBI_009G233800	Sorghum bicolor
	m54066_180123_074909/16187622/1747_58_CCS	2	0	hypothetical protein SORBI_009G246000	Sorghum bicolor
	m54066_180123_074909/28639820/1389_118_CCS	2	4.19995e-109	hypothetical protein SORBI_009G247700	Sorghum bicolor
	m54066_180123_074909/68681845/2186_116_CCS	2	2.49355e-161	hypothetical protein SORBI_009G255100	Sorghum bicolor
	m54066_180124_021957/43320287/31_2064_CCS	2	4.06063e-119	hypothetical protein SORBI_009G255100	Sorghum bicolor
	m54066_180124_021957/74253276/2407_57_CCS	2	7.0782e-71	hypothetical protein SORBI_009G255100	Sorghum bicolor
	m54066_180124_123421/57344333/32_3159_CCS	2	0	hypothetical protein SORBI_009G257800	Sorghum bicolor
	m54066_180124_225419/54657460/3119_56_CCS	2	0	hypothetical protein SORBI_010G015900	Sorghum bicolor
	m54066_180124_021957/55640301/1623_117_CCS	2	0	hypothetical protein SORBI_010G019800	Sorghum bicolor
	m54066_180123_074909/19333950/31_2068_CCS	2	0	hypothetical protein SORBI_010G027000	Sorghum bicolor
	m54066_180124_123421/22151797/2064_167_CCS	2	2.88925e-177	hypothetical protein SORBI_010G034800	Sorghum bicolor
	m54066_180123_074909/26805070/2066_57_CCS	2	1.03941e-83	hypothetical protein SORBI_010G039200	Sorghum bicolor
	m54066_180124_021957/27525689/2064_54_CCS	2	0	hypothetical protein SORBI_010G067700	Sorghum bicolor
	m54066_180124_225419/14091080/2082_56_CCS	2	0	hypothetical protein SORBI_010G067700	Sorghum bicolor
	m54066_180124_021957/66650959/1345_55_CCS	3	5.55647e-163	hypothetical protein SORBI_010G073700	Sorghum bicolor
	m54066_180124_123421/34800062/1384_57_CCS	5	2.30592e-148	hypothetical protein SORBI_010G073700	Sorghum bicolor
	m54066_180123_074909/73531743/2378_180_CCS	2	0	hypothetical protein SORBI_010G076700	Sorghum bicolor
	m54066_180124_021957/53215701/2422_56_CCS	2	0	hypothetical protein SORBI_010G076700	Sorghum bicolor
	m54066_180124_021957/46334313/3190_56_CCS	2	0	hypothetical protein SORBI_010G100900	Sorghum bicolor
	m54066_180124_225419/12124532/1818_57_CCS	2	1.26878e-124	hypothetical protein SORBI_010G108900	Sorghum bicolor
	m54066_180124_225419/10093011/29_1639_CCS	3	9.24914e-142	hypothetical protein SORBI_010G108900	Sorghum bicolor
	m54066_180123_074909/4981434/1877_61_CCS	2	0	hypothetical protein SORBI_010G131900	Sorghum bicolor
	m54066_180124_021957/61473378/31_1920_CCS	2	0	hypothetical protein SORBI_010G131900	Sorghum bicolor
	m54066_180124_225419/32834489/31_2307_CCS	2	0	hypothetical protein SORBI_010G153900	Sorghum bicolor
	m54066_180124_123421/35259358/31_1462_CCS	2	1.56442e-37	hypothetical protein SORBI_010G183600	Sorghum bicolor
	m54066_180123_074909/45613461/31_2268_CCS	2	0	hypothetical protein SORBI_010G188400	Sorghum bicolor
	m54066_180124_021957/59245404/31_2187_CCS	2	0	hypothetical protein SORBI_010G188400	Sorghum bicolor
	m54066_180123_074909/46662277/31_1273_CCS	6	8.09457e-127	hypothetical protein SORBI_010G189300	Sorghum bicolor
	m54066_180124_225419/6292326/31_1256_CCS	6	2.10695e-126	hypothetical protein SORBI_010G189300	Sorghum bicolor
	m54066_180124_021957/22479432/26_2839_CCS	2	0	hypothetical protein SORBI_010G197000	Sorghum bicolor
	m54066_180123_074909/66782025/1722_54_CCS	2	6.92166e-174	hypothetical protein SORBI_010G207500	Sorghum bicolor
	m54066_180124_123421/20382193/1693_57_CCS	2	6.62773e-176	hypothetical protein SORBI_010G207500	Sorghum bicolor
	m54066_180123_074909/6488689/1709_57_CCS	3	3.21941e-175	hypothetical protein SORBI_010G207500	Sorghum bicolor
	m54066_180124_021957/19661737/1532_77_CCS	3	3.11311e-176	hypothetical protein SORBI_010G207500	Sorghum bicolor
	m54066_180123_074909/38404939/2637_58_CCS	2	0	hypothetical protein SORBI_010G219800	Sorghum bicolor
	m54066_180123_074909/52232408/29_2559_CCS	2	0	hypothetical protein SORBI_010G219800	Sorghum bicolor
	m54066_180123_074909/61932533/2681_59_CCS	2	0	hypothetical protein SORBI_010G219800	Sorghum bicolor
	m54066_180124_225419/70058190/2819_59_CCS	6	0	hypothetical protein SORBI_010G223200	Sorghum bicolor
	m54066_180124_225419/56623925/31_3448_CCS	2	0	hypothetical protein SORBI_010G231300	Sorghum bicolor
	m54066_180123_074909/64225572/31_3329_CCS	3	0	hypothetical protein SORBI_010G231500	Sorghum bicolor
	m54066_180124_021957/27394746/2398_62_CCS	2	0	hypothetical protein SORBI_010G239600	Sorghum bicolor
	m54066_180124_123421/67174921/3922_54_CCS	2	0	hypothetical protein SORBI_010G242900	Sorghum bicolor
	m54066_180124_021957/66453707/1684_57_CCS	2	0	hypothetical protein SORBI_010G257300	Sorghum bicolor
	m54066_180124_123421/60686668/2374_60_CCS	2	1.17662e-135	hypothetical protein SORBI_010G258300	Sorghum bicolor
	m54066_180124_225419/24707337/31_2136_CCS	2	4.31182e-136	hypothetical protein SORBI_010G258300	Sorghum bicolor
	m54066_180123_074909/36962409/31_1527_CCS	2	0	hypothetical protein SORBI_010G258800	Sorghum bicolor
	m54066_180124_225419/10748703/1558_56_CCS	2	0	hypothetical protein SORBI_010G258800	Sorghum bicolor
	m54066_180124_021957/19923772/1663_55_CCS	2	0	hypothetical protein SORBI_010G262500	Sorghum bicolor
	m54066_180124_225419/49217672/1700_180_CCS	5	0	hypothetical protein SORBI_010G262500	Sorghum bicolor
	m54066_180124_123421/69796225/31_3004_CCS	2	6.7939e-176	hypothetical protein SORBI_010G266200	Sorghum bicolor
	m54066_180124_225419/44434059/2946_58_CCS	3	1.8792e-177	hypothetical protein SORBI_010G266200	Sorghum bicolor
	m54066_180123_074909/29491955/31_2411_CCS	2	0	hypothetical protein SORBI_010G266900	Sorghum bicolor
	m54066_180124_021957/71303597/30_2262_CCS	4	4.56531e-95	hypothetical protein SORBI_010G273700	Sorghum bicolor
	m54066_180123_074909/66912337/31_1805_CCS	2	9.75248e-113	hypothetical protein SORBI_010G277100	Sorghum bicolor
	m54066_180123_074909/45613481/31_1791_CCS	2	1.5883e-149	hypothetical protein SORBI_K007900	Sorghum bicolor
	m54066_180124_123421/43516208/31_2745_CCS	2	0	hypothetical protein SORBI_K012300	Sorghum bicolor
	m54066_180124_021957/68878874/31_2152_CCS	2	0	hypothetical protein SORBI_K014300	Sorghum bicolor
	m54066_180124_225419/56754588/31_1668_CCS	2	0	hypothetical protein SORBIDRAFT_0014s003010	Sorghum bicolor
	m54066_180123_074909/22151507/30_1853_CCS	2	0	hypothetical protein SORBIDRAFT_0019s004610	Sorghum bicolor
	m54066_180124_021957/67043766/31_2106_CCS	2	4.64625e-120	hypothetical protein SORBIDRAFT_0139s002010	Sorghum bicolor
	m54066_180124_021957/51183752/1755_57_CCS	2	0	hypothetical protein SORBIDRAFT_01g000750	Sorghum bicolor
	m54066_180124_123421/31392427/1676_153_CCS	3	9.21456e-144	hypothetical protein SORBIDRAFT_01g000990	Sorghum bicolor
	m54066_180123_074909/63242543/31_2690_CCS	2	3.70226e-140	hypothetical protein SORBIDRAFT_01g001050	Sorghum bicolor
	m54066_180124_225419/49021519/31_1844_CCS	2	0	hypothetical protein SORBIDRAFT_01g001480	Sorghum bicolor
	m54066_180124_225419/52494698/1526_55_CCS	2	0	hypothetical protein SORBIDRAFT_01g001480	Sorghum bicolor
	m54066_180124_021957/55051057/4115_61_CCS	2	0	hypothetical protein SORBIDRAFT_01g001500	Sorghum bicolor
	m54066_180124_021957/13107720/31_1172_CCS	2	5.24173e-147	hypothetical protein SORBIDRAFT_01g001850	Sorghum bicolor
	m54066_180124_123421/64357096/1802_56_CCS	3	2.96026e-112	hypothetical protein SORBIDRAFT_01g001940	Sorghum bicolor
	m54066_180124_225419/48038443/31_2520_CCS	2	0	hypothetical protein SORBIDRAFT_01g002020	Sorghum bicolor
	m54066_180124_123421/52691726/31_2139_CCS	3	0	hypothetical protein SORBIDRAFT_01g002020	Sorghum bicolor
	m54066_180124_225419/71762100/31_2068_CCS	3	0	hypothetical protein SORBIDRAFT_01g002020	Sorghum bicolor
	m54066_180124_225419/55837210/31_2161_CCS	2	0	hypothetical protein SORBIDRAFT_01g002480	Sorghum bicolor
	m54066_180123_074909/65274207/31_2763_CCS	2	4.85085e-140	hypothetical protein SORBIDRAFT_01g002690	Sorghum bicolor
	m54066_180124_021957/56885436/31_1176_CCS	2	4.36574e-139	hypothetical protein SORBIDRAFT_01g002710	Sorghum bicolor
	m54066_180123_074909/23921092/31_2271_CCS	2	0	hypothetical protein SORBIDRAFT_01g002750	Sorghum bicolor
	m54066_180124_021957/31195525/2286_57_CCS	2	0	hypothetical protein SORBIDRAFT_01g002750	Sorghum bicolor
	m54066_180124_123421/38076648/2368_54_CCS	2	0	hypothetical protein SORBIDRAFT_01g002750	Sorghum bicolor
	m54066_180123_074909/58523831/2489_55_CCS	3	0	hypothetical protein SORBIDRAFT_01g002750	Sorghum bicolor
	m54066_180124_225419/40894957/31_2477_CCS	2	0	hypothetical protein SORBIDRAFT_01g003820	Sorghum bicolor
	m54066_180124_123421/21758811/2726_58_CCS	2	0	hypothetical protein SORBIDRAFT_01g003860	Sorghum bicolor
	m54066_180124_225419/21037801/2698_58_CCS	2	0	hypothetical protein SORBIDRAFT_01g003860	Sorghum bicolor
	m54066_180124_225419/71565896/31_2186_CCS	2	0	hypothetical protein SORBIDRAFT_01g004150	Sorghum bicolor
	m54066_180124_123421/52233042/1208_56_CCS	2	1.31535e-110	hypothetical protein SORBIDRAFT_01g004200	Sorghum bicolor
	m54066_180124_123421/71499921/31_2038_CCS	3	1.05155e-76	hypothetical protein SORBIDRAFT_01g004200	Sorghum bicolor
	m54066_180124_021957/68092808/31_2203_CCS	3	9.75035e-69	hypothetical protein SORBIDRAFT_01g004470	Sorghum bicolor
	m54066_180124_123421/43974868/31_3120_CCS	2	0	hypothetical protein SORBIDRAFT_01g004800	Sorghum bicolor
	m54066_180124_123421/24248557/31_3014_CCS	2	0	hypothetical protein SORBIDRAFT_01g004800	Sorghum bicolor
	m54066_180124_123421/13041809/2551_57_CCS	2	0	hypothetical protein SORBIDRAFT_01g004940	Sorghum bicolor
	m54066_180124_123421/14024951/2501_59_CCS	2	0	hypothetical protein SORBIDRAFT_01g004940	Sorghum bicolor
	m54066_180123_074909/47121349/31_2319_CCS	2	0	hypothetical protein SORBIDRAFT_01g005250	Sorghum bicolor
	m54066_180124_021957/48562338/31_2369_CCS	2	0	hypothetical protein SORBIDRAFT_01g005250	Sorghum bicolor
	m54066_180124_225419/12977095/2303_57_CCS	2	0	hypothetical protein SORBIDRAFT_01g005250	Sorghum bicolor
	m54066_180123_074909/71499953/2571_58_CCS	2	0	hypothetical protein SORBIDRAFT_01g005580	Sorghum bicolor
	m54066_180124_225419/70713465/2305_56_CCS	2	0	hypothetical protein SORBIDRAFT_01g005580	Sorghum bicolor
	m54066_180124_021957/32047849/31_1610_CCS	2	0	hypothetical protein SORBIDRAFT_01g005960	Sorghum bicolor
	m54066_180124_021957/51577480/2447_57_CCS	2	2.03264e-91	hypothetical protein SORBIDRAFT_01g006010	Sorghum bicolor
	m54066_180124_123421/36504557/2288_57_CCS	2	1.50869e-75	hypothetical protein SORBIDRAFT_01g006010	Sorghum bicolor
	m54066_180124_225419/34144995/31_2306_CCS	2	2.54237e-75	hypothetical protein SORBIDRAFT_01g006010	Sorghum bicolor
	m54066_180124_225419/45482422/3495_56_CCS	2	0	hypothetical protein SORBIDRAFT_01g006530	Sorghum bicolor
	m54066_180124_225419/71172603/31_3303_CCS	2	0	hypothetical protein SORBIDRAFT_01g006530	Sorghum bicolor
	m54066_180124_123421/55640654/31_1737_CCS	2	0	hypothetical protein SORBIDRAFT_01g007120	Sorghum bicolor
	m54066_180124_123421/9700024/31_1773_CCS	2	0	hypothetical protein SORBIDRAFT_01g007600	Sorghum bicolor
	m54066_180123_074909/41222267/2812_56_CCS	2	0	hypothetical protein SORBIDRAFT_01g007880	Sorghum bicolor
	m54066_180124_021957/24511397/2838_52_CCS	2	0	hypothetical protein SORBIDRAFT_01g007880	Sorghum bicolor
	m54066_180124_225419/6226461/31_1539_CCS	2	3.73602e-113	hypothetical protein SORBIDRAFT_01g008290	Sorghum bicolor
	m54066_180124_021957/41353497/30_1276_CCS	2	4.35917e-91	hypothetical protein SORBIDRAFT_01g008480	Sorghum bicolor
	m54066_180124_225419/61669509/31_1974_CCS	2	2.44569e-85	hypothetical protein SORBIDRAFT_01g008850	Sorghum bicolor
	m54066_180123_074909/65405310/1944_56_CCS	2	0	hypothetical protein SORBIDRAFT_01g008940	Sorghum bicolor
	m54066_180124_123421/63242760/1202_57_CCS	2	7.66687e-157	hypothetical protein SORBIDRAFT_01g009360	Sorghum bicolor
	m54066_180124_123421/9438143/1238_55_CCS	2	1.40611e-156	hypothetical protein SORBIDRAFT_01g009360	Sorghum bicolor
	m54066_180124_225419/67174514/1881_54_CCS	2	5.80196e-93	hypothetical protein SORBIDRAFT_01g009430	Sorghum bicolor
	m54066_180124_123421/12190561/2034_55_CCS	2	0	hypothetical protein SORBIDRAFT_01g009880	Sorghum bicolor
	m54066_180123_074909/19398739/30_1985_CCS	2	2.86956e-154	hypothetical protein SORBIDRAFT_01g010420	Sorghum bicolor
	m54066_180123_074909/49480373/1707_58_CCS	2	0	hypothetical protein SORBIDRAFT_01g010420	Sorghum bicolor
	m54066_180124_123421/18219838/31_1770_CCS	2	1.53213e-152	hypothetical protein SORBIDRAFT_01g010420	Sorghum bicolor
	m54066_180124_225419/8388914/1724_116_CCS	2	1.41269e-153	hypothetical protein SORBIDRAFT_01g010420	Sorghum bicolor
	m54066_180124_123421/29819144/30_1930_CCS	3	5.37722e-156	hypothetical protein SORBIDRAFT_01g010420	Sorghum bicolor
	m54066_180124_021957/34014133/31_3137_CCS	3	0	hypothetical protein SORBIDRAFT_01g011040	Sorghum bicolor
	m54066_180123_074909/68223680/31_1461_CCS	3	2.78424e-83	hypothetical protein SORBIDRAFT_01g011780	Sorghum bicolor
	m54066_180123_074909/26607881/2714_57_CCS	2	5.048e-103	hypothetical protein SORBIDRAFT_01g011840	Sorghum bicolor
	m54066_180124_021957/16515803/2793_93_CCS	2	0	hypothetical protein SORBIDRAFT_01g011960	Sorghum bicolor
	m54066_180124_123421/33685592/31_3268_CCS	3	0	hypothetical protein SORBIDRAFT_01g012050	Sorghum bicolor
	m54066_180124_123421/42664589/31_3493_CCS	3	0	hypothetical protein SORBIDRAFT_01g012050	Sorghum bicolor
	m54066_180124_225419/31851025/3429_57_CCS	3	0	hypothetical protein SORBIDRAFT_01g012050	Sorghum bicolor
	m54066_180124_021957/66192145/31_2231_CCS	2	4.21623e-98	hypothetical protein SORBIDRAFT_01g012070	Sorghum bicolor
	m54066_180124_123421/26280406/31_2673_CCS	2	0	hypothetical protein SORBIDRAFT_01g012340	Sorghum bicolor
	m54066_180124_021957/59310402/2537_59_CCS	2	0	hypothetical protein SORBIDRAFT_01g012680	Sorghum bicolor
	m54066_180123_074909/70583060/31_2746_CCS	2	0	hypothetical protein SORBIDRAFT_01g012790	Sorghum bicolor
	m54066_180124_021957/18678040/31_2830_CCS	2	0	hypothetical protein SORBIDRAFT_01g012790	Sorghum bicolor
	m54066_180124_123421/30081380/1768_176_CCS	2	4.10986e-98	hypothetical protein SORBIDRAFT_01g013320	Sorghum bicolor
	m54066_180123_074909/18350911/31_2926_CCS	2	0	hypothetical protein SORBIDRAFT_01g013910	Sorghum bicolor
	m54066_180124_123421/36569829/31_2096_CCS	2	0	hypothetical protein SORBIDRAFT_01g013920	Sorghum bicolor
	m54066_180124_123421/51250072/2103_61_CCS	2	0	hypothetical protein SORBIDRAFT_01g013920	Sorghum bicolor
	m54066_180124_021957/53281559/2335_58_CCS	2	3.32158e-124	hypothetical protein SORBIDRAFT_01g014110	Sorghum bicolor
	m54066_180124_021957/71041392/31_2435_CCS	2	2.28736e-150	hypothetical protein SORBIDRAFT_01g014180	Sorghum bicolor
	m54066_180124_021957/31916514/3492_57_CCS	2	0	hypothetical protein SORBIDRAFT_01g014620	Sorghum bicolor
	m54066_180123_074909/50921734/30_1646_CCS	2	0	hypothetical protein SORBIDRAFT_01g014860	Sorghum bicolor
	m54066_180123_074909/5374074/1641_57_CCS	2	0	hypothetical protein SORBIDRAFT_01g015090	Sorghum bicolor
	m54066_180124_123421/72614889/31_1598_CCS	2	0	hypothetical protein SORBIDRAFT_01g015090	Sorghum bicolor
	m54066_180124_225419/73269319/1121_57_CCS	2	3.14049e-178	hypothetical protein SORBIDRAFT_01g015400	Sorghum bicolor
	m54066_180123_074909/23986440/2463_58_CCS	2	9.65253e-142	hypothetical protein SORBIDRAFT_01g015480	Sorghum bicolor
	m54066_180124_225419/59114442/1446_64_CCS	2	3.09789e-77	hypothetical protein SORBIDRAFT_01g015580	Sorghum bicolor
	m54066_180123_074909/42468027/31_1202_CCS	3	1.77426e-148	hypothetical protein SORBIDRAFT_01g015580	Sorghum bicolor
	m54066_180124_021957/60424609/1196_57_CCS	3	7.87027e-161	hypothetical protein SORBIDRAFT_01g015580	Sorghum bicolor
	m54066_180123_074909/41615571/31_1415_CCS	2	2.24247e-143	hypothetical protein SORBIDRAFT_01g015680	Sorghum bicolor
	m54066_180123_074909/39060334/2321_56_CCS	2	0	hypothetical protein SORBIDRAFT_01g016120	Sorghum bicolor
	m54066_180124_123421/71304078/1894_54_CCS	3	0	hypothetical protein SORBIDRAFT_01g017160	Sorghum bicolor
	m54066_180123_074909/34865908/31_2164_CCS	2	0	hypothetical protein SORBIDRAFT_01g017860	Sorghum bicolor
	m54066_180124_225419/47186600/31_2403_CCS	2	1.05585e-159	hypothetical protein SORBIDRAFT_01g018120	Sorghum bicolor
	m54066_180124_123421/52626011/31_1149_CCS	4	0	hypothetical protein SORBIDRAFT_01g018180	Sorghum bicolor
	m54066_180123_074909/21299720/1767_56_CCS	2	0	hypothetical protein SORBIDRAFT_01g018230	Sorghum bicolor
	m54066_180124_021957/55640950/31_1687_CCS	2	0	hypothetical protein SORBIDRAFT_01g018230	Sorghum bicolor
	m54066_180124_225419/31523781/31_1772_CCS	3	0	hypothetical protein SORBIDRAFT_01g018410	Sorghum bicolor
	m54066_180124_123421/21758118/31_2846_CCS	2	0	hypothetical protein SORBIDRAFT_01g020910	Sorghum bicolor
	m54066_180123_074909/25821877/1579_59_CCS	3	3.5385e-47	hypothetical protein SORBIDRAFT_01g020970	Sorghum bicolor
	m54066_180123_074909/47252169/1581_58_CCS	3	2.59036e-36	hypothetical protein SORBIDRAFT_01g020970	Sorghum bicolor
	m54066_180124_225419/29098867/31_2353_CCS	2	0	hypothetical protein SORBIDRAFT_01g021020	Sorghum bicolor
	m54066_180124_225419/65601662/30_2927_CCS	2	0	hypothetical protein SORBIDRAFT_01g021020	Sorghum bicolor
	m54066_180124_123421/14090960/31_1655_CCS	2	0	hypothetical protein SORBIDRAFT_01g021520	Sorghum bicolor
	m54066_180124_123421/16712170/1322_58_CCS	2	1.76315e-147	hypothetical protein SORBIDRAFT_01g021520	Sorghum bicolor
	m54066_180124_225419/31719979/31_1744_CCS	2	5.20249e-147	hypothetical protein SORBIDRAFT_01g021520	Sorghum bicolor
	m54066_180124_021957/52756712/2435_58_CCS	2	2.40661e-140	hypothetical protein SORBIDRAFT_01g021950	Sorghum bicolor
	m54066_180124_123421/19661089/1287_56_CCS	2	0	hypothetical protein SORBIDRAFT_01g022260	Sorghum bicolor
	m54066_180124_123421/32244073/31_1284_CCS	2	0	hypothetical protein SORBIDRAFT_01g022260	Sorghum bicolor
	m54066_180124_123421/47514358/1200_56_CCS	2	0	hypothetical protein SORBIDRAFT_01g022260	Sorghum bicolor
	m54066_180124_123421/54722776/31_1244_CCS	2	0	hypothetical protein SORBIDRAFT_01g022260	Sorghum bicolor
	m54066_180124_225419/63635957/1435_157_CCS	2	0	hypothetical protein SORBIDRAFT_01g022260	Sorghum bicolor
	m54066_180124_123421/15270406/1396_191_CCS	3	0	hypothetical protein SORBIDRAFT_01g022260	Sorghum bicolor
	m54066_180124_225419/54461254/1788_264_CCS	3	8.41748e-175	hypothetical protein SORBIDRAFT_01g022260	Sorghum bicolor
	m54066_180124_225419/71172160/30_3020_CCS	2	0	hypothetical protein SORBIDRAFT_01g022770	Sorghum bicolor
	m54066_180123_074909/19464466/31_1876_CCS	2	0	hypothetical protein SORBIDRAFT_01g023200	Sorghum bicolor
	m54066_180124_123421/51184162/2295_56_CCS	3	5.92119e-116	hypothetical protein SORBIDRAFT_01g026980	Sorghum bicolor
	m54066_180124_225419/54788946/2148_57_CCS	2	0	hypothetical protein SORBIDRAFT_01g027040	Sorghum bicolor
	m54066_180124_021957/42861195/31_2308_CCS	2	0	hypothetical protein SORBIDRAFT_01g027530	Sorghum bicolor
	m54066_180124_123421/33030480/31_2358_CCS	2	8.91751e-174	hypothetical protein SORBIDRAFT_01g027530	Sorghum bicolor
	m54066_180124_225419/12452268/31_2911_CCS	2	0	hypothetical protein SORBIDRAFT_01g027530	Sorghum bicolor
	m54066_180123_074909/16515702/31_1996_CCS	2	0	hypothetical protein SORBIDRAFT_01g027540	Sorghum bicolor
	m54066_180123_074909/28901675/31_2905_CCS	2	0	hypothetical protein SORBIDRAFT_01g027540	Sorghum bicolor
	m54066_180124_021957/15336180/2955_57_CCS	2	0	hypothetical protein SORBIDRAFT_01g027540	Sorghum bicolor
	m54066_180124_021957/57540979/2188_56_CCS	2	0	hypothetical protein SORBIDRAFT_01g027540	Sorghum bicolor
	m54066_180124_123421/64357097/31_2393_CCS	2	0	hypothetical protein SORBIDRAFT_01g027540	Sorghum bicolor
	m54066_180124_225419/64750131/31_1591_CCS	2	0	hypothetical protein SORBIDRAFT_01g027540	Sorghum bicolor
	m54066_180124_225419/67108951/1836_56_CCS	3	0	hypothetical protein SORBIDRAFT_01g027540	Sorghum bicolor
	m54066_180124_123421/38732407/30_1939_CCS	5	0	hypothetical protein SORBIDRAFT_01g027540	Sorghum bicolor
	m54066_180124_123421/38732407/30_1939_CCS	5	0	hypothetical protein SORBIDRAFT_01g027540	Sorghum bicolor
	m54066_180124_225419/66781857/1899_57_CCS	5	0	hypothetical protein SORBIDRAFT_01g027540	Sorghum bicolor
	m54066_180124_123421/46793080/31_2084_CCS	2	0	hypothetical protein SORBIDRAFT_01g027740	Sorghum bicolor
	m54066_180124_123421/42008647/2134_56_CCS	3	0	hypothetical protein SORBIDRAFT_01g027740	Sorghum bicolor
	m54066_180124_225419/20185700/1925_120_CCS	2	0	hypothetical protein SORBIDRAFT_01g027800	Sorghum bicolor
	m54066_180124_123421/69206660/31_2161_CCS	2	0	hypothetical protein SORBIDRAFT_01g027910	Sorghum bicolor
	m54066_180124_021957/46924505/31_3490_CCS	2	0	hypothetical protein SORBIDRAFT_01g027940	Sorghum bicolor
	m54066_180124_123421/35128135/2564_56_CCS	2	0	hypothetical protein SORBIDRAFT_01g028230	Sorghum bicolor
	m54066_180123_074909/53084792/2342_94_CCS	2	2.11897e-110	hypothetical protein SORBIDRAFT_01g028260	Sorghum bicolor
	m54066_180124_021957/58917160/31_1726_CCS	2	1.43785e-112	hypothetical protein SORBIDRAFT_01g028260	Sorghum bicolor
	m54066_180124_123421/35586675/31_2041_CCS	2	1.90476e-101	hypothetical protein SORBIDRAFT_01g028260	Sorghum bicolor
	m54066_180123_074909/51380668/31_1979_CCS	2	1.10401e-146	hypothetical protein SORBIDRAFT_01g028410	Sorghum bicolor
	m54066_180124_021957/15991476/31_1961_CCS	2	9.44328e-147	hypothetical protein SORBIDRAFT_01g028410	Sorghum bicolor
	m54066_180124_021957/50987881/30_2012_CCS	2	1.60279e-146	hypothetical protein SORBIDRAFT_01g028410	Sorghum bicolor
	m54066_180124_021957/41616179/30_2457_CCS	2	4.57849e-179	hypothetical protein SORBIDRAFT_01g028470	Sorghum bicolor
	m54066_180124_123421/25100412/31_1846_CCS	2	0	hypothetical protein SORBIDRAFT_01g028580	Sorghum bicolor
	m54066_180123_074909/40436339/1596_57_CCS	2	0	hypothetical protein SORBIDRAFT_01g028720	Sorghum bicolor
	m54066_180124_123421/67305697/31_1726_CCS	3	0	hypothetical protein SORBIDRAFT_01g028800	Sorghum bicolor
	m54066_180123_074909/63766707/31_1461_CCS	2	0	hypothetical protein SORBIDRAFT_01g030160	Sorghum bicolor
	m54066_180124_021957/62063405/1302_56_CCS	2	2.39198e-104	hypothetical protein SORBIDRAFT_01g030600	Sorghum bicolor
	m54066_180124_123421/42926600/31_2222_CCS	2	0	hypothetical protein SORBIDRAFT_01g031360	Sorghum bicolor
	m54066_180124_021957/22151705/31_2510_CCS	2	0	hypothetical protein SORBIDRAFT_01g031760	Sorghum bicolor
	m54066_180124_225419/53608775/31_1422_CCS	2	1.21968e-90	hypothetical protein SORBIDRAFT_01g031790	Sorghum bicolor
	m54066_180124_021957/66126526/30_1131_CCS	2	9.93707e-132	hypothetical protein SORBIDRAFT_01g031820	Sorghum bicolor
	m54066_180124_021957/49217947/31_1507_CCS	2	0	hypothetical protein SORBIDRAFT_01g031950	Sorghum bicolor
	m54066_180124_123421/62063072/31_1816_CCS	2	0	hypothetical protein SORBIDRAFT_01g031950	Sorghum bicolor
	m54066_180124_123421/60293280/31_3666_CCS	2	0	hypothetical protein SORBIDRAFT_01g032380	Sorghum bicolor
	m54066_180123_074909/32899197/31_1340_CCS	2	4.60485e-107	hypothetical protein SORBIDRAFT_01g033020	Sorghum bicolor
	m54066_180124_021957/60162749/30_1325_CCS	2	5.64382e-135	hypothetical protein SORBIDRAFT_01g033020	Sorghum bicolor
	m54066_180124_021957/46727641/1823_58_CCS	2	4.70845e-158	hypothetical protein SORBIDRAFT_01g033400	Sorghum bicolor
	m54066_180124_225419/26935724/31_3440_CCS	2	0	hypothetical protein SORBIDRAFT_01g033650	Sorghum bicolor
	m54066_180124_225419/5833252/31_1851_CCS	2	0	hypothetical protein SORBIDRAFT_01g034300	Sorghum bicolor
	m54066_180123_074909/55050380/1630_57_CCS	2	0	hypothetical protein SORBIDRAFT_01g034370	Sorghum bicolor
	m54066_180123_074909/65732793/2769_58_CCS	2	1.11642e-179	hypothetical protein SORBIDRAFT_01g034520	Sorghum bicolor
	m54066_180124_021957/33095816/1615_55_CCS	2	1.91199e-172	hypothetical protein SORBIDRAFT_01g034780	Sorghum bicolor
	m54066_180124_123421/13566605/1740_162_CCS	2	8.57364e-87	hypothetical protein SORBIDRAFT_01g034980	Sorghum bicolor
	m54066_180124_021957/19333306/30_2302_CCS	2	8.158e-130	hypothetical protein SORBIDRAFT_01g035070	Sorghum bicolor
	m54066_180124_123421/61932313/2414_56_CCS	2	1.06308e-171	hypothetical protein SORBIDRAFT_01g035310	Sorghum bicolor
	m54066_180123_074909/72548637/1838_59_CCS	2	5.00536e-121	hypothetical protein SORBIDRAFT_01g035380	Sorghum bicolor
	m54066_180124_021957/31851416/1647_57_CCS	2	0	hypothetical protein SORBIDRAFT_01g035380	Sorghum bicolor
	m54066_180124_021957/62784040/31_3537_CCS	2	3.0206e-154	hypothetical protein SORBIDRAFT_01g035380	Sorghum bicolor
	m54066_180124_021957/65340008/30_1763_CCS	2	0	hypothetical protein SORBIDRAFT_01g035380	Sorghum bicolor
	m54066_180124_123421/15073624/31_2617_CCS	2	7.8397e-149	hypothetical protein SORBIDRAFT_01g035400	Sorghum bicolor
	m54066_180124_123421/21234221/1793_56_CCS	2	0	hypothetical protein SORBIDRAFT_01g035400	Sorghum bicolor
	m54066_180124_123421/51643087/1742_58_CCS	2	0	hypothetical protein SORBIDRAFT_01g035400	Sorghum bicolor
	m54066_180124_225419/18547149/1819_57_CCS	2	0	hypothetical protein SORBIDRAFT_01g035400	Sorghum bicolor
	m54066_180124_123421/45613203/2864_58_CCS	3	4.83732e-122	hypothetical protein SORBIDRAFT_01g035400	Sorghum bicolor
	m54066_180124_021957/72483429/1584_55_CCS	2	0	hypothetical protein SORBIDRAFT_01g036030	Sorghum bicolor
	m54066_180124_123421/73925149/31_1798_CCS	2	1.75644e-145	hypothetical protein SORBIDRAFT_01g036030	Sorghum bicolor
	m54066_180123_074909/60752869/31_2721_CCS	2	0	hypothetical protein SORBIDRAFT_01g036170	Sorghum bicolor
	m54066_180123_074909/48628417/28_2039_CCS	2	0	hypothetical protein SORBIDRAFT_01g037000	Sorghum bicolor
	m54066_180124_021957/54002524/2186_56_CCS	2	0	hypothetical protein SORBIDRAFT_01g037060	Sorghum bicolor
	m54066_180124_225419/49611011/31_2550_CCS	3	8.50188e-99	hypothetical protein SORBIDRAFT_01g038230	Sorghum bicolor
	m54066_180123_074909/66454110/31_2876_CCS	3	4.07034e-74	hypothetical protein SORBIDRAFT_01g038390	Sorghum bicolor
	m54066_180123_074909/58720381/31_1527_CCS	2	3.16371e-146	hypothetical protein SORBIDRAFT_01g038660	Sorghum bicolor
	m54066_180124_021957/39584600/31_1566_CCS	3	3.83209e-146	hypothetical protein SORBIDRAFT_01g038660	Sorghum bicolor
	m54066_180123_074909/40436251/31_3145_CCS	2	0	hypothetical protein SORBIDRAFT_01g038820	Sorghum bicolor
	m54066_180124_021957/45875340/31_3051_CCS	2	0	hypothetical protein SORBIDRAFT_01g038820	Sorghum bicolor
	m54066_180124_123421/41288561/3135_58_CCS	2	0	hypothetical protein SORBIDRAFT_01g038820	Sorghum bicolor
	m54066_180124_123421/38207793/1646_56_CCS	3	0	hypothetical protein SORBIDRAFT_01g038820	Sorghum bicolor
	m54066_180124_123421/69206432/2594_57_CCS	2	0	hypothetical protein SORBIDRAFT_01g039040	Sorghum bicolor
	m54066_180123_074909/34931033/31_1848_CCS	2	0	hypothetical protein SORBIDRAFT_01g039610	Sorghum bicolor
	m54066_180124_225419/25034891/31_2462_CCS	2	0	hypothetical protein SORBIDRAFT_01g039720	Sorghum bicolor
	m54066_180124_225419/29491632/31_2270_CCS	2	0	hypothetical protein SORBIDRAFT_01g039720	Sorghum bicolor
	m54066_180124_123421/69206916/31_2033_CCS	2	0	hypothetical protein SORBIDRAFT_01g039810	Sorghum bicolor
	m54066_180124_123421/39649515/31_1947_CCS	3	3.55727e-177	hypothetical protein SORBIDRAFT_01g039890	Sorghum bicolor
	m54066_180124_123421/63373575/1931_57_CCS	2	0	hypothetical protein SORBIDRAFT_01g040040	Sorghum bicolor
	m54066_180123_074909/40371076/1240_57_CCS	2	1.06815e-66	hypothetical protein SORBIDRAFT_01g040070	Sorghum bicolor
	m54066_180124_225419/32572328/31_2932_CCS	2	3.53614e-96	hypothetical protein SORBIDRAFT_01g040140	Sorghum bicolor
	m54066_180124_021957/40108272/2081_56_CCS	2	0	hypothetical protein SORBIDRAFT_01g040150	Sorghum bicolor
	m54066_180123_074909/7996380/2515_55_CCS	2	0	hypothetical protein SORBIDRAFT_01g040360	Sorghum bicolor
	m54066_180123_074909/24445837/1932_60_CCS	2	0	hypothetical protein SORBIDRAFT_01g040820	Sorghum bicolor
	m54066_180124_225419/28770775/31_2189_CCS	2	0	hypothetical protein SORBIDRAFT_01g040900	Sorghum bicolor
	m54066_180124_021957/24903888/2769_55_CCS	2	1.33214e-147	hypothetical protein SORBIDRAFT_01g041640	Sorghum bicolor
	m54066_180124_021957/61604121/2240_57_CCS	2	0	hypothetical protein SORBIDRAFT_01g041710	Sorghum bicolor
	m54066_180124_123421/16450176/1911_57_CCS	2	0	hypothetical protein SORBIDRAFT_01g041820	Sorghum bicolor
	m54066_180124_225419/21496215/2102_60_CCS	2	0	hypothetical protein SORBIDRAFT_01g041830	Sorghum bicolor
	m54066_180124_123421/59965785/1397_56_CCS	2	0	hypothetical protein SORBIDRAFT_01g042170	Sorghum bicolor
	m54066_180124_021957/11796640/31_1748_CCS	2	0	hypothetical protein SORBIDRAFT_01g042200	Sorghum bicolor
	m54066_180124_021957/41812243/31_2801_CCS	2	0	hypothetical protein SORBIDRAFT_01g042280	Sorghum bicolor
	m54066_180124_123421/73138840/2259_55_CCS	3	2.90746e-153	hypothetical protein SORBIDRAFT_01g042360	Sorghum bicolor
	m54066_180124_123421/49152891/2193_94_CCS	4	0	hypothetical protein SORBIDRAFT_01g042450	Sorghum bicolor
	m54066_180124_021957/59376342/3166_54_CCS	2	0	hypothetical protein SORBIDRAFT_01g043300	Sorghum bicolor
	m54066_180124_123421/47776389/31_3284_CCS	2	0	hypothetical protein SORBIDRAFT_01g043450	Sorghum bicolor
	m54066_180124_021957/19660893/1185_56_CCS	2	7.63757e-107	hypothetical protein SORBIDRAFT_01g043460	Sorghum bicolor
	m54066_180124_021957/26608271/30_1416_CCS	2	7.29683e-163	hypothetical protein SORBIDRAFT_01g043710	Sorghum bicolor
	m54066_180124_021957/74318132/1301_59_CCS	2	1.6839e-115	hypothetical protein SORBIDRAFT_01g043710	Sorghum bicolor
	m54066_180123_074909/30278569/1232_59_CCS	2	2.54991e-77	hypothetical protein SORBIDRAFT_01g045040	Sorghum bicolor
	m54066_180124_021957/38142919/2386_56_CCS	2	0	hypothetical protein SORBIDRAFT_01g045130	Sorghum bicolor
	m54066_180124_021957/11535220/31_2158_CCS	2	0	hypothetical protein SORBIDRAFT_01g046260	Sorghum bicolor
	m54066_180124_021957/7471900/31_2075_CCS	2	0	hypothetical protein SORBIDRAFT_01g046520	Sorghum bicolor
	m54066_180124_225419/24903855/31_2394_CCS	2	0	hypothetical protein SORBIDRAFT_01g046520	Sorghum bicolor
	m54066_180124_225419/30605856/31_3100_CCS	2	0	hypothetical protein SORBIDRAFT_01g046585	Sorghum bicolor
	m54066_180123_074909/64684156/31_1755_CCS	2	0	hypothetical protein SORBIDRAFT_01g046730	Sorghum bicolor
	m54066_180123_074909/72811375/31_1755_CCS	2	0	hypothetical protein SORBIDRAFT_01g046730	Sorghum bicolor
	m54066_180124_021957/73203836/31_1772_CCS	2	0	hypothetical protein SORBIDRAFT_01g046730	Sorghum bicolor
	m54066_180124_225419/52428961/1791_66_CCS	3	0	hypothetical protein SORBIDRAFT_01g046730	Sorghum bicolor
	m54066_180124_225419/30605782/31_2461_CCS	2	0	hypothetical protein SORBIDRAFT_01g046840	Sorghum bicolor
	m54066_180124_021957/64029001/2407_58_CCS	3	0	hypothetical protein SORBIDRAFT_01g047020	Sorghum bicolor
	m54066_180123_074909/49218393/31_2020_CCS	4	0	hypothetical protein SORBIDRAFT_01g047020	Sorghum bicolor
	m54066_180124_123421/30475040/31_2280_CCS	2	0	hypothetical protein SORBIDRAFT_01g047540	Sorghum bicolor
	m54066_180124_021957/55575482/28_1551_CCS	3	2.63098e-128	hypothetical protein SORBIDRAFT_01g047550	Sorghum bicolor
	m54066_180124_123421/17367470/2567_58_CCS	3	0	hypothetical protein SORBIDRAFT_01g047690	Sorghum bicolor
	m54066_180124_021957/66388059/1421_56_CCS	2	2.52918e-85	hypothetical protein SORBIDRAFT_01g048430	Sorghum bicolor
	m54066_180123_074909/23396947/1971_57_CCS	2	0	hypothetical protein SORBIDRAFT_01g048500	Sorghum bicolor
	m54066_180124_021957/51250046/31_2090_CCS	2	0	hypothetical protein SORBIDRAFT_01g048500	Sorghum bicolor
	m54066_180124_123421/42139934/2207_58_CCS	2	0	hypothetical protein SORBIDRAFT_01g048500	Sorghum bicolor
	m54066_180124_021957/13566233/31_2016_CCS	3	0	hypothetical protein SORBIDRAFT_01g048500	Sorghum bicolor
	m54066_180124_021957/26345828/31_2210_CCS	3	0	hypothetical protein SORBIDRAFT_01g048500	Sorghum bicolor
	m54066_180124_021957/66978393/31_2091_CCS	3	0	hypothetical protein SORBIDRAFT_01g048500	Sorghum bicolor
	m54066_180123_074909/49545990/31_2244_CCS	2	0	hypothetical protein SORBIDRAFT_01g048750	Sorghum bicolor
	m54066_180124_123421/10945132/2256_56_CCS	2	0	hypothetical protein SORBIDRAFT_01g048750	Sorghum bicolor
	m54066_180124_123421/45088846/31_2203_CCS	2	0	hypothetical protein SORBIDRAFT_01g048750	Sorghum bicolor
	m54066_180123_074909/66650535/1147_58_CCS	2	2.89872e-94	hypothetical protein SORBIDRAFT_01g049040	Sorghum bicolor
	m54066_180124_225419/34472356/31_2711_CCS	2	1.7264e-163	hypothetical protein SORBIDRAFT_01g049900	Sorghum bicolor
	m54066_180124_123421/51708669/2889_57_CCS	2	0	hypothetical protein SORBIDRAFT_01g050020	Sorghum bicolor
	m54066_180124_123421/30868001/1941_57_CCS	2	6.42836e-78	hypothetical protein SORBIDRAFT_02g000230	Sorghum bicolor
	m54066_180124_123421/46989846/1848_130_CCS	2	6.62155e-160	hypothetical protein SORBIDRAFT_02g000230	Sorghum bicolor
	m54066_180124_021957/6685098/2393_56_CCS	2	0	hypothetical protein SORBIDRAFT_02g000250	Sorghum bicolor
	m54066_180124_225419/37356388/31_2345_CCS	2	0	hypothetical protein SORBIDRAFT_02g000250	Sorghum bicolor
	m54066_180124_225419/68944426/2522_56_CCS	3	0	hypothetical protein SORBIDRAFT_02g000250	Sorghum bicolor
	m54066_180123_074909/45482643/31_1518_CCS	2	6.24523e-167	hypothetical protein SORBIDRAFT_02g000720	Sorghum bicolor
	m54066_180124_021957/10682794/2158_57_CCS	2	0	hypothetical protein SORBIDRAFT_02g001050	Sorghum bicolor
	m54066_180124_225419/58851877/2202_57_CCS	2	0	hypothetical protein SORBIDRAFT_02g001050	Sorghum bicolor
	m54066_180124_123421/41091431/1285_80_CCS	2	1.36422e-68	hypothetical protein SORBIDRAFT_02g002690	Sorghum bicolor
	m54066_180124_225419/21168749/31_2878_CCS	2	0	hypothetical protein SORBIDRAFT_02g002890	Sorghum bicolor
	m54066_180123_074909/19596080/2254_138_CCS	2	0	hypothetical protein SORBIDRAFT_02g003490	Sorghum bicolor
	m54066_180123_074909/40567548/31_3205_CCS	3	0	hypothetical protein SORBIDRAFT_02g003490	Sorghum bicolor
	m54066_180123_074909/70713482/2247_57_CCS	3	0	hypothetical protein SORBIDRAFT_02g003490	Sorghum bicolor
	m54066_180124_123421/16581323/30_1458_CCS	3	1.02326e-112	hypothetical protein SORBIDRAFT_02g003510	Sorghum bicolor
	m54066_180124_021957/40763976/1838_55_CCS	2	2.91713e-102	hypothetical protein SORBIDRAFT_02g004000	Sorghum bicolor
	m54066_180124_123421/46072359/1671_94_CCS	2	4.0673e-168	hypothetical protein SORBIDRAFT_02g004000	Sorghum bicolor
	m54066_180124_225419/57147666/31_2726_CCS	2	0	hypothetical protein SORBIDRAFT_02g004740	Sorghum bicolor
	m54066_180124_123421/40108614/31_2467_CCS	2	0	hypothetical protein SORBIDRAFT_02g005870	Sorghum bicolor
	m54066_180124_021957/13370055/1692_142_CCS	2	1.87375e-56	hypothetical protein SORBIDRAFT_02g006070	Sorghum bicolor
	m54066_180124_225419/19530427/31_2176_CCS	2	7.0607e-149	hypothetical protein SORBIDRAFT_02g006330	Sorghum bicolor
	m54066_180124_123421/12976331/3160_58_CCS	2	6.56677e-119	hypothetical protein SORBIDRAFT_02g006600	Sorghum bicolor
	m54066_180124_123421/69665478/30_1468_CCS	2	1.78342e-99	hypothetical protein SORBIDRAFT_02g006680	Sorghum bicolor
	m54066_180124_123421/28508729/1313_56_CCS	2	6.88405e-141	hypothetical protein SORBIDRAFT_02g006980	Sorghum bicolor
	m54066_180124_123421/29819247/31_3333_CCS	2	0	hypothetical protein SORBIDRAFT_02g007180	Sorghum bicolor
	m54066_180124_225419/37028288/31_2896_CCS	2	1.96006e-143	hypothetical protein SORBIDRAFT_02g007210	Sorghum bicolor
	m54066_180124_225419/51773801/31_2936_CCS	2	2.6923e-143	hypothetical protein SORBIDRAFT_02g007210	Sorghum bicolor
	m54066_180124_123421/41091902/30_1727_CCS	2	0	hypothetical protein SORBIDRAFT_02g007730	Sorghum bicolor
	m54066_180124_225419/28639970/31_1760_CCS	2	0	hypothetical protein SORBIDRAFT_02g007730	Sorghum bicolor
	m54066_180123_074909/57606230/1350_146_CCS	2	1.99584e-174	hypothetical protein SORBIDRAFT_02g008640	Sorghum bicolor
	m54066_180124_123421/72286527/1991_59_CCS	2	0	hypothetical protein SORBIDRAFT_02g009790	Sorghum bicolor
	m54066_180124_021957/20251011/31_2407_CCS	2	0	hypothetical protein SORBIDRAFT_02g010020	Sorghum bicolor
	m54066_180124_123421/64226207/2147_54_CCS	2	1.1584e-169	hypothetical protein SORBIDRAFT_02g010020	Sorghum bicolor
	m54066_180123_074909/23396833/2125_193_CCS	2	2.64931e-104	hypothetical protein SORBIDRAFT_02g011130	Sorghum bicolor
	m54066_180124_123421/33031001/31_1839_CCS	3	7.37546e-118	hypothetical protein SORBIDRAFT_02g011130	Sorghum bicolor
	m54066_180124_225419/50922420/31_2037_CCS	4	6.54251e-67	hypothetical protein SORBIDRAFT_02g011330	Sorghum bicolor
	m54066_180124_021957/17432700/31_1522_CCS	2	0	hypothetical protein SORBIDRAFT_02g011900	Sorghum bicolor
	m54066_180124_021957/7144322/31_1492_CCS	2	0	hypothetical protein SORBIDRAFT_02g011900	Sorghum bicolor
	m54066_180124_123421/40370265/31_1597_CCS	3	0	hypothetical protein SORBIDRAFT_02g011900	Sorghum bicolor
	m54066_180123_074909/17564375/1438_58_CCS	2	3.32971e-137	hypothetical protein SORBIDRAFT_02g011940	Sorghum bicolor
	m54066_180123_074909/41223120/31_1530_CCS	2	2.66823e-148	hypothetical protein SORBIDRAFT_02g011950	Sorghum bicolor
	m54066_180124_225419/55968640/31_3215_CCS	2	1.44819e-117	hypothetical protein SORBIDRAFT_02g012470	Sorghum bicolor
	m54066_180124_123421/64880728/31_2670_CCS	2	3.3824e-156	hypothetical protein SORBIDRAFT_02g020910	Sorghum bicolor
	m54066_180124_021957/44368229/30_2578_CCS	2	0	hypothetical protein SORBIDRAFT_02g022580	Sorghum bicolor
	m54066_180124_123421/49087221/30_1789_CCS	2	0	hypothetical protein SORBIDRAFT_02g022770	Sorghum bicolor
	m54066_180124_123421/21823784/1544_58_CCS	3	2.21111e-69	hypothetical protein SORBIDRAFT_02g022820	Sorghum bicolor
	m54066_180124_225419/40305058/30_1875_CCS	4	0	hypothetical protein SORBIDRAFT_02g023770	Sorghum bicolor
	m54066_180124_021957/62783731/30_2415_CCS	2	3.60639e-166	hypothetical protein SORBIDRAFT_02g024000	Sorghum bicolor
	m54066_180123_074909/61538876/1567_58_CCS	2	0	hypothetical protein SORBIDRAFT_02g024090	Sorghum bicolor
	m54066_180124_123421/64028903/31_1550_CCS	2	0	hypothetical protein SORBIDRAFT_02g024090	Sorghum bicolor
	m54066_180124_225419/38863568/31_1354_CCS	2	0	hypothetical protein SORBIDRAFT_02g024090	Sorghum bicolor
	m54066_180124_021957/15139623/2023_54_CCS	2	0	hypothetical protein SORBIDRAFT_02g024220	Sorghum bicolor
	m54066_180124_123421/17170652/31_1578_CCS	3	1.65151e-168	hypothetical protein SORBIDRAFT_02g024220	Sorghum bicolor
	m54066_180124_021957/11535317/2646_160_CCS	2	0	hypothetical protein SORBIDRAFT_02g024690	Sorghum bicolor
	m54066_180124_123421/24838333/2326_59_CCS	2	0	hypothetical protein SORBIDRAFT_02g025370	Sorghum bicolor
	m54066_180124_123421/67633529/30_2508_CCS	2	3.52303e-176	hypothetical protein SORBIDRAFT_02g025520	Sorghum bicolor
	m54066_180124_225419/73859219/2146_56_CCS	2	0	hypothetical protein SORBIDRAFT_02g025730	Sorghum bicolor
	m54066_180124_225419/22806673/2004_56_CCS	2	2.76138e-129	hypothetical protein SORBIDRAFT_02g025920	Sorghum bicolor
	m54066_180123_074909/27460341/31_1872_CCS	2	1.23249e-116	hypothetical protein SORBIDRAFT_02g026400	Sorghum bicolor
	m54066_180124_021957/10748144/31_2143_CCS	2	0	hypothetical protein SORBIDRAFT_02g027000	Sorghum bicolor
	m54066_180124_021957/9110209/31_2240_CCS	2	0	hypothetical protein SORBIDRAFT_02g027000	Sorghum bicolor
	m54066_180124_021957/69403190/31_2407_CCS	3	0	hypothetical protein SORBIDRAFT_02g027000	Sorghum bicolor
	m54066_180124_123421/40567600/2565_60_CCS	2	0	hypothetical protein SORBIDRAFT_02g027050	Sorghum bicolor
	m54066_180124_021957/58720939/31_1556_CCS	2	4.25456e-101	hypothetical protein SORBIDRAFT_02g027300	Sorghum bicolor
	m54066_180124_123421/25560028/31_1537_CCS	2	4.18583e-101	hypothetical protein SORBIDRAFT_02g027300	Sorghum bicolor
	m54066_180124_225419/13959827/1623_56_CCS	2	3.46933e-105	hypothetical protein SORBIDRAFT_02g027300	Sorghum bicolor
	m54066_180124_225419/66126405/31_1821_CCS	2	7.7973e-98	hypothetical protein SORBIDRAFT_02g027300	Sorghum bicolor
	m54066_180124_123421/27787976/31_1896_CCS	3	1.63782e-63	hypothetical protein SORBIDRAFT_02g027300	Sorghum bicolor
	m54066_180124_225419/46858417/31_1806_CCS	5	5.18484e-101	hypothetical protein SORBIDRAFT_02g027300	Sorghum bicolor
	m54066_180124_123421/55444009/31_2737_CCS	2	0	hypothetical protein SORBIDRAFT_02g027560	Sorghum bicolor
	m54066_180123_074909/20382038/31_2499_CCS	2	0	hypothetical protein SORBIDRAFT_02g027570	Sorghum bicolor
	m54066_180124_123421/16384111/31_2577_CCS	2	0	hypothetical protein SORBIDRAFT_02g028020	Sorghum bicolor
	m54066_180124_123421/68485257/2554_115_CCS	2	0	hypothetical protein SORBIDRAFT_02g028020	Sorghum bicolor
	m54066_180124_123421/34996591/31_2301_CCS	2	1.66006e-107	hypothetical protein SORBIDRAFT_02g028460	Sorghum bicolor
	m54066_180124_123421/59835082/2400_57_CCS	2	0	hypothetical protein SORBIDRAFT_02g028570	Sorghum bicolor
	m54066_180123_074909/11404162/31_1438_CCS	2	0	hypothetical protein SORBIDRAFT_02g029090	Sorghum bicolor
	m54066_180123_074909/43253959/31_1566_CCS	2	2.77582e-144	hypothetical protein SORBIDRAFT_02g029090	Sorghum bicolor
	m54066_180123_074909/53412823/1350_57_CCS	2	0	hypothetical protein SORBIDRAFT_02g029090	Sorghum bicolor
	m54066_180123_074909/70255074/1376_54_CCS	2	0	hypothetical protein SORBIDRAFT_02g029090	Sorghum bicolor
	m54066_180123_074909/72614285/1442_57_CCS	2	0	hypothetical protein SORBIDRAFT_02g029090	Sorghum bicolor
	m54066_180124_021957/11338121/31_1194_CCS	2	0	hypothetical protein SORBIDRAFT_02g029090	Sorghum bicolor
	m54066_180124_021957/17564017/1296_65_CCS	2	0	hypothetical protein SORBIDRAFT_02g029090	Sorghum bicolor
	m54066_180124_021957/18219402/31_1249_CCS	2	0	hypothetical protein SORBIDRAFT_02g029090	Sorghum bicolor
	m54066_180124_225419/18088161/31_1507_CCS	2	8.06922e-164	hypothetical protein SORBIDRAFT_02g029090	Sorghum bicolor
	m54066_180123_074909/35324407/1424_56_CCS	3	0	hypothetical protein SORBIDRAFT_02g029090	Sorghum bicolor
	m54066_180123_074909/49480095/1386_56_CCS	4	1.67081e-143	hypothetical protein SORBIDRAFT_02g029090	Sorghum bicolor
	m54066_180123_074909/59179855/31_1413_CCS	4	2.31094e-163	hypothetical protein SORBIDRAFT_02g029090	Sorghum bicolor
	m54066_180124_021957/23265807/31_1429_CCS	4	2.76406e-163	hypothetical protein SORBIDRAFT_02g029090	Sorghum bicolor
	m54066_180124_021957/26804691/1468_55_CCS	4	3.30441e-163	hypothetical protein SORBIDRAFT_02g029090	Sorghum bicolor
	m54066_180123_074909/56426757/1507_57_CCS	5	8.57274e-165	hypothetical protein SORBIDRAFT_02g029090	Sorghum bicolor
	m54066_180124_225419/65340346/31_2235_CCS	2	1.3592e-161	hypothetical protein SORBIDRAFT_02g029160	Sorghum bicolor
	m54066_180124_021957/28508509/31_2378_CCS	2	1.47414e-72	hypothetical protein SORBIDRAFT_02g030540	Sorghum bicolor
	m54066_180124_123421/52495265/31_2247_CCS	2	0	hypothetical protein SORBIDRAFT_02g030640	Sorghum bicolor
	m54066_180124_021957/48825228/31_2175_CCS	2	5.57274e-136	hypothetical protein SORBIDRAFT_02g030940	Sorghum bicolor
	m54066_180124_225419/58327215/31_3217_CCS	2	0	hypothetical protein SORBIDRAFT_02g030960	Sorghum bicolor
	m54066_180124_021957/64029304/32_2330_CCS	2	1.4452e-132	hypothetical protein SORBIDRAFT_02g030970	Sorghum bicolor
	m54066_180124_225419/26345556/2474_57_CCS	2	4.68561e-131	hypothetical protein SORBIDRAFT_02g030970	Sorghum bicolor
	m54066_180124_123421/64422224/31_1757_CCS	2	3.95576e-180	hypothetical protein SORBIDRAFT_02g031030	Sorghum bicolor
	m54066_180124_225419/41616270/2083_54_CCS	2	0	hypothetical protein SORBIDRAFT_02g031270	Sorghum bicolor
	m54066_180124_225419/68944372/2410_55_CCS	2	0	hypothetical protein SORBIDRAFT_02g031360	Sorghum bicolor
	m54066_180124_021957/14418722/1914_57_CCS	2	0	hypothetical protein SORBIDRAFT_02g031950	Sorghum bicolor
	m54066_180124_225419/26739281/2496_56_CCS	2	0	hypothetical protein SORBIDRAFT_02g032530	Sorghum bicolor
	m54066_180124_021957/35127848/31_2715_CCS	2	1.40305e-157	hypothetical protein SORBIDRAFT_02g032810	Sorghum bicolor
	m54066_180124_021957/54657644/2403_57_CCS	2	0	hypothetical protein SORBIDRAFT_02g033390	Sorghum bicolor
	m54066_180124_021957/26477264/31_1474_CCS	2	0	hypothetical protein SORBIDRAFT_02g035190	Sorghum bicolor
	m54066_180124_021957/52232763/1580_57_CCS	2	0	hypothetical protein SORBIDRAFT_02g035190	Sorghum bicolor
	m54066_180124_021957/65601695/1586_56_CCS	2	0	hypothetical protein SORBIDRAFT_02g035190	Sorghum bicolor
	m54066_180124_021957/72417493/1705_58_CCS	2	0	hypothetical protein SORBIDRAFT_02g035190	Sorghum bicolor
	m54066_180124_225419/66061263/2303_54_CCS	3	2.256e-160	hypothetical protein SORBIDRAFT_02g035190	Sorghum bicolor
	m54066_180124_123421/70779800/2917_168_CCS	2	0	hypothetical protein SORBIDRAFT_02g035270	Sorghum bicolor
	m54066_180123_074909/45285980/31_2648_CCS	2	0	hypothetical protein SORBIDRAFT_02g035420	Sorghum bicolor
	m54066_180124_225419/28115861/2145_54_CCS	2	2.70658e-179	hypothetical protein SORBIDRAFT_02g035880	Sorghum bicolor
	m54066_180124_021957/14484009/31_1194_CCS	2	9.00155e-143	hypothetical protein SORBIDRAFT_02g036260	Sorghum bicolor
	m54066_180124_123421/58196198/30_1366_CCS	2	5.32689e-178	hypothetical protein SORBIDRAFT_02g036270	Sorghum bicolor
	m54066_180124_123421/70255463/31_1396_CCS	2	7.68601e-178	hypothetical protein SORBIDRAFT_02g036270	Sorghum bicolor
	m54066_180124_123421/71893278/31_2284_CCS	2	7.02076e-128	hypothetical protein SORBIDRAFT_02g036270	Sorghum bicolor
	m54066_180124_225419/59245016/29_2106_CCS	4	7.07749e-153	hypothetical protein SORBIDRAFT_02g036270	Sorghum bicolor
	m54066_180124_021957/70516829/2137_55_CCS	2	0	hypothetical protein SORBIDRAFT_02g036310	Sorghum bicolor
	m54066_180124_123421/54854389/2164_57_CCS	2	0	hypothetical protein SORBIDRAFT_02g036460	Sorghum bicolor
	m54066_180124_225419/12518165/2047_56_CCS	2	0	hypothetical protein SORBIDRAFT_02g036460	Sorghum bicolor
	m54066_180124_225419/56230695/2169_57_CCS	2	0	hypothetical protein SORBIDRAFT_02g036460	Sorghum bicolor
	m54066_180124_225419/68223575/2357_185_CCS	2	9.32422e-115	hypothetical protein SORBIDRAFT_02g036460	Sorghum bicolor
	m54066_180124_021957/26870330/2204_54_CCS	3	7.75004e-115	hypothetical protein SORBIDRAFT_02g036460	Sorghum bicolor
	m54066_180124_021957/32900059/2343_56_CCS	4	7.60855e-115	hypothetical protein SORBIDRAFT_02g036460	Sorghum bicolor
	m54066_180124_123421/8913721/1721_61_CCS	3	5.63689e-92	hypothetical protein SORBIDRAFT_02g036810	Sorghum bicolor
	m54066_180124_225419/46334146/1657_56_CCS	3	3.24781e-92	hypothetical protein SORBIDRAFT_02g036810	Sorghum bicolor
	m54066_180124_225419/21889210/2163_58_CCS	2	0	hypothetical protein SORBIDRAFT_02g036900	Sorghum bicolor
	m54066_180124_123421/43647567/2286_81_CCS	2	2.87268e-125	hypothetical protein SORBIDRAFT_02g037370	Sorghum bicolor
	m54066_180124_123421/62718282/1930_56_CCS	2	2.10556e-96	hypothetical protein SORBIDRAFT_02g037480	Sorghum bicolor
	m54066_180124_225419/21954903/2406_57_CCS	2	0	hypothetical protein SORBIDRAFT_02g038160	Sorghum bicolor
	m54066_180124_225419/52232619/3032_56_CCS	2	8.86186e-33	hypothetical protein SORBIDRAFT_02g038620	Sorghum bicolor
	m54066_180124_021957/45613371/2731_56_CCS	2	1.04315e-113	hypothetical protein SORBIDRAFT_02g039110	Sorghum bicolor
	m54066_180124_123421/73138935/31_3648_CCS	2	0	hypothetical protein SORBIDRAFT_02g039290	Sorghum bicolor
	m54066_180124_021957/25953019/31_1302_CCS	2	0	hypothetical protein SORBIDRAFT_02g040060	Sorghum bicolor
	m54066_180124_021957/27788058/1559_120_CCS	2	0	hypothetical protein SORBIDRAFT_02g040060	Sorghum bicolor
	m54066_180124_021957/70058311/1353_62_CCS	3	0	hypothetical protein SORBIDRAFT_02g040060	Sorghum bicolor
	m54066_180124_123421/55444327/31_1377_CCS	3	0	hypothetical protein SORBIDRAFT_02g040060	Sorghum bicolor
	m54066_180124_225419/18481833/31_1466_CCS	3	0	hypothetical protein SORBIDRAFT_02g040060	Sorghum bicolor
	m54066_180124_123421/41091963/31_1627_CCS	2	5.01979e-67	hypothetical protein SORBIDRAFT_02g040260	Sorghum bicolor
	m54066_180124_225419/32572213/1676_59_CCS	2	6.00998e-67	hypothetical protein SORBIDRAFT_02g040260	Sorghum bicolor
	m54066_180123_074909/9503073/31_1641_CCS	6	4.31858e-67	hypothetical protein SORBIDRAFT_02g040260	Sorghum bicolor
	m54066_180124_123421/16646597/1231_61_CCS	3	4.07143e-125	hypothetical protein SORBIDRAFT_02g041590	Sorghum bicolor
	m54066_180124_225419/11665947/1238_56_CCS	2	3.0504e-57	hypothetical protein SORBIDRAFT_02g041980	Sorghum bicolor
	m54066_180124_123421/16778171/30_1907_CCS	2	0	hypothetical protein SORBIDRAFT_02g042030	Sorghum bicolor
	m54066_180123_074909/68813642/3421_57_CCS	2	0	hypothetical protein SORBIDRAFT_02g042100	Sorghum bicolor
	m54066_180124_225419/35259316/3176_55_CCS	2	0	hypothetical protein SORBIDRAFT_02g042100	Sorghum bicolor
	m54066_180124_021957/37421620/31_1952_CCS	2	0	hypothetical protein SORBIDRAFT_02g042210	Sorghum bicolor
	m54066_180124_123421/26280698/31_3826_CCS	2	0	hypothetical protein SORBIDRAFT_02g042210	Sorghum bicolor
	m54066_180124_225419/56361216/31_2749_CCS	2	0	hypothetical protein SORBIDRAFT_02g042350	Sorghum bicolor
	m54066_180124_225419/46990151/31_1224_CCS	2	1.1904e-104	hypothetical protein SORBIDRAFT_02g042550	Sorghum bicolor
	m54066_180124_021957/20054486/31_1878_CCS	2	0	hypothetical protein SORBIDRAFT_02g042910	Sorghum bicolor
	m54066_180124_225419/66454314/31_1807_CCS	2	0	hypothetical protein SORBIDRAFT_02g042960	Sorghum bicolor
	m54066_180124_225419/36110728/1456_59_CCS	2	5.26615e-130	hypothetical protein SORBIDRAFT_02g043030	Sorghum bicolor
	m54066_180124_123421/53018758/1787_56_CCS	3	8.02623e-97	hypothetical protein SORBIDRAFT_02g043030	Sorghum bicolor
	m54066_180124_123421/19398948/31_1271_CCS	2	4.48488e-135	hypothetical protein SORBIDRAFT_02g043490	Sorghum bicolor
	m54066_180124_225419/58721008/2688_56_CCS	2	0	hypothetical protein SORBIDRAFT_03g000310	Sorghum bicolor
	m54066_180124_123421/47842021/31_2104_CCS	2	5.56346e-99	hypothetical protein SORBIDRAFT_03g000370	Sorghum bicolor
	m54066_180124_225419/64422393/1828_57_CCS	2	0	hypothetical protein SORBIDRAFT_03g000370	Sorghum bicolor
	m54066_180124_225419/69862137/1996_56_CCS	2	5.37748e-91	hypothetical protein SORBIDRAFT_03g000370	Sorghum bicolor
	m54066_180124_021957/39125454/2092_58_CCS	3	7.83118e-99	hypothetical protein SORBIDRAFT_03g000370	Sorghum bicolor
	m54066_180124_123421/47121111/1789_58_CCS	3	2.89008e-159	hypothetical protein SORBIDRAFT_03g000370	Sorghum bicolor
	m54066_180124_225419/46531024/30_2151_CCS	3	0	hypothetical protein SORBIDRAFT_03g000370	Sorghum bicolor
	m54066_180124_123421/43057533/31_2081_CCS	4	0	hypothetical protein SORBIDRAFT_03g000370	Sorghum bicolor
	m54066_180124_123421/8717200/31_2123_CCS	2	0	hypothetical protein SORBIDRAFT_03g001100	Sorghum bicolor
	m54066_180124_021957/15139307/2506_199_CCS	3	0	hypothetical protein SORBIDRAFT_03g001230	Sorghum bicolor
	m54066_180124_225419/23134685/2883_56_CCS	2	5.75744e-122	hypothetical protein SORBIDRAFT_03g001360	Sorghum bicolor
	m54066_180124_123421/13631697/30_3437_CCS	2	4.21191e-173	hypothetical protein SORBIDRAFT_03g001850	Sorghum bicolor
	m54066_180124_021957/54067847/31_2502_CCS	2	1.8463e-115	hypothetical protein SORBIDRAFT_03g002510	Sorghum bicolor
	m54066_180124_225419/15270686/1880_61_CCS	2	1.04483e-116	hypothetical protein SORBIDRAFT_03g002510	Sorghum bicolor
	m54066_180124_123421/27591490/2640_56_CCS	2	0	hypothetical protein SORBIDRAFT_03g002790	Sorghum bicolor
	m54066_180124_225419/68944314/2084_55_CCS	2	0	hypothetical protein SORBIDRAFT_03g003140	Sorghum bicolor
	m54066_180124_123421/30736971/31_2067_CCS	2	0	hypothetical protein SORBIDRAFT_03g003190	Sorghum bicolor
	m54066_180124_021957/25691061/31_2353_CCS	2	0	hypothetical protein SORBIDRAFT_03g003230	Sorghum bicolor
	m54066_180124_123421/17302123/2351_56_CCS	2	0	hypothetical protein SORBIDRAFT_03g003230	Sorghum bicolor
	m54066_180123_074909/50070163/3409_57_CCS	2	0	hypothetical protein SORBIDRAFT_03g003390	Sorghum bicolor
	m54066_180124_225419/14549748/31_1286_CCS	2	1.63747e-96	hypothetical protein SORBIDRAFT_03g004350	Sorghum bicolor
	m54066_180124_123421/11666149/1556_58_CCS	2	0	hypothetical protein SORBIDRAFT_03g004430	Sorghum bicolor
	m54066_180124_021957/62324912/31_1787_CCS	2	0	hypothetical protein SORBIDRAFT_03g004445	Sorghum bicolor
	m54066_180124_021957/57999670/31_1887_CCS	3	0	hypothetical protein SORBIDRAFT_03g004445	Sorghum bicolor
	m54066_180123_074909/24970178/1904_56_CCS	2	0	hypothetical protein SORBIDRAFT_03g005370	Sorghum bicolor
	m54066_180123_074909/26345618/30_1741_CCS	3	0	hypothetical protein SORBIDRAFT_03g005370	Sorghum bicolor
	m54066_180124_123421/37880285/30_2991_CCS	2	2.75212e-96	hypothetical protein SORBIDRAFT_03g005390	Sorghum bicolor
	m54066_180124_225419/14745705/31_2098_CCS	3	0	hypothetical protein SORBIDRAFT_03g005990	Sorghum bicolor
	m54066_180123_074909/64946952/2296_55_CCS	2	1.50372e-163	hypothetical protein SORBIDRAFT_03g006060	Sorghum bicolor
	m54066_180124_225419/34472342/1802_60_CCS	2	1.32954e-173	hypothetical protein SORBIDRAFT_03g006290	Sorghum bicolor
	m54066_180124_123421/38404188/1705_55_CCS	3	4.55286e-174	hypothetical protein SORBIDRAFT_03g006290	Sorghum bicolor
	m54066_180124_225419/20447934/31_2738_CCS	3	3.22598e-169	hypothetical protein SORBIDRAFT_03g006290	Sorghum bicolor
	m54066_180123_074909/73073049/1881_173_CCS	2	0	hypothetical protein SORBIDRAFT_03g006370	Sorghum bicolor
	m54066_180124_123421/10354943/31_2629_CCS	2	0	hypothetical protein SORBIDRAFT_03g006650	Sorghum bicolor
	m54066_180124_225419/48890644/1336_57_CCS	2	1.19469e-127	hypothetical protein SORBIDRAFT_03g007130	Sorghum bicolor
	m54066_180124_225419/60948752/3189_56_CCS	3	1.14871e-168	hypothetical protein SORBIDRAFT_03g007140	Sorghum bicolor
	m54066_180124_021957/67699296/31_2439_CCS	3	0	hypothetical protein SORBIDRAFT_03g007800	Sorghum bicolor
	m54066_180124_021957/44630833/1503_58_CCS	2	1.02849e-166	hypothetical protein SORBIDRAFT_03g007820	Sorghum bicolor
	m54066_180124_021957/64750433/1444_60_CCS	2	2.85054e-150	hypothetical protein SORBIDRAFT_03g007820	Sorghum bicolor
	m54066_180124_123421/45220498/31_1300_CCS	2	0	hypothetical protein SORBIDRAFT_03g008760	Sorghum bicolor
	m54066_180124_123421/57672288/31_1721_CCS	3	5.40695e-174	hypothetical protein SORBIDRAFT_03g009290	Sorghum bicolor
	m54066_180124_021957/22872672/2971_58_CCS	2	0	hypothetical protein SORBIDRAFT_03g009580	Sorghum bicolor
	m54066_180124_021957/7996210/31_2112_CCS	2	0	hypothetical protein SORBIDRAFT_03g010120	Sorghum bicolor
	m54066_180124_225419/8389255/4206_55_CCS	2	0	hypothetical protein SORBIDRAFT_03g010630	Sorghum bicolor
	m54066_180124_225419/62914762/2481_71_CCS	4	6.49372e-70	hypothetical protein SORBIDRAFT_03g010730	Sorghum bicolor
	m54066_180124_225419/40895393/1674_57_CCS	2	1.67926e-172	hypothetical protein SORBIDRAFT_03g010820	Sorghum bicolor
	m54066_180124_123421/49611302/1888_63_CCS	2	0	hypothetical protein SORBIDRAFT_03g011130	Sorghum bicolor
	m54066_180124_225419/17302187/1989_58_CCS	2	0	hypothetical protein SORBIDRAFT_03g011130	Sorghum bicolor
	m54066_180124_225419/67895542/30_2001_CCS	2	0	hypothetical protein SORBIDRAFT_03g011130	Sorghum bicolor
	m54066_180123_074909/7668067/31_2364_CCS	2	0	hypothetical protein SORBIDRAFT_03g011370	Sorghum bicolor
	m54066_180124_021957/72810759/2183_55_CCS	2	0	hypothetical protein SORBIDRAFT_03g011370	Sorghum bicolor
	m54066_180124_123421/63832849/30_2229_CCS	2	0	hypothetical protein SORBIDRAFT_03g011370	Sorghum bicolor
	m54066_180124_123421/14221595/31_2252_CCS	2	0	hypothetical protein SORBIDRAFT_03g011390	Sorghum bicolor
	m54066_180124_123421/7733696/2142_55_CCS	2	0	hypothetical protein SORBIDRAFT_03g011390	Sorghum bicolor
	m54066_180124_123421/73597084/1308_126_CCS	3	4.94214e-32	hypothetical protein SORBIDRAFT_03g012690	Sorghum bicolor
	m54066_180124_225419/73073158/31_3114_CCS	2	3.40683e-45	hypothetical protein SORBIDRAFT_03g013110	Sorghum bicolor
	m54066_180124_123421/74055914/31_1678_CCS	2	0	hypothetical protein SORBIDRAFT_03g013340	Sorghum bicolor
	m54066_180123_074909/11928555/1564_58_CCS	2	0	hypothetical protein SORBIDRAFT_03g013630	Sorghum bicolor
	m54066_180123_074909/48038546/2091_59_CCS	2	1.2733e-159	hypothetical protein SORBIDRAFT_03g013890	Sorghum bicolor
	m54066_180124_225419/62652953/31_2566_CCS	3	5.66495e-122	hypothetical protein SORBIDRAFT_03g014730	Sorghum bicolor
	m54066_180124_123421/38600821/2285_58_CCS	2	8.26473e-108	hypothetical protein SORBIDRAFT_03g016290	Sorghum bicolor
	m54066_180123_074909/29294768/31_1500_CCS	2	2.40777e-163	hypothetical protein SORBIDRAFT_03g025160	Sorghum bicolor
	m54066_180124_123421/73531662/2701_57_CCS	2	0	hypothetical protein SORBIDRAFT_03g025460	Sorghum bicolor
	m54066_180124_021957/27263975/31_2161_CCS	2	0	hypothetical protein SORBIDRAFT_03g026040	Sorghum bicolor
	m54066_180124_123421/34669191/30_2622_CCS	2	0	hypothetical protein SORBIDRAFT_03g026290	Sorghum bicolor
	m54066_180124_225419/65601689/1935_148_CCS	2	1.09181e-111	hypothetical protein SORBIDRAFT_03g026530	Sorghum bicolor
	m54066_180124_225419/69140999/31_1687_CCS	2	5.72781e-109	hypothetical protein SORBIDRAFT_03g026530	Sorghum bicolor
	m54066_180124_123421/40829832/1875_56_CCS	3	1.49766e-111	hypothetical protein SORBIDRAFT_03g026530	Sorghum bicolor
	m54066_180124_021957/21495920/30_1965_CCS	3	0	hypothetical protein SORBIDRAFT_03g026570	Sorghum bicolor
	m54066_180124_123421/43058142/31_1467_CCS	2	4.98781e-175	hypothetical protein SORBIDRAFT_03g026750	Sorghum bicolor
	m54066_180124_225419/30147399/1564_55_CCS	2	3.75104e-157	hypothetical protein SORBIDRAFT_03g026750	Sorghum bicolor
	m54066_180124_123421/61800718/3224_59_CCS	3	6.00837e-157	hypothetical protein SORBIDRAFT_03g026750	Sorghum bicolor
	m54066_180124_123421/7274756/31_1450_CCS	3	2.28747e-157	hypothetical protein SORBIDRAFT_03g026750	Sorghum bicolor
	m54066_180124_225419/61408253/31_3067_CCS	3	5.7258e-157	hypothetical protein SORBIDRAFT_03g026750	Sorghum bicolor
	m54066_180124_225419/13763165/1620_152_CCS	4	3.23265e-157	hypothetical protein SORBIDRAFT_03g026750	Sorghum bicolor
	m54066_180124_123421/22872740/31_1251_CCS	2	1.13515e-156	hypothetical protein SORBIDRAFT_03g027020	Sorghum bicolor
	m54066_180124_225419/40501731/2703_57_CCS	2	1.70015e-148	hypothetical protein SORBIDRAFT_03g027020	Sorghum bicolor
	m54066_180124_123421/50594324/1809_58_CCS	2	5.91585e-73	hypothetical protein SORBIDRAFT_03g027110	Sorghum bicolor
	m54066_180124_123421/11404252/1957_54_CCS	2	1.40102e-127	hypothetical protein SORBIDRAFT_03g027820	Sorghum bicolor
	m54066_180123_074909/32702586/1481_58_CCS	2	0	hypothetical protein SORBIDRAFT_03g028350	Sorghum bicolor
	m54066_180124_225419/17760978/2111_57_CCS	2	0	hypothetical protein SORBIDRAFT_03g028630	Sorghum bicolor
	m54066_180124_225419/53674543/1938_57_CCS	2	0	hypothetical protein SORBIDRAFT_03g028650	Sorghum bicolor
	m54066_180123_074909/46596989/31_2114_CCS	2	0	hypothetical protein SORBIDRAFT_03g029140	Sorghum bicolor
	m54066_180123_074909/25166625/1637_56_CCS	2	0	hypothetical protein SORBIDRAFT_03g029590	Sorghum bicolor
	m54066_180124_021957/6095273/31_1658_CCS	2	0	hypothetical protein SORBIDRAFT_03g029590	Sorghum bicolor
	m54066_180124_021957/69796375/1609_56_CCS	2	0	hypothetical protein SORBIDRAFT_03g029590	Sorghum bicolor
	m54066_180124_225419/15663678/30_2335_CCS	2	0	hypothetical protein SORBIDRAFT_03g029870	Sorghum bicolor
	m54066_180124_225419/26870020/31_2276_CCS	2	0	hypothetical protein SORBIDRAFT_03g029870	Sorghum bicolor
	m54066_180124_225419/8258082/31_1768_CCS	2	0	hypothetical protein SORBIDRAFT_03g030490	Sorghum bicolor
	m54066_180124_123421/4653790/31_1259_CCS	2	2.75179e-67	hypothetical protein SORBIDRAFT_03g030980	Sorghum bicolor
	m54066_180124_123421/53019253/1276_58_CCS	2	1.59241e-67	hypothetical protein SORBIDRAFT_03g030980	Sorghum bicolor
	m54066_180124_123421/58196167/30_2715_CCS	2	0	hypothetical protein SORBIDRAFT_03g031110	Sorghum bicolor
	m54066_180124_021957/37356407/31_2893_CCS	2	0	hypothetical protein SORBIDRAFT_03g031750	Sorghum bicolor
	m54066_180124_021957/43713377/31_1108_CCS	2	1.00195e-180	hypothetical protein SORBIDRAFT_03g032930	Sorghum bicolor
	m54066_180124_225419/21169018/2377_56_CCS	3	1.45006e-120	hypothetical protein SORBIDRAFT_03g034070	Sorghum bicolor
	m54066_180124_021957/54395010/2674_56_CCS	2	0	hypothetical protein SORBIDRAFT_03g034260	Sorghum bicolor
	m54066_180123_074909/42992583/31_2016_CCS	2	0	hypothetical protein SORBIDRAFT_03g034590	Sorghum bicolor
	m54066_180123_074909/67633288/31_2471_CCS	2	0	hypothetical protein SORBIDRAFT_03g034590	Sorghum bicolor
	m54066_180123_074909/72483273/2191_58_CCS	2	0	hypothetical protein SORBIDRAFT_03g034590	Sorghum bicolor
	m54066_180124_123421/27328803/31_1852_CCS	2	5.71187e-153	hypothetical protein SORBIDRAFT_03g034730	Sorghum bicolor
	m54066_180123_074909/51511654/30_2178_CCS	2	0	hypothetical protein SORBIDRAFT_03g035170	Sorghum bicolor
	m54066_180124_225419/52756623/31_3259_CCS	2	0	hypothetical protein SORBIDRAFT_03g035170	Sorghum bicolor
	m54066_180124_021957/56427195/31_1712_CCS	2	9.08572e-31	hypothetical protein SORBIDRAFT_03g035235	Sorghum bicolor
	m54066_180124_123421/65340085/1838_58_CCS	2	1.33403e-30	hypothetical protein SORBIDRAFT_03g035235	Sorghum bicolor
	m54066_180124_225419/67371671/1858_163_CCS	2	9.61138e-31	hypothetical protein SORBIDRAFT_03g035235	Sorghum bicolor
	m54066_180124_021957/34013616/31_1867_CCS	2	5.19594e-164	hypothetical protein SORBIDRAFT_03g035510	Sorghum bicolor
	m54066_180124_021957/73925096/31_1762_CCS	2	1.60705e-164	hypothetical protein SORBIDRAFT_03g035510	Sorghum bicolor
	m54066_180124_225419/50528443/2595_55_CCS	2	2.2838e-148	hypothetical protein SORBIDRAFT_03g035510	Sorghum bicolor
	m54066_180123_074909/28836347/2525_56_CCS	2	0	hypothetical protein SORBIDRAFT_03g035720	Sorghum bicolor
	m54066_180123_074909/59179661/31_2666_CCS	2	0	hypothetical protein SORBIDRAFT_03g035720	Sorghum bicolor
	m54066_180124_021957/54264273/31_2493_CCS	2	0	hypothetical protein SORBIDRAFT_03g035720	Sorghum bicolor
	m54066_180123_074909/23397092/2117_52_CCS	3	0	hypothetical protein SORBIDRAFT_03g038030	Sorghum bicolor
	m54066_180124_123421/69075558/1732_55_CCS	2	0	hypothetical protein SORBIDRAFT_03g038390	Sorghum bicolor
	m54066_180123_074909/22152162/1154_55_CCS	2	0	hypothetical protein SORBIDRAFT_03g038630	Sorghum bicolor
	m54066_180124_123421/52756840/31_2034_CCS	2	0	hypothetical protein SORBIDRAFT_03g038740	Sorghum bicolor
	m54066_180124_021957/6226378/2331_54_CCS	2	8.18927e-85	hypothetical protein SORBIDRAFT_03g039320	Sorghum bicolor
	m54066_180124_123421/24249267/2128_59_CCS	2	0	hypothetical protein SORBIDRAFT_03g039630	Sorghum bicolor
	m54066_180124_123421/44302656/30_1842_CCS	2	4.34065e-149	hypothetical protein SORBIDRAFT_03g039630	Sorghum bicolor
	m54066_180124_123421/29491859/31_3580_CCS	2	0	hypothetical protein SORBIDRAFT_03g040060	Sorghum bicolor
	m54066_180123_074909/69533832/2416_56_CCS	2	0	hypothetical protein SORBIDRAFT_03g040630	Sorghum bicolor
	m54066_180124_021957/60293198/1729_55_CCS	3	3.82332e-91	hypothetical protein SORBIDRAFT_03g040890	Sorghum bicolor
	m54066_180124_225419/47645528/31_1351_CCS	3	9.13108e-136	hypothetical protein SORBIDRAFT_03g041100	Sorghum bicolor
	m54066_180124_123421/63439781/2436_58_CCS	2	0	hypothetical protein SORBIDRAFT_03g041290	Sorghum bicolor
	m54066_180124_123421/26148989/2029_57_CCS	2	0	hypothetical protein SORBIDRAFT_03g041350	Sorghum bicolor
	m54066_180124_123421/63439519/31_2170_CCS	3	0	hypothetical protein SORBIDRAFT_03g041350	Sorghum bicolor
	m54066_180124_123421/18547058/2927_57_CCS	2	0	hypothetical protein SORBIDRAFT_03g041660	Sorghum bicolor
	m54066_180123_074909/19923560/2282_57_CCS	2	0	hypothetical protein SORBIDRAFT_03g042600	Sorghum bicolor
	m54066_180124_123421/46728124/31_2284_CCS	2	0	hypothetical protein SORBIDRAFT_03g042600	Sorghum bicolor
	m54066_180123_074909/51380394/31_2503_CCS	3	0	hypothetical protein SORBIDRAFT_03g042600	Sorghum bicolor
	m54066_180124_225419/19923157/2294_58_CCS	3	0	hypothetical protein SORBIDRAFT_03g042600	Sorghum bicolor
	m54066_180124_225419/34799804/31_2382_CCS	3	0	hypothetical protein SORBIDRAFT_03g042600	Sorghum bicolor
	m54066_180124_021957/26346405/2248_58_CCS	2	0	hypothetical protein SORBIDRAFT_03g043360	Sorghum bicolor
	m54066_180124_021957/7864517/1830_92_CCS	2	0	hypothetical protein SORBIDRAFT_03g043360	Sorghum bicolor
	m54066_180124_225419/23593867/32_2934_CCS	2	0	hypothetical protein SORBIDRAFT_03g043500	Sorghum bicolor
	m54066_180124_123421/24708014/30_1732_CCS	2	0	hypothetical protein SORBIDRAFT_03g043920	Sorghum bicolor
	m54066_180124_225419/54461002/1675_57_CCS	2	0	hypothetical protein SORBIDRAFT_03g043920	Sorghum bicolor
	m54066_180124_225419/70189996/1989_56_CCS	3	0	hypothetical protein SORBIDRAFT_03g043920	Sorghum bicolor
	m54066_180124_123421/26542437/30_1785_CCS	5	0	hypothetical protein SORBIDRAFT_03g043920	Sorghum bicolor
	m54066_180123_074909/31720191/31_1961_CCS	2	2.95423e-63	hypothetical protein SORBIDRAFT_03g043990	Sorghum bicolor
	m54066_180124_225419/18678505/1146_55_CCS	2	4.00837e-119	hypothetical protein SORBIDRAFT_03g043990	Sorghum bicolor
	m54066_180124_225419/24117366/1260_57_CCS	2	1.45496e-118	hypothetical protein SORBIDRAFT_03g043990	Sorghum bicolor
	m54066_180124_225419/49283831/31_1849_CCS	2	1.53001e-63	hypothetical protein SORBIDRAFT_03g043990	Sorghum bicolor
	m54066_180124_123421/47514549/30_1963_CCS	4	3.00292e-63	hypothetical protein SORBIDRAFT_03g043990	Sorghum bicolor
	m54066_180124_225419/67568468/1483_54_CCS	2	2.56956e-48	hypothetical protein SORBIDRAFT_03g044770	Sorghum bicolor
	m54066_180124_225419/20775557/31_2374_CCS	2	0	hypothetical protein SORBIDRAFT_03g045410	Sorghum bicolor
	m54066_180123_074909/17039523/1667_57_CCS	2	1.9483e-121	hypothetical protein SORBIDRAFT_03g046340	Sorghum bicolor
	m54066_180123_074909/30671290/1731_54_CCS	2	0	hypothetical protein SORBIDRAFT_03g046340	Sorghum bicolor
	m54066_180124_225419/16580810/1693_56_CCS	2	0	hypothetical protein SORBIDRAFT_03g046340	Sorghum bicolor
	m54066_180124_225419/52101976/30_1706_CCS	2	0	hypothetical protein SORBIDRAFT_03g046340	Sorghum bicolor
	m54066_180124_123421/28115720/31_2484_CCS	2	0	hypothetical protein SORBIDRAFT_03g046500	Sorghum bicolor
	m54066_180124_225419/12386688/2313_55_CCS	2	0	hypothetical protein SORBIDRAFT_03g046660	Sorghum bicolor
	m54066_180123_074909/16778212/31_1343_CCS	2	1.26442e-95	hypothetical protein SORBIDRAFT_03g047000	Sorghum bicolor
	m54066_180124_021957/24576824/2845_58_CCS	2	0	hypothetical protein SORBIDRAFT_04g000740	Sorghum bicolor
	m54066_180124_123421/52232444/31_2089_CCS	2	0	hypothetical protein SORBIDRAFT_04g001360	Sorghum bicolor
	m54066_180124_021957/74842536/1842_56_CCS	2	7.78818e-131	hypothetical protein SORBIDRAFT_04g001450	Sorghum bicolor
	m54066_180124_123421/46465301/31_2425_CCS	2	0	hypothetical protein SORBIDRAFT_04g001630	Sorghum bicolor
	m54066_180124_123421/52101779/4045_114_CCS	2	0	hypothetical protein SORBIDRAFT_04g002110	Sorghum bicolor
	m54066_180124_123421/30343390/1916_193_CCS	2	0	hypothetical protein SORBIDRAFT_04g002360	Sorghum bicolor
	m54066_180124_225419/48300433/31_4234_CCS	2	0	hypothetical protein SORBIDRAFT_04g003000	Sorghum bicolor
	m54066_180124_021957/32440729/2471_58_CCS	2	0	hypothetical protein SORBIDRAFT_04g003470	Sorghum bicolor
	m54066_180124_021957/64619504/2724_55_CCS	2	0	hypothetical protein SORBIDRAFT_04g004590	Sorghum bicolor
	m54066_180124_123421/54920083/31_2294_CCS	2	1.78468e-143	hypothetical protein SORBIDRAFT_04g004630	Sorghum bicolor
	m54066_180124_123421/25297683/31_1972_CCS	2	6.3805e-162	hypothetical protein SORBIDRAFT_04g004670	Sorghum bicolor
	m54066_180124_225419/40960683/2105_59_CCS	2	0	hypothetical protein SORBIDRAFT_04g004710	Sorghum bicolor
	m54066_180124_225419/9241280/31_2260_CCS	2	0	hypothetical protein SORBIDRAFT_04g004850	Sorghum bicolor
	m54066_180124_123421/14877362/31_2067_CCS	2	0	hypothetical protein SORBIDRAFT_04g005450	Sorghum bicolor
	m54066_180124_225419/64357155/31_1615_CCS	2	1.18303e-152	hypothetical protein SORBIDRAFT_04g005730	Sorghum bicolor
	m54066_180124_225419/31326283/1221_62_CCS	2	1.07402e-178	hypothetical protein SORBIDRAFT_04g006450	Sorghum bicolor
	m54066_180124_225419/14090986/2581_235_CCS	2	0	hypothetical protein SORBIDRAFT_04g006490	Sorghum bicolor
	m54066_180124_021957/44630496/1866_58_CCS	2	0	hypothetical protein SORBIDRAFT_04g006830	Sorghum bicolor
	m54066_180124_021957/70845004/31_2811_CCS	2	0	hypothetical protein SORBIDRAFT_04g007610	Sorghum bicolor
	m54066_180124_225419/4784610/31_2388_CCS	3	0	hypothetical protein SORBIDRAFT_04g007760	Sorghum bicolor
	m54066_180124_021957/21168374/31_1728_CCS	2	0	hypothetical protein SORBIDRAFT_04g007930	Sorghum bicolor
	m54066_180123_074909/24445840/1719_57_CCS	3	0	hypothetical protein SORBIDRAFT_04g007930	Sorghum bicolor
	m54066_180123_074909/48103638/1774_58_CCS	4	0	hypothetical protein SORBIDRAFT_04g007930	Sorghum bicolor
	m54066_180124_225419/42926347/2175_55_CCS	2	0	hypothetical protein SORBIDRAFT_04g007960	Sorghum bicolor
	m54066_180124_123421/33293204/30_2226_CCS	2	0	hypothetical protein SORBIDRAFT_04g008030	Sorghum bicolor
	m54066_180124_123421/6095629/31_2432_CCS	2	0	hypothetical protein SORBIDRAFT_04g008450	Sorghum bicolor
	m54066_180124_123421/64225969/31_2244_CCS	2	0	hypothetical protein SORBIDRAFT_04g008450	Sorghum bicolor
	m54066_180123_074909/63767234/2501_57_CCS	2	0	hypothetical protein SORBIDRAFT_04g008660	Sorghum bicolor
	m54066_180124_225419/62390550/31_1903_CCS	2	0	hypothetical protein SORBIDRAFT_04g009230	Sorghum bicolor
	m54066_180123_074909/24642132/2444_57_CCS	2	1.67839e-77	hypothetical protein SORBIDRAFT_04g009280	Sorghum bicolor
	m54066_180124_123421/63242687/31_2146_CCS	2	0	hypothetical protein SORBIDRAFT_04g009720	Sorghum bicolor
	m54066_180124_123421/25166347/2641_61_CCS	2	0	hypothetical protein SORBIDRAFT_04g010370	Sorghum bicolor
	m54066_180123_074909/54395879/31_1763_CCS	2	0	hypothetical protein SORBIDRAFT_04g010660	Sorghum bicolor
	m54066_180123_074909/39518635/1592_58_CCS	2	0	hypothetical protein SORBIDRAFT_04g017830	Sorghum bicolor
	m54066_180123_074909/63898131/1617_67_CCS	2	0	hypothetical protein SORBIDRAFT_04g017830	Sorghum bicolor
	m54066_180124_021957/44827340/31_2780_CCS	2	9.06271e-114	hypothetical protein SORBIDRAFT_04g017830	Sorghum bicolor
	m54066_180124_021957/61079988/1578_72_CCS	2	0	hypothetical protein SORBIDRAFT_04g017830	Sorghum bicolor
	m54066_180124_021957/73728355/2852_57_CCS	2	9.22862e-115	hypothetical protein SORBIDRAFT_04g017830	Sorghum bicolor
	m54066_180124_021957/74056040/1517_55_CCS	2	0	hypothetical protein SORBIDRAFT_04g017830	Sorghum bicolor
	m54066_180124_123421/10879766/1640_136_CCS	2	0	hypothetical protein SORBIDRAFT_04g017830	Sorghum bicolor
	m54066_180124_225419/28705013/2709_57_CCS	2	9.58332e-114	hypothetical protein SORBIDRAFT_04g017830	Sorghum bicolor
	m54066_180124_225419/52888197/1507_56_CCS	2	0	hypothetical protein SORBIDRAFT_04g017830	Sorghum bicolor
	m54066_180124_225419/66977983/1602_142_CCS	2	0	hypothetical protein SORBIDRAFT_04g017830	Sorghum bicolor
	m54066_180124_225419/56885780/2885_57_CCS	3	1.1621e-114	hypothetical protein SORBIDRAFT_04g017830	Sorghum bicolor
	m54066_180124_123421/54067318/1596_58_CCS	4	0	hypothetical protein SORBIDRAFT_04g017830	Sorghum bicolor
	m54066_180124_123421/57540963/2837_59_CCS	4	2.3163e-113	hypothetical protein SORBIDRAFT_04g017830	Sorghum bicolor
	m54066_180124_225419/56295649/30_2812_CCS	4	1.19307e-113	hypothetical protein SORBIDRAFT_04g017830	Sorghum bicolor
	m54066_180124_123421/12648835/2864_57_CCS	5	2.85367e-113	hypothetical protein SORBIDRAFT_04g017830	Sorghum bicolor
	m54066_180124_123421/15073489/31_2932_CCS	5	2.76375e-113	hypothetical protein SORBIDRAFT_04g017830	Sorghum bicolor
	m54066_180124_123421/30802651/2376_57_CCS	3	0	hypothetical protein SORBIDRAFT_04g017850	Sorghum bicolor
	m54066_180124_225419/51643059/1241_55_CCS	3	3.91959e-142	hypothetical protein SORBIDRAFT_04g020200	Sorghum bicolor
	m54066_180123_074909/54657793/2694_59_CCS	2	0	hypothetical protein SORBIDRAFT_04g020520	Sorghum bicolor
	m54066_180124_021957/33161430/2589_56_CCS	2	0	hypothetical protein SORBIDRAFT_04g020520	Sorghum bicolor
	m54066_180124_021957/57540951/31_2333_CCS	2	0	hypothetical protein SORBIDRAFT_04g020520	Sorghum bicolor
	m54066_180124_021957/63701250/2467_58_CCS	2	0	hypothetical protein SORBIDRAFT_04g020520	Sorghum bicolor
	m54066_180124_225419/56689367/31_2691_CCS	2	0	hypothetical protein SORBIDRAFT_04g021110	Sorghum bicolor
	m54066_180124_225419/26084170/1909_58_CCS	2	1.34029e-89	hypothetical protein SORBIDRAFT_04g021240	Sorghum bicolor
	m54066_180124_225419/25296972/31_2668_CCS	2	0	hypothetical protein SORBIDRAFT_04g023800	Sorghum bicolor
	m54066_180124_123421/74252638/3103_70_CCS	2	0	hypothetical protein SORBIDRAFT_04g024550	Sorghum bicolor
	m54066_180124_021957/64225827/31_1655_CCS	2	0	hypothetical protein SORBIDRAFT_04g024840	Sorghum bicolor
	m54066_180124_021957/65012675/30_1244_CCS	2	2.19318e-155	hypothetical protein SORBIDRAFT_04g024890	Sorghum bicolor
	m54066_180123_074909/53412688/3565_58_CCS	2	0	hypothetical protein SORBIDRAFT_04g025180	Sorghum bicolor
	m54066_180124_021957/28639648/2735_57_CCS	2	0	hypothetical protein SORBIDRAFT_04g025290	Sorghum bicolor
	m54066_180124_123421/20120147/30_2414_CCS	2	0	hypothetical protein SORBIDRAFT_04g025290	Sorghum bicolor
	m54066_180124_123421/57409617/2614_56_CCS	2	0	hypothetical protein SORBIDRAFT_04g025290	Sorghum bicolor
	m54066_180124_225419/29229524/2836_252_CCS	2	0	hypothetical protein SORBIDRAFT_04g025290	Sorghum bicolor
[truncated: 938 more rows]
